# Supplementary material for: Physiological, Cytological, and Transcriptomic Analysis of Magnesium Protoporphyrin IX Methyltransferase Mutant Reveal Complex Genetic Regulatory Network Linking Chlorophyll Synthesis and Chloroplast Development in Rice
Source: Plants (Basel). 2023 Nov 6;12(21):3785. doi: 10.3390/plants12213785 (PMC10649015; doi:10.3390/plants12213785)
Supplement: Supplementary file 1 [file plants-12-03785-s001.zip › Table S1.xlsx]

## Sheet: Sheet1
The detailed information of 1534 DEGs between wild type and chlm mutant
#ID	WT-1_Count	WT-2_Count	WT-3_Count	yg18-1_Count	yg18-2_Count	yg18-3_Count	WT-1_FPKM	WT-2_FPKM	WT-3_FPKM	yg18-1_FPKM	yg18-2_FPKM	yg18-3_FPKM	FDR	log2FC	regulated
LOC_Os03g11550	243	276	346	807	818	780	3.16895	4.58244	5.89714	13.6427	14.9136	14.1271	8.63197e-15	1.81779	up
LOC_Os03g14334	130	96	138	237	313	443	1.86935	1.59908	2.40153	4.84598	6.04667	8.66175	3.04293e-09	1.81231	up
LOC_Os03g19600	9	9	2	40	43	29	0.089378	0.119029	0.02431	0.548661	0.634061	0.41709	5.88193e-05	2.87599	up
LOC_Os03g61160	37	10	8	63	108	122	0.638683	0.188772	0.170734	1.3134	2.47317	2.78729	5.26876e-07	2.85991	up
LOC_Os01g50200	234	194	273	47	76	69	2.74697	2.88446	4.17314	0.712499	1.23017	1.1093	2.17799e-06	-1.5194	down
LOC_Os09g08120	15	18	18	63	29	59	0.242671	0.36919	0.378402	1.30594	0.650483	1.31293	0.0014196	1.93905	up
LOC_Os01g10800	249	211	179	574	483	558	1.6494	1.77521	1.54188	4.92362	4.46866	5.11995	5.18654e-19	1.72225	up
LOC_Os04g51450	151	113	144	34	32	40	2.11584	2.0074	2.62791	0.59931	0.620871	0.771876	8.77194e-06	-1.57165	down
Oryza_sativa_newGene_1029	219	155	133	19	49	56	3.13472	2.81717	2.47717	0.338441	0.966725	1.09888	0.000118789	-1.6522	down
LOC_Os06g50930	193	189	307	833	882	940	3.25135	4.0499	6.76475	18.3283	20.9405	22.1596	2.5771e-18	2.28683	up
LOC_Os02g44820	457	500	494	1056	1215	996	10.637	14.9797	15.0099	32.215	40.1002	32.6224	2.56185e-17	1.52115	up
LOC_Os04g53680	427	304	348	562	562	591	9.47171	8.55779	10.0492	16.1268	17.3774	18.1607	1.80135e-10	1.04909	up
LOC_Os03g10500	570	367	567	115	205	152	9.10356	7.43692	11.7892	2.35565	4.56388	3.34237	1.78136e-06	-1.3137	down
LOC_Os06g06780	1542	937	1898	315	565	356	21.4589	16.541	34.4066	5.66758	10.9521	6.85539	8.01092e-07	-1.48013	down
LOC_Os04g48020	61	74	72	252	236	306	1.63827	2.52452	2.52294	8.81381	8.9118	11.4698	4.97387e-16	2.29635	up
LOC_Os11g03780	2252	963	1054	288	364	256	17.8056	9.18576	10.5501	2.70754	3.68733	2.60144	1.22223e-12	-1.81376	down
LOC_Os01g04430	97	46	97	0	0	0	2.09188	1.26285	2.72073	0	0	0	1.86336e-09	-8.38548	down
LOC_Os07g16810	73	52	39	0	3	0	0.247133	0.225293	0.173209	0	0.01345	0	1.28763e-06	-5.39448	down
LOC_Os03g14630	34	36	71	74	172	82	1.02584	1.3805	2.80922	2.91379	7.36262	3.46287	0.0054525	1.52085	up
LOC_Os05g35290	214	129	473	71	63	76	1.86532	1.42005	5.38274	0.79473	0.765618	0.915991	0.00198415	-1.62532	down
LOC_Os08g02390	208	170	251	512	444	536	3.73448	3.87658	5.87625	11.9107	11.1441	13.3448	6.5511e-11	1.60955	up
LOC_Os12g34880	98	64	76	133	96	149	2.60195	2.14488	2.64286	4.57888	3.5534	5.52168	0.00297208	1.06144	up
LOC_Os02g11960	0	0	8	111	107	67	0	0	0.075619	1.08799	1.12829	0.695681	0.00683685	5.40691	up
LOC_Os01g61900	197	166	174	62	58	80	2.97742	3.18369	3.41816	1.21201	1.20811	1.6671	0.000675001	-1.05115	down
LOC_Os01g68770	3119	2284	2908	5193	5048	4953	36.8737	34.2484	44.7767	79.3786	83.1991	81.0283	4.15589e-18	1.24407	up
LOC_Os10g40990	1141	1084	707	293	437	351	19.9531	24.0477	16.0995	6.62205	10.6525	8.49543	7.93096e-07	-1.06977	down
LOC_Os01g02930	309	148	393	21	63	36	3.47377	2.11309	5.76436	0.297512	0.979858	0.559177	1.54613e-07	-2.48583	down
LOC_Os03g08080	433	340	416	1039	917	1018	8.38953	8.34237	10.4957	26.0375	24.7706	27.2981	3.72719e-22	1.69658	up
LOC_Os06g23114	395	255	329	143	125	99	3.48659	2.855	3.78329	1.62823	1.53214	1.20766	0.000121674	-1.03161	down
LOC_Os09g25090	331	168	275	32	24	47	4.15793	2.67407	4.48953	0.503979	0.405048	0.816508	1.895e-11	-2.51302	down
LOC_Os01g08130	33	14	21	51	83	117	0.688338	0.365752	0.56015	1.39511	2.46038	3.46424	5.8774e-06	2.28091	up
LOC_Os05g47670	1199	977	950	1505	1895	1500	18.1378	18.7489	18.7055	29.4372	39.9647	31.3969	2.56657e-16	1.01829	up
Oryza_sativa_newGene_2061	108	108	116	182	326	200	1.1324	1.4324	1.58127	2.47406	4.77714	2.90739	1.87296e-06	1.43404	up
LOC_Os07g12800	194	299	162	487	585	506	1.9533	3.95267	2.11962	6.37284	8.27088	7.11608	9.65377e-09	1.61481	up
LOC_Os01g71330	129	119	153	434	551	505	3.30541	3.85545	5.09557	14.3557	19.6776	17.8856	1.98193e-25	2.24653	up
LOC_Os12g03260	695	512	668	173	252	181	7.19232	6.72971	9.00313	2.31584	3.63495	2.59415	3.24197e-09	-1.26897	down
LOC_Os10g40950	23	43	40	170	199	160	0.493364	1.16644	1.10439	4.69783	5.94684	4.7369	6.08277e-13	2.64925	up
LOC_Os10g36550	2694	2410	2416	5489	5001	4431	28.4222	32.2313	33.0973	74.8708	73.5109	64.672	1.21162e-20	1.35861	up
LOC_Os03g17270	4	4	0	43	106	58	0.033703	0.038283	0	0.52179	1.40772	0.749167	8.32032e-11	5.062	up
LOC_Os11g28104	687	529	938	187	295	331	6.52196	6.37254	11.6033	2.28692	3.90186	4.35152	0.00105395	-1.06281	down
LOC_Os05g50950	207	148	202	533	654	780	1.36871	1.23928	1.73476	4.55547	6.03001	7.13925	6.9509e-24	2.18945	up
LOC_Os04g32090	42	26	19	178	154	186	0.331147	0.263028	0.196233	1.82806	1.70772	2.04894	3.5811e-19	2.97857	up
LOC_Os01g72520	749	549	806	225	291	225	8.4132	7.81659	11.7864	3.26419	4.55171	3.48343	3.57867e-07	-1.14768	down
LOC_Os01g62840	1726	1717	1683	2574	2763	2854	19.7226	24.897	25.0425	38.0276	44.0262	45.1316	1.14941e-12	1.03594	up
LOC_Os09g21460	66	66	41	176	216	174	1.92849	2.41444	1.54674	6.63698	8.79068	7.03995	1.99468e-13	2.0823	up
LOC_Os06g11070	633	482	462	135	188	135	8.56204	8.27401	8.13351	2.36131	3.54198	2.51308	1.86479e-13	-1.40996	down
Oryza_sativa_newGene_488	544	472	436	801	699	900	6.09468	6.71256	6.19194	11.7733	11.0151	14.1253	1.86656e-09	1.10428	up
LOC_Os03g04260	760	759	654	1388	1412	1433	16.6731	21.1348	18.7047	39.4186	43.2399	43.5568	1.75475e-19	1.32856	up
LOC_Os03g57660	245	191	197	307	321	347	2.33278	2.34132	2.43672	3.80295	4.25902	4.57472	1.74018e-07	1.00071	up
LOC_Os07g29200	23	15	27	49	39	52	1.63924	1.39145	2.5129	4.54643	3.91949	5.23444	0.0071773	1.48082	up
LOC_Os03g55530	469	381	378	489	1158	524	4.47365	4.61136	4.69846	6.03812	15.4144	6.91883	0.000178064	1.16912	up
LOC_Os01g05060	547	400	414	815	1339	1060	10.1917	9.46344	10.0372	19.6409	34.7885	27.3494	2.62973e-19	1.60876	up
LOC_Os12g39360	832	1110	1639	4163	6416	3120	6.75853	11.4331	17.3431	43.7191	72.659	35.0714	1.05649e-05	2.24015	up
LOC_Os03g03600	423	239	673	100	164	95	5.81843	4.16278	12.0687	1.76796	3.14827	1.79676	0.000216927	-1.56235	down
LOC_Os05g25640	2277	1461	2534	672	1007	569	27.1989	22.1329	39.4206	10.3678	16.7702	9.39769	2.39618e-05	-1.12833	down
LOC_Os06g35060	26	43	28	123	71	106	0.571442	1.18969	0.784784	3.51758	2.17272	3.24588	2.1434e-05	1.99053	up
LOC_Os02g53810	185	110	131	48	44	42	1.92777	1.44866	1.77828	0.640495	0.633031	0.594298	0.000163486	-1.27572	down
LOC_Os03g57460	61	46	188	6	24	9	0.648181	0.612011	2.6031	0.070348	0.346077	0.127791	0.000820531	-2.64459	down
LOC_Os09g35630	364	180	448	74	113	106	3.11271	1.95494	4.99238	0.813852	1.3478	1.24776	0.000330784	-1.40208	down
LOC_Os07g36190	6413	4969	4198	8906	7407	7660	122.698	120.627	104.618	220.317	197.595	202.828	5.58149e-11	1.01446	up
LOC_Os04g08836	122	77	113	20	35	28	4.73904	3.7994	5.70703	0.970553	1.86183	1.50354	0.000274203	-1.54418	down
LOC_Os05g38270	1276	947	777	330	494	320	15.4552	14.5647	12.252	5.16507	8.3293	5.3668	6.76101e-07	-1.01179	down
LOC_Os04g45490	4414	3529	4436	5767	6932	7432	42.0462	42.6465	55.0411	71.0178	92.0609	97.9793	2.32964e-11	1.06404	up
LOC_Os07g48500	10415	9288	6731	1978	2523	1701	230.861	261.205	194.326	56.6618	77.959	52.174	1.28532e-24	-1.71875	down
LOC_Os01g12770	1595	1384	1381	2672	3161	2675	18.9335	20.8446	21.3559	41.0149	52.3267	43.9561	1.27269e-31	1.33036	up
LOC_Os06g24730	6737	5289	5335	2066	2597	1912	55.6369	57.0387	58.6917	22.8922	31.2799	22.951	1.36604e-16	-1.0304	down
LOC_Os04g10750	718	678	453	191	138	152	5.42325	7.57336	4.41548	1.95917	1.39109	1.48753	5.31128e-10	-1.55482	down
LOC_Os05g01470	10639	7328	6007	3139	3331	2412	63.1872	55.1247	46.4456	24.0479	27.5528	19.8379	3.46831e-09	-1.03695	down
LOC_Os01g01312	709	491	463	981	800	964	3.73468	3.28443	3.1741	6.68675	5.87768	7.03031	1.22114e-09	1.12042	up
LOC_Os04g50110	1706	1357	1645	3345	2752	3742	26.9885	27.2321	33.907	68.4426	60.7193	81.9475	8.70973e-15	1.43886	up
LOC_Os04g09604	248	211	190	409	376	278	3.81093	4.11893	3.80328	8.14469	8.05427	5.9235	3.37889e-06	1.08943	up
Oryza_sativa_newGene_1274	29	30	27	62	75	96	0.46567	0.597508	0.512495	1.28878	1.68049	2.07453	1.75445e-05	1.80203	up
LOC_Os02g02390	1304	1037	1008	2892	2721	3225	10.4673	10.5546	10.5323	30.0158	30.458	35.8304	2.47762e-39	1.78178	up
LOC_Os04g30750	29	38	58	67	128	129	0.373416	0.625511	0.969717	1.12842	2.30709	2.32224	0.000565029	1.6912	up
LOC_Os07g09140	72	43	72	148	189	222	1.64937	1.2405	2.12746	4.44095	6.07882	7.12278	9.98078e-10	1.95174	up
LOC_Os08g14190	234	200	224	421	414	427	4.15335	4.49463	5.18155	9.68813	10.2718	10.4996	3.7978e-12	1.30879	up
LOC_Os05g11005	210	272	125	319	362	296	6.63869	10.8836	5.14126	13.0481	15.9436	12.9409	0.00113687	1.05037	up
LOC_Os08g30014	48	14	7	60	62	55	1.54196	0.561051	0.291104	2.51451	2.82347	2.46504	0.00752137	1.83083	up
LOC_Os01g09120	1353	1014	1146	2075	1636	1993	16.8051	15.9515	18.5139	33.2935	28.3236	34.2294	5.89962e-10	1.08337	up
LOC_Os12g01930	572	504	558	143	158	187	5.81374	6.42344	7.36491	1.93235	2.2402	2.61314	4.23754e-11	-1.37942	down
LOC_Os05g04820	139	55	118	11	18	21	0.813328	0.406025	0.903391	0.08193	0.143032	0.16589	1.73618e-05	-2.25428	down
LOC_Os05g47545	598	230	363	69	16	41	8.88846	4.33024	7.03289	1.32771	0.31311	0.835184	1.33699e-08	-2.79284	down
LOC_Os05g01270	3195	2813	3097	7592	6626	7056	60.4881	67.5777	76.3895	185.862	174.923	184.906	9.44436e-27	1.59354	up
LOC_Os03g61280	277	183	258	68	123	82	2.5739	2.16198	3.13009	0.817842	1.59737	1.05804	0.00119864	-1.03458	down
LOC_Os04g17479	520	59	286	0	0	0	6.39173	1.10169	4.70602	0	0	0	2.04744e-08	-10.1642	down
LOC_Os03g03790	417	305	471	86	218	166	4.25582	3.94561	6.24941	1.12983	3.10001	2.34056	0.00683939	-1.00292	down
LOC_Os01g12520	53	47	54	12	14	13	1.19531	1.33228	1.58567	0.333354	0.421836	0.379834	0.00379201	-1.62078	down
LOC_Os04g49660	830	601	545	227	160	203	20.4229	18.7475	17.477	7.20457	5.47886	6.89984	1.83773e-09	-1.34566	down
LOC_Os06g12320	432	440	538	90	149	137	6.42353	8.31634	10.4295	1.72631	3.08424	2.81381	1.44987e-08	-1.56813	down
LOC_Os07g11280	640	505	520	913	998	1010	3.69165	3.6804	4.10094	6.78821	8.11531	8.12121	1.01089e-19	1.18625	up
LOC_Os02g32504	392	269	459	146	129	134	4.50662	3.90727	6.87025	2.1644	2.0624	2.13356	0.000272873	-1.08739	down
LOC_Os06g36800	286	221	322	95	109	105	3.03635	2.96618	4.45124	1.29134	1.60329	1.543	0.000157418	-1.0645	down
LOC_Os06g09679	2244	1661	1846	2837	3707	3681	41.2815	38.8227	43.8324	67.4134	94.781	93.7499	2.54954e-19	1.20254	up
LOC_Os04g22870	116	135	111	191	170	207	2.14063	3.15269	2.65737	4.5653	4.35944	5.28205	0.00051378	1.01288	up
LOC_Os05g45170	71	35	47	8	10	18	1.59192	0.989676	1.38222	0.205138	0.287864	0.535175	0.00946099	-1.68633	down
LOC_Os01g03340	2040	624	749	3464	2727	1965	36.7175	14.2407	17.5663	80.6216	68.4394	48.9624	0.00249981	1.7162	up
LOC_Os04g05470	654	779	340	178	145	133	6.9114	10.4547	4.6796	2.43219	2.13814	1.94084	1.6331e-06	-1.57907	down
LOC_Os02g19770	1125	1073	773	331	459	300	28.4847	34.4715	25.4944	10.814	16.1927	10.5022	2.16418e-07	-1.08096	down
LOC_Os05g50850	368	399	414	1514	1875	1526	6.0826	8.35325	8.91827	32.3684	43.2336	34.9235	3.37803e-43	2.4047	up
LOC_Os07g34570	17237	15381	12465	4062	5367	6933	258.652	292.925	240.311	78.8609	112.373	144.013	5.15441e-08	-1.08889	down
LOC_Os01g35330	345	425	155	1038	504	697	7.07823	11.121	4.15194	27.6971	14.4978	19.9029	2.69431e-05	1.67309	up
LOC_Os04g03050	70	43	98	16	15	10	0.617767	0.479764	1.13407	0.174666	0.176251	0.112689	0.000831793	-2.00846	down
LOC_Os07g38300	1590	1740	1603	3459	3600	3938	27.3476	37.9537	35.9016	76.8854	86.2802	93.7265	1.15102e-20	1.51278	up
LOC_Os01g48200	1430	920	727	1742	1648	1583	16.2763	13.279	10.774	25.6374	26.1619	24.9443	4.6778e-09	1.09967	up
LOC_Os03g58190	196	191	207	65	76	68	2.78398	3.44071	3.83052	1.19292	1.49895	1.32575	6.68531e-05	-1.15136	down
LOC_Os01g71599	59	43	42	0	0	0	3.00892	2.80883	2.82005	0	0	0	9.0977e-08	-7.64359	down
LOC_Os07g48550	2083	1259	1653	350	638	454	27.4618	21.0544	28.3769	5.95444	11.7175	8.26833	5.64213e-11	-1.4221	down
LOC_Os12g06260	1169	923	1181	274	406	310	18.3702	18.4092	24.1837	5.56578	8.89939	6.74531	1.59224e-12	-1.3695	down
LOC_Os02g08230	123	115	76	382	493	379	1.18083	1.39092	0.946765	4.79028	6.69355	5.10355	5.31503e-27	2.37071	up
LOC_Os06g44160	696	699	665	1679	1060	1281	15.8542	20.1811	19.7213	49.4399	33.6632	40.3702	1.44416e-08	1.33913	up
LOC_Os01g71270	30	21	40	50	113	75	0.4653	0.424665	0.824648	1.01669	2.50553	1.64092	0.000640168	1.72514	up
LOC_Os04g57850	401	286	373	50	147	71	3.76747	3.41369	4.57202	0.59782	1.92296	0.913518	1.17459e-05	-1.63995	down
LOC_Os06g43304	37	17	63	95	411	221	0.426417	0.251853	0.959513	1.45013	6.7623	3.61232	2.42232e-07	2.94771	up
Oryza_sativa_newGene_1749	381	325	299	73	91	71	8.70826	9.41028	8.89869	2.14391	2.89798	2.2191	6.04366e-15	-1.72652	down
Oryza_sativa_newGene_1743	497	423	411	0	0	0	8.64948	9.35386	9.31175	0	0	0	8.51886e-18	-10.8639	down
LOC_Os01g28989	530	67	286	0	0	0	8.01943	1.31784	5.69757	0	0	0	6.94187e-09	-10.1941	down
LOC_Os06g50420	81	79	94	16	23	16	1.7378	2.15715	2.65238	0.442641	0.666188	0.478107	5.87091e-05	-1.86028	down
LOC_Os07g37530	165	89	138	249	346	313	1.92688	1.3138	2.0853	3.75967	5.64167	5.0406	4.00632e-10	1.59026	up
LOC_Os10g34083	213	146	157	455	428	525	5.90654	5.13372	5.66743	16.2819	16.5122	20.1309	1.8697e-20	1.83626	up
LOC_Os05g04500	58	69	236	12	36	28	0.88085	1.33704	4.73893	0.228862	0.766483	0.583529	0.00770821	-1.9846	down
LOC_Os04g38750	983	907	1244	2322	2096	2492	23.9457	28.0291	39.4803	73.1639	71.2253	84.0818	1.52569e-12	1.49593	up
LOC_Os07g30150	140	166	156	282	254	188	2.59527	3.91686	3.76236	6.78481	6.58804	4.82497	0.00102333	1.00149	up
LOC_Os02g47390	304	239	240	7203	5823	4907	2.01748	2.01206	2.0715	61.8932	53.9589	45.1294	1.44232e-166	4.90126	up
LOC_Os05g08620	44	29	35	66	60	78	1.4587	1.20757	1.51441	2.82003	2.76057	3.584	0.00190351	1.30384	up
LOC_Os01g15270	6928	3576	4853	8649	9811	6591	169.473	110.982	154.624	273.528	334.577	223.128	5.61596e-08	1.09953	up
LOC_Os01g43844	949	942	771	1817	1644	1155	10.1099	12.7415	10.6963	25.0441	24.4338	17.0395	4.9424e-08	1.16368	up
LOC_Os03g56782	110	129	83	22	43	24	11.1614	16.5441	10.8703	2.77275	5.99428	3.23956	0.000887217	-1.50708	down
LOC_Os01g58640	1061	881	816	311	441	274	9.30865	9.80011	9.31722	3.51863	5.38446	3.31767	3.51323e-08	-1.06075	down
LOC_Os05g36040	50	46	29	110	106	114	0.45064	0.525905	0.340681	1.27871	1.32811	1.42822	2.45302e-07	1.78476	up
LOC_Os01g71624	750	588	413	0	0	0	10.9609	11.2613	8.42133	0	0	0	7.14461e-19	-11.2396	down
LOC_Os07g44160	1034	791	576	187	201	168	11.7307	11.3841	8.51317	2.73576	3.17315	2.62682	6.46546e-18	-1.71927	down
LOC_Os03g45779	150	152	111	299	231	302	2.16258	2.78335	2.094	5.60827	4.65261	6.05979	1.78384e-07	1.39018	up
LOC_Os10g41999	81	82	42	0	0	0	1.93424	2.46839	1.29696	0	0	0	6.51315e-09	-8.15518	down
LOC_Os08g14700	300	215	165	453	481	452	3.72135	3.3859	2.66773	7.27248	8.33858	7.77489	3.58962e-13	1.42082	up
LOC_Os03g63510	165	159	119	58	59	37	1.56051	1.90545	1.45895	0.703726	0.775783	0.478347	0.00136104	-1.15291	down
LOC_Os12g01350	529	412	361	166	131	102	9.05504	8.94955	8.0305	3.65552	3.11324	2.41331	2.58414e-07	-1.31718	down
LOC_Os09g38090	8949	6688	6593	11392	11879	12553	63.7162	60.4174	61.1482	104.878	117.924	123.702	8.32504e-25	1.07151	up
LOC_Os12g02070	128	120	122	0	4	3	4.81308	5.75633	5.97681	0	0.207696	0.1562	1.39828e-14	-5.37051	down
LOC_Os05g45320	241	223	259	69	101	111	6.28247	7.35506	8.77395	2.29704	3.66136	4.0013	0.000915254	-1.01037	down
LOC_Os09g37710	3240	2475	1866	481	447	457	20.1332	19.5686	15.1427	3.84235	3.87169	3.93591	1.33106e-35	-2.05742	down
LOC_Os08g32970	38	25	28	47	59	57	0.641542	0.540634	0.608414	1.04355	1.40439	1.34405	0.00672057	1.22163	up
LOC_Os01g59090	2409	1825	2132	3897	2980	3803	44.2684	42.5426	51.0442	92.5974	76.3576	96.7377	4.25874e-10	1.1291	up
LOC_Os05g01530	2159	2168	1590	3894	3106	3455	65.2979	83.1934	62.6506	152.322	131.012	144.659	7.77338e-11	1.19977	up
LOC_Os08g04500	3140	2823	1375	11728	6068	7349	33.3667	39.8038	19.1604	161.894	92.0724	108.291	7.72855e-06	2.19125	up
LOC_Os08g41990	1687	1423	1763	2950	3693	3539	21.2642	22.7602	28.9516	48.0908	64.921	61.7486	5.46332e-20	1.42054	up
LOC_Os03g17174	297	195	507	785	629	871	6.32532	5.21056	14.0027	21.6601	18.6893	25.7236	2.69016e-05	1.54417	up
LOC_Os01g38229	239	200	324	76	119	83	2.21464	2.45824	4.08273	0.904285	1.53451	1.05489	0.00134044	-1.11808	down
LOC_Os12g41600	121	45	38	12	12	18	1.64094	0.77381	0.670529	0.206226	0.21745	0.320642	0.00452734	-1.83088	down
LOC_Os03g45920	1982	1175	1718	451	492	499	23.6108	17.7463	26.6537	6.93291	8.16924	8.21551	1.06679e-13	-1.3762	down
LOC_Os04g57560	13194	8632	12375	2224	3965	3712	135.561	112.511	165.61	29.541	56.7891	52.782	6.94577e-11	-1.42647	down
LOC_Os09g20880	263	164	332	46	72	45	2.81353	2.20406	4.59111	0.609424	1.06335	0.651352	6.68633e-07	-1.87124	down
LOC_Os11g45090	21	9	5	43	34	28	0.161072	0.088213	0.041892	0.43366	0.364672	0.294146	0.00461482	2.02419	up
LOC_Os01g71380	0	0	7	110	185	99	0	0	0.141057	2.47446	4.49186	2.36997	0.00104761	6.0546	up
LOC_Os05g16420	90	81	35	115	126	97	4.58676	5.25802	2.32112	7.61134	8.95415	6.83415	0.00882109	1.10675	up
LOC_Os10g36270	110	85	71	0	0	0	0.525409	0.517758	0.443405	0	0	0	2.88523e-10	-8.52702	down
LOC_Os05g45900	182	100	124	26	53	55	1.67381	1.16277	1.48912	0.305036	0.671677	0.693697	0.00378707	-1.21433	down
LOC_Os03g55970	501	665	635	1738	1658	1900	4.88086	8.21625	8.06036	21.8922	22.5152	25.6218	4.15589e-18	1.90031	up
LOC_Os02g34860	1989	1080	2084	401	846	545	24.8602	17.1171	33.9338	6.48057	14.732	9.42551	0.000147143	-1.17129	down
LOC_Os01g54020	419	346	407	587	617	696	5.82711	6.11654	7.37803	10.5766	11.9874	13.416	4.66776e-09	1.06492	up
LOC_Os03g32470	215	179	223	70	72	94	3.20612	3.41687	4.31203	1.38946	1.44557	1.86159	0.000953716	-1.02123	down
LOC_Os02g51110	611	361	345	182	175	138	8.84753	6.62783	6.4934	3.39195	3.51676	2.7543	4.34971e-05	-1.00842	down
LOC_Os06g08660	40	37	37	87	84	80	0.241942	0.285359	0.296441	0.687398	0.717789	0.678697	3.74535e-05	1.50839	up
LOC_Os12g02200	770	602	475	2345	2504	2310	7.75808	7.73509	6.28714	30.8049	35.4986	32.4489	1.84244e-68	2.34106	up
LOC_Os06g02940	438	285	296	110	167	112	9.53668	7.85695	8.38385	3.0898	5.06692	3.37371	4.27737e-05	-1.00924	down
LOC_Os08g37345	14	12	23	65	31	40	0.297187	0.340885	0.666168	1.866	0.945909	1.24576	0.0053552	1.83978	up
LOC_Os03g16950	7	3	9	69	53	49	0.120256	0.066323	0.216787	1.69218	1.41029	1.28816	6.69202e-09	3.54947	up
LOC_Os11g39990	303	114	271	54	76	48	3.98909	1.90628	4.64807	0.915558	1.39324	0.858541	0.000163938	-1.56879	down
LOC_Os10g14180	1487	1300	1109	6452	6527	7142	5.31985	5.72214	5.76605	28.781	31.1466	33.7563	4.35868e-113	2.74624	up
LOC_Os01g08520	97	53	93	13	24	25	1.28728	0.894527	1.6045	0.21492	0.43283	0.443186	0.00199945	-1.60107	down
LOC_Os01g42234	631	394	549	104	183	112	6.9127	5.46634	7.81727	1.46508	2.78065	1.68239	6.37311e-10	-1.61498	down
LOC_Os01g11020	17	25	27	60	87	80	0.649071	1.22422	1.33325	2.96271	4.68379	4.2855	8.68145e-06	2.05253	up
LOC_Os02g55330	141	84	126	31	45	48	2.30302	1.71967	2.68088	0.651836	1.01751	1.08244	0.0051542	-1.1267	down
ChrUn.fgenesh.gene.18	771	512	606	230	261	220	47.8157	40.2747	48.9413	18.4401	22.5499	18.8131	6.51315e-09	-1.02951	down
LOC_Os07g33660	316	301	408	759	670	835	7.28366	8.79547	12.223	22.5976	21.5004	26.6058	3.82784e-10	1.49874	up
LOC_Os03g63330	930	557	576	1558	1178	1458	9.87551	7.50682	7.96774	21.4052	17.4494	21.444	8.75285e-13	1.4315	up
LOC_Os06g39270	286	188	170	471	585	495	3.60468	3.01044	2.79581	7.68599	10.2939	8.63697	6.26154e-20	1.65684	up
LOC_Os10g35300	38	52	52	10	12	9	0.544236	0.990048	0.958836	0.16792	0.228347	0.162526	0.00350748	-1.8601	down
LOC_Os05g02820	142	76	145	27	50	24	1.0246	0.689973	1.36106	0.246271	0.502178	0.237677	0.00176245	-1.48735	down
LOC_Os01g71670	79	57	159	454	656	300	1.27522	1.16136	3.36384	9.55388	14.8841	6.75666	1.09001e-09	2.576	up
LOC_Os07g35310	369	169	247	981	435	533	3.15066	1.83692	2.72698	10.796	5.19046	6.22472	1.76764e-06	1.73945	up
LOC_Os01g13120	379	405	328	1190	1226	952	6.83178	9.26414	7.68905	27.7518	30.8342	23.76	3.74842e-27	1.96106	up
LOC_Os02g49850	8	17	23	41	52	43	0.200212	0.557865	0.78046	1.43564	1.93845	1.5806	0.00510989	1.81453	up
LOC_Os02g20490	288	275	431	726	805	774	4.79458	5.80825	9.32852	15.6212	18.6816	17.8239	1.19837e-09	1.55474	up
LOC_Os04g24140	949	633	766	1320	1239	1331	16.431	13.9053	17.2675	29.5609	29.9253	31.9114	6.68348e-13	1.11339	up
LOC_Os10g24980	9	9	6	36	35	48	0.297927	0.349059	0.250418	1.56784	1.61736	2.23786	1.45855e-05	2.68952	up
LOC_Os07g37420	530	350	348	602	635	676	10.6533	8.94017	9.11833	15.6552	17.8013	18.8156	4.11224e-10	1.03068	up
LOC_Os01g42030	345	193	244	58	117	57	3.78719	2.68903	3.48829	0.81039	1.79311	0.866198	8.05178e-05	-1.37885	down
LOC_Os05g32220	3722	3088	3538	5344	5810	5245	51.3769	54.0885	63.6276	95.3871	111.826	100.22	1.96333e-16	1.02955	up
LOC_Os09g17280	40	57	44	0	0	1	0.262537	0.469437	0.372978	0	0	0.004317	5.04183e-06	-6.69122	down
LOC_Os10g28200	1332	1227	1455	3676	4006	3362	18.0187	21.039	25.6729	64.4095	75.6371	63.0239	9.33553e-31	1.81544	up
LOC_Os03g02430	30	29	31	93	94	92	0.470848	0.577867	0.654312	1.94199	2.11178	2.04743	3.73501e-08	1.99769	up
Oryza_sativa_newGene_1335	214	182	176	52	67	51	2.86445	2.90557	3.06488	0.87566	1.18966	0.906429	6.47995e-07	-1.38298	down
LOC_Os01g71540	4359	3432	2876	0	0	3	38.0941	38.0548	32.7728	0	0	0.02281	6.28153e-39	-11.4127	down
LOC_Os01g02370	181	160	136	0	0	0	1.81378	2.02517	1.77256	0	0	0	6.87372e-13	-9.38081	down
LOC_Os08g06230	322	272	276	464	564	491	3.5652	3.81601	3.97565	6.63624	8.70626	7.52482	2.34457e-13	1.17194	up
LOC_Os01g02590	87	13	11	196	216	170	0.761037	0.139109	0.125174	2.22857	2.65845	2.06889	2.20802e-06	2.89474	up
LOC_Os02g46600	501	288	340	100	162	123	3.7426	2.73197	3.30549	0.965613	1.68396	1.26458	4.34309e-06	-1.1681	down
LOC_Os04g59330	687	372	753	149	183	107	10.2965	7.07151	14.6951	2.87065	3.81773	2.21543	1.14175e-07	-1.68188	down
LOC_Os11g34940	618	665	851	1427	1503	1444	19.5159	26.6405	35.0302	58.3069	66.2078	63.1453	2.66837e-10	1.37801	up
LOC_Os03g54130	4203	2872	3111	114	133	121	62.2114	53.9357	59.9673	2.1751	2.73202	2.4759	1.64224e-215	-4.40818	down
LOC_Os01g05540	52	48	49	9	6	9	0.699578	0.818111	0.870466	0.155566	0.106148	0.15975	0.000253864	-2.26292	down
LOC_Os05g32140	1352	1022	978	1810	2153	2140	12.9597	12.4323	12.2178	22.4374	28.7876	28.4095	2.07404e-26	1.24402	up
LOC_Os04g25800	332	177	158	431	417	348	4.38242	2.95616	2.70626	7.35413	7.67896	6.35256	8.9128e-07	1.25635	up
LOC_Os07g10970	101	56	38	14	22	13	0.731204	0.511257	0.361229	0.126366	0.219143	0.13075	0.00687874	-1.58288	down
LOC_Os10g36580	871	603	788	174	371	308	44.8969	39.4223	52.8963	11.5409	26.6444	21.915	0.00015423	-1.04892	down
LOC_Os07g35480	33	21	9	100	49	68	0.329902	0.261831	0.117216	1.31645	0.697223	0.958662	0.000122856	2.22137	up
LOC_Os08g38910	1418	765	1014	454	329	274	20.4739	14.0069	19.0915	8.22969	6.47567	5.38975	6.01276e-06	-1.19253	down
LOC_Os07g29750	69	35	66	154	125	152	0.915298	0.582693	1.14789	2.65591	2.32922	2.79915	1.3626e-06	1.72949	up
LOC_Os05g04120	12	14	20	102	117	159	0.142703	0.206864	0.318242	1.61845	2.00051	2.70513	2.77472e-15	3.39	up
LOC_Os05g50980	408	363	347	543	614	631	4.87972	5.50069	5.39817	8.39148	10.2332	10.4368	4.15836e-11	1.04657	up
Oryza_sativa_newGene_103	318	196	311	508	446	471	2.93206	2.29167	3.7368	6.06018	5.7388	6.00986	1.0993e-06	1.1678	up
LOC_Os10g35110	3543	3113	3111	10929	12125	12644	48.3625	53.9055	55.048	192.298	229.897	237.97	4.26243e-88	2.23752	up
LOC_Os06g10750	587	405	359	23	46	20	7.2577	6.3604	5.78198	0.35638	0.781886	0.34023	1.69012e-31	-3.54555	down
LOC_Os07g46320	296	217	364	63	88	97	5.94469	5.53188	9.5178	1.61445	2.4673	2.67682	7.54527e-06	-1.46934	down
LOC_Os07g29760	105	82	140	254	383	294	1.40565	1.3924	2.44217	4.39043	7.15873	5.45579	3.05907e-10	1.85381	up
LOC_Os05g08750	223	187	241	420	687	539	2.74781	2.92579	3.86357	6.68562	11.805	9.20029	1.38886e-13	1.68795	up
LOC_Os08g05790	82	53	52	116	116	103	1.11275	0.908364	0.915704	2.02664	2.17817	1.92693	0.000100724	1.23229	up
LOC_Os01g09830	492	506	403	131	139	118	14.8434	19.3714	15.8236	5.11669	5.84535	4.89979	3.23807e-12	-1.48759	down
LOC_Os09g32330	796	788	984	1307	1549	1341	12.8509	16.1555	20.7147	27.2956	34.8901	29.9851	1.00894e-07	1.05456	up
LOC_Os03g27880	26	24	17	45	46	47	0.248257	0.289675	0.20616	0.564478	0.614016	0.624082	0.00450119	1.42158	up
LOC_Os01g28500	76	57	115	295	377	216	2.17302	2.0528	4.28895	10.9372	15.0392	8.55125	5.56594e-10	2.18069	up
LOC_Os11g43520	5	20	9	256	270	211	0.163831	0.902725	0.398255	11.7879	13.4208	10.4258	6.37042e-29	4.77524	up
LOC_Os11g10400	16	14	15	35	46	42	0.176584	0.196887	0.226855	0.527178	0.741553	0.674177	0.000794282	1.81527	up
LOC_Os08g44290	3041	2840	3197	4812	5790	5563	33.6453	39.862	46.0737	68.8503	89.3272	85.1957	9.98692e-16	1.18715	up
LOC_Os01g03020	1660	1532	1315	2479	2437	2669	11.737	13.7471	12.2004	22.7312	24.1092	26.2025	1.60381e-16	1.12465	up
LOC_Os10g32400	224	94	209	338	382	194	4.70212	2.48023	5.66253	9.13189	11.1189	5.60681	0.00283296	1.17451	up
LOC_Os03g15020	944	464	789	935	1375	1192	5.84483	3.64379	6.36285	7.4863	11.8835	10.215	1.18753e-05	1.0527	up
LOC_Os03g04100	123	170	123	364	257	387	1.3284	2.38991	1.77083	5.23418	3.97832	5.99629	1.45431e-07	1.63832	up
LOC_Os09g38420	377	237	363	549	662	635	3.71804	2.95619	4.67021	7.0095	9.12165	8.69096	5.42673e-10	1.28932	up
LOC_Os02g43194	1361	875	2135	215	439	226	16.0492	13.0948	32.7934	3.27187	7.22055	3.68152	4.8392e-08	-1.98905	down
LOC_Os02g06360	432	197	484	99	89	58	6.39723	3.69985	9.34666	1.88109	1.82991	1.17225	4.56316e-06	-1.80291	down
LOC_Os01g45274	112274	92386	93124	194764	138494	170604	1918.25	1983.49	2053.38	4323.79	3296.22	4071.54	1.22439e-10	1.14341	up
LOC_Os08g05340	242	225	248	84	91	70	1.82851	2.15721	2.44413	0.822436	0.960471	0.728388	1.32522e-05	-1.18655	down
LOC_Os06g31190	244	225	176	54	94	52	2.00213	2.34225	1.87489	0.567397	1.07068	0.589284	3.59167e-05	-1.32887	down
LOC_Os04g34220	64	31	71	0	0	0	2.56391	1.56332	3.70256	0	0	0	5.85672e-08	-7.86025	down
LOC_Os06g04920	3287	2254	2470	501	1444	902	55.359	48.1587	54.0744	10.7658	33.8991	20.7269	0.000184948	-1.13589	down
LOC_Os04g36800	49	47	118	348	382	404	0.552479	0.674343	1.7356	5.09398	6.02211	6.35137	4.48857e-12	2.72951	up
LOC_Os07g43810	2673	1945	2251	4523	5926	5409	47.4273	43.7816	52.0234	103.743	146.6	132.816	6.24123e-37	1.57793	up
LOC_Os02g54140	115	65	54	0	15	8	2.84787	2.01758	1.71786	0	0.50917	0.261349	0.000206113	-2.97219	down
LOC_Os03g12020	1073	945	1463	2871	3046	3092	23.5426	26.3009	41.7967	81.434	93.1646	93.9026	1.95839e-15	1.71948	up
LOC_Os07g35390	192	86	90	278	291	187	1.87611	1.06909	1.14341	3.52221	3.97151	2.53045	9.00995e-06	1.45555	up
LOC_Os01g64490	520	286	586	107	205	189	3.22193	2.24908	4.72797	0.855114	1.7644	1.61512	0.00189464	-1.11877	down
LOC_Os10g37210	911	725	860	1343	1283	1359	9.69257	9.78475	11.9202	18.4693	19.0323	20.0153	1.35685e-11	1.04665	up
LOC_Os07g43040	293	399	302	645	724	647	5.83454	10.0924	7.83204	16.636	20.1363	17.845	1.79122e-09	1.36643	up
LOC_Os06g10880	175	126	143	47	72	43	2.12268	1.93281	2.26422	0.73217	1.22262	0.71729	0.00145442	-1.08689	down
LOC_Os12g16690	663	586	700	1228	1162	1202	4.28521	4.8083	5.89861	10.2708	10.4776	10.7609	5.34655e-13	1.24571	up
LOC_Os01g17150	1815	1551	2161	3030	2873	3321	55.7507	60.4342	86.4526	120.332	123.047	141.202	4.59826e-08	1.09748	up
LOC_Os12g42190	121	62	120	144	323	158	1.87203	1.20018	2.41674	2.87538	6.96916	3.37221	0.000675001	1.39766	up
LOC_Os05g49800	3774	2930	3035	6003	5932	5705	40.9367	40.3245	42.8715	84.1901	89.7069	85.6375	8.32545e-31	1.23532	up
LOC_Os06g22960	6280	5225	4946	9266	9146	9257	101.571	107.222	104.21	193.771	206.251	207.221	1.27435e-26	1.12719	up
LOC_Os04g49650	177	80	141	10	16	11	3.96308	2.24773	4.09063	0.28443	0.482175	0.310419	8.53013e-11	-3.04184	down
LOC_Os02g09590	1383	1412	1445	2933	2469	2854	35.8022	46.3971	48.7268	98.2266	89.1518	102.297	1.71016e-13	1.32394	up
LOC_Os05g35910	109	100	41	24	7	16	3.86888	4.52166	1.8821	1.08989	0.341632	0.780076	0.00263945	-1.98964	down
LOC_Os02g55560	856	637	802	304	283	292	11.0969	10.4831	13.4636	5.09662	5.01864	5.15831	7.64896e-08	-1.01072	down
LOC_Os02g51020	1552	1170	1634	3767	2736	3323	32.2197	30.7997	44.189	101.101	79.1908	95.4581	1.81301e-13	1.54887	up
LOC_Os12g03810	891	537	807	193	251	205	9.80897	7.6282	11.871	2.80553	3.92145	2.87086	7.56349e-11	-1.41122	down
LOC_Os02g04170	331	251	225	119	94	93	2.83018	2.70798	2.50248	1.30937	1.11825	1.09179	0.000124497	-1.00877	down
LOC_Os03g63074	389	355	248	498	536	599	2.08432	2.40972	1.71907	3.45318	3.99727	4.45765	4.69254e-08	1.09944	up
LOC_Os06g39330	619	504	490	855	876	1018	7.98501	8.24057	8.2258	14.2595	15.7452	18.1764	7.25639e-14	1.14689	up
LOC_Os01g11260	132	104	137	27	42	39	1.61536	1.62075	2.18174	0.424112	0.712097	0.650857	0.000151571	-1.43037	down
LOC_Os06g01290	145	169	116	234	238	245	3.53807	5.2187	3.68421	7.39799	8.08779	8.28284	2.49843e-05	1.10236	up
LOC_Os07g43990	398	248	566	83	191	107	3.75136	2.96533	6.95622	1.01057	2.51191	1.39305	0.00135031	-1.34027	down
LOC_Os05g12320	830	585	523	79	69	68	23.1648	20.7044	19.0104	2.8479	2.65895	2.61367	1.72558e-40	-2.77215	down
LOC_Os05g49240	701	531	957	7	68	118	23.5923	22.691	41.9858	0.263084	3.16011	5.49294	0.00598941	-3.171	down
LOC_Os04g58390	4673	3290	4044	725	901	895	52.8517	47.214	59.5819	10.5885	14.2092	14.0035	4.03266e-41	-1.87906	down
LOC_Os10g28120	32	22	32	73	172	62	0.587207	0.517299	0.761241	1.74774	4.44635	1.58259	1.54714e-05	2.17829	up
LOC_Os05g09400	642	522	735	1414	1360	1502	11.3699	12.4195	17.1807	33.1215	35.0218	37.7785	3.80334e-15	1.533	up
LOC_Os05g01675	522	553	349	942	400	1164	5.0803	6.83662	4.42506	11.8689	5.43723	15.7029	0.00263086	1.21135	up
LOC_Os05g05950	4382	3861	3183	5646	6580	6748	22.5078	25.1618	21.297	37.4977	47.1244	47.9741	5.65906e-19	1.10604	up
LOC_Os01g74190	1323	1155	939	1977	1940	2028	18.9555	20.986	17.5079	36.6134	38.754	40.2025	5.80861e-18	1.17891	up
LOC_Os02g40040	589	504	373	774	714	828	16.409	17.7955	13.5432	27.8859	27.7246	31.9307	2.17915e-08	1.04684	up
LOC_Os01g44210	3627	3346	3673	5944	5628	5388	96.0919	112.486	126.753	203.633	207.885	197.568	5.29264e-12	1.03467	up
LOC_Os01g03310	2748	1702	1467	6815	3870	2701	66.2487	52.0649	46.0512	212.461	130.076	90.1197	0.00332175	1.5997	up
LOC_Os04g12960	71	36	86	299	275	182	0.928406	0.59399	1.46137	5.06712	5.03135	3.29587	3.62644e-10	2.33916	up
LOC_Os01g02490	143	114	118	11	32	20	2.65502	2.50597	2.77961	0.20326	0.799551	0.426411	3.17121e-07	-2.21759	down
LOC_Os02g02770	144	157	161	391	453	511	1.29684	1.7946	1.89047	4.5746	5.71481	6.39214	2.54395e-17	1.90608	up
LOC_Os01g32460	440	501	873	57	105	86	12.5181	18.0709	32.3331	2.08474	4.16391	3.36594	2.81717e-12	-2.56005	down
LOC_Os02g06290	354	245	249	35	42	40	5.75451	5.04087	5.27719	0.733535	0.928035	0.905961	1.80396e-21	-2.47384	down
LOC_Os01g01290	23	35	24	48	77	61	0.321413	0.612095	0.430665	0.870298	1.50639	1.18232	0.00195244	1.52107	up
LOC_Os02g41840	27	26	45	217	238	143	0.540086	0.653006	1.19779	5.75306	6.81606	4.04933	5.53772e-15	2.95177	up
LOC_Os10g32540	273	221	236	343	552	488	1.96277	2.01549	2.2086	3.19289	5.53406	4.85478	1.42129e-09	1.28405	up
LOC_Os03g10030	314	220	327	39	65	52	5.65759	5.0264	7.66627	0.895002	1.61177	1.29063	3.18748e-12	-2.10679	down
LOC_Os03g05630	47	44	43	140	86	106	0.748932	0.890502	0.899529	2.92685	1.94322	2.37225	1.18753e-05	1.68969	up
LOC_Os09g25470	57	67	89	114	158	103	2.38041	3.55028	4.86557	6.20754	9.26896	5.97874	0.0039237	1.14644	up
LOC_Os04g33450	52	63	222	8	34	20	1.13806	1.73162	6.28712	0.165024	1.01859	0.599429	0.0060142	-2.1822	down
LOC_Os12g24310	9	0	3	39	106	38	0.235376	0	0.089925	1.30245	3.87498	1.36638	2.76671e-07	4.34431	up
LOC_Os08g06170	118	114	94	43	42	41	1.52186	1.87393	1.57886	0.71841	0.742874	0.7317	0.00656757	-1.00062	down
LOC_Os04g23820	585	454	523	801	720	908	10.1925	10.0304	11.8691	18.069	17.5012	21.9174	4.59826e-08	1.01442	up
LOC_Os10g35810	2021	1577	2120	4596	4123	4789	26.669	26.3983	36.4511	78.4336	75.8729	87.4844	3.79817e-20	1.60914	up
LOC_Os05g11720	200	195	204	47	94	59	4.99173	6.17353	6.6234	1.48921	3.25403	2.012	0.000271636	-1.23971	down
LOC_Os01g48950	72	44	44	122	112	100	2.23352	1.72684	1.74113	4.89217	4.80983	4.25946	1.19706e-05	1.45794	up
LOC_Os03g43650	91	74	319	4	13	5	1.00768	1.04624	4.61961	0.048153	0.1871	0.073148	1.62114e-08	-4.1836	down
LOC_Os06g06560	2850	1889	1757	347	552	470	21.8857	18.405	17.5746	3.43781	5.9097	4.9889	2.78583e-26	-1.86171	down
Oryza_sativa_newGene_1204	45	38	57	93	165	112	0.816751	0.878902	1.36148	3.44401	6.40779	3.71678	4.79513e-06	1.74448	up
LOC_Os04g24850	197	88	85	220	438	198	2.85215	1.61791	1.60212	4.12679	8.85237	3.97078	2.60023e-05	1.6116	up
LOC_Os02g17710	102	109	106	18	33	19	0.72181	0.982242	0.983478	0.165083	0.32283	0.182375	2.07209e-05	-1.83624	down
LOC_Os04g54630	1179	1183	887	406	415	400	44.2377	56.3383	43.3779	19.6789	21.6953	20.7384	2.45238e-09	-1.04158	down
LOC_Os10g38540	128	68	162	15	31	24	2.33395	1.55803	3.84079	0.351885	0.7899	0.596466	8.88039e-05	-2.00548	down
LOC_Os06g03890	180	135	172	51	65	38	7.22234	6.86923	9.00591	2.65116	3.60934	2.0932	0.000142469	-1.29803	down
LOC_Os03g22120	4041	3399	2639	5509	5799	5184	32.0922	34.2436	27.3122	56.683	64.1473	57.5157	7.41037e-17	1.09256	up
LOC_Os05g50500	284	321	234	27	46	19	5.04955	7.25608	5.42175	0.613311	1.13241	0.464708	7.89137e-16	-2.84133	down
LOC_Os11g41710	428	222	594	8	18	16	4.90499	3.22847	8.88072	0.115111	0.275045	0.247067	8.58553e-24	-4.5424	down
LOC_Os02g52150	108	62	122	135	352	202	1.3498	0.981339	1.98289	2.17735	6.13633	3.49791	0.00013695	1.5806	up
LOC_Os04g51300	11853	8455	11288	17283	13906	18076	126.27	114.273	156.629	238.041	206.53	266.495	7.0016e-08	1.02051	up
LOC_Os03g04020	1491	1337	1956	2900	3252	3031	20.5422	23.3417	34.8828	51.6525	62.3955	57.6932	4.76431e-10	1.28763	up
LOC_Os04g02850	682	641	1031	975	1662	1465	6.17316	7.36746	12.1699	11.4202	20.9898	18.3678	9.10824e-05	1.12975	up
LOC_Os04g38530	144	129	203	234	348	289	2.20463	2.50455	4.05761	4.65165	7.47218	6.15444	7.26524e-05	1.21045	up
LOC_Os09g31230	188	119	163	35	68	57	1.30353	1.1258	1.54503	0.307015	0.656955	0.533849	0.00125963	-1.18751	down
LOC_Os11g09690	37	22	28	62	66	43	0.680704	0.506134	0.666993	1.4736	1.70409	1.10021	0.00417352	1.3585	up
LOC_Os03g53640	184	118	272	462	603	614	4.11747	3.32851	7.91799	13.3881	18.8283	19.0378	2.93059e-09	1.89508	up
LOC_Os11g35540	28	8	67	1669	1052	1807	0.194681	0.069838	0.606145	15.0079	10.2002	17.3916	1.25973e-10	5.80386	up
LOC_Os07g27810	273	180	536	52	129	60	4.90018	4.09927	12.5511	1.20199	3.22275	1.48811	0.000746915	-1.73092	down
LOC_Os02g43870	145	83	132	17	28	47	1.66486	1.21236	1.97566	0.245419	0.43531	0.737778	0.00131574	-1.59132	down
LOC_Os05g08370	4510	2428	5563	855	1259	1059	24.3451	16.6272	39.1184	5.96332	9.46948	7.90943	7.74594e-09	-1.62411	down
LOC_Os02g18540	176	76	217	41	51	14	4.2587	2.33486	6.85708	1.28603	1.69902	0.444362	0.00252925	-1.78879	down
LOC_Os04g15920	179	133	191	80	56	52	2.37158	2.23135	3.31128	1.37317	1.03945	0.947254	0.00554345	-1.04639	down
LOC_Os02g03640	160	41	74	24	14	19	1.55161	0.50273	0.929348	0.297844	0.181293	0.246944	0.00312265	-1.8164	down
LOC_Os06g45620	23	34	26	62	109	38	0.254222	0.466851	0.370623	0.884133	1.67579	0.570363	0.00357008	1.65793	up
LOC_Os07g46980	166	200	193	425	446	444	3.89109	5.95148	5.89694	12.9109	14.6332	14.4497	2.33508e-12	1.58435	up
LOC_Os09g21250	249	191	161	456	470	515	5.02559	4.89216	4.22841	11.912	13.2423	14.4056	1.27881e-19	1.64812	up
LOC_Os06g21530	174	174	153	470	498	415	5.8697	7.44297	6.72639	20.5946	23.5167	19.4537	9.44824e-22	1.8302	up
LOC_Os08g38700	2527	1920	2449	694	907	832	33.5742	32.3608	42.3757	11.9126	16.8014	15.2963	1.09597e-12	-1.14018	down
LOC_Os01g10070	239	227	161	386	351	300	10.4537	12.6036	9.14452	21.829	21.4171	18.196	2.75368e-06	1.10512	up
LOC_Os03g48170	667	545	540	1159	843	1083	7.0833	7.34466	7.46184	15.9183	12.4764	15.917	1.35701e-09	1.20161	up
Oryza_sativa_newGene_1317	71	81	74	115	146	111	0.85262	1.06579	1.02632	1.482	2.05613	1.55368	0.000995008	1.06992	up
LOC_Os04g55710	11807	7152	11132	1324	1778	1494	165.833	127.434	203.652	24.0377	34.8104	29.03	6.75139e-39	-2.34161	down
LOC_Os03g02830	601	360	475	129	220	187	7.1237	5.40836	7.32096	1.9705	3.62542	3.06446	3.51891e-05	-1.04691	down
LOC_Os01g06150	130	96	157	21	51	36	2.7357	2.54731	4.28818	0.550572	1.47253	1.02506	0.00118286	-1.4857	down
LOC_Os07g10440	146	77	246	19	36	27	4.23439	2.83766	9.28154	0.688773	1.43868	1.06834	5.16862e-05	-2.18399	down
LOC_Os01g05080	558	483	613	1352	1039	1442	11.2644	12.6652	16.381	36.1022	30.2686	41.6991	7.10257e-13	1.5813	up
Oryza_sativa_newGene_1733	110	13	105	514	514	545	0.977471	0.127658	1.44664	7.68389	8.31769	7.5704	0.000299109	3.19222	up
LOC_Os03g41180	0	10	9	57	35	36	0	0.123952	0.110649	0.724322	0.4754	0.481595	0.00106879	3.04637	up
LOC_Os01g09880	51	48	136	10	16	9	0.762388	0.913589	2.68505	0.17959	0.331621	0.183418	0.000445922	-2.44416	down
LOC_Os09g12650	92	60	73	13	20	16	0.901257	0.753004	0.933606	0.154467	0.267756	0.213545	0.000117681	-1.82365	down
LOC_Os07g04180	5762	3768	4371	1372	1715	1488	56.8507	47.1456	56.2332	17.4908	23.5924	20.3109	4.32413e-22	-1.22278	down
LOC_Os08g29980	53	103	25	213	76	170	0.230493	0.564129	0.140123	1.19635	0.458615	1.01937	0.00613544	1.72244	up
LOC_Os02g11790	27	13	26	210	238	240	0.380259	0.228876	0.470427	3.89326	4.75741	4.76533	5.73324e-33	3.76047	up
LOC_Os01g23990	252	271	340	25	119	63	9.75637	13.341	17.1475	1.25381	6.42684	3.34474	0.000392352	-1.75267	down
LOC_Os11g40130	48	27	43	56	78	92	0.826732	0.581147	0.966481	1.25718	1.88311	2.20289	0.00291783	1.31418	up
LOC_Os06g12740	155	104	147	26	24	22	2.10945	1.79215	2.60129	0.456147	0.438736	0.411661	1.87146e-08	-2.12068	down
LOC_Os05g01730	128	87	66	19	23	33	2.77104	2.32931	1.87093	0.534765	0.693457	0.988459	0.00108753	-1.50614	down
LOC_Os03g14050	204	172	258	305	564	396	2.05219	2.09011	3.51786	4.18396	8.50736	5.70656	5.55329e-06	1.33401	up
Oryza_sativa_newGene_702	72	61	114	125	163	202	1.62505	1.7505	3.37403	3.65374	5.14927	6.35627	0.000957029	1.33016	up
LOC_Os01g43590	222	133	203	38	52	24	3.09624	2.34571	3.68541	0.678578	1.00575	0.444909	4.17725e-07	-1.92282	down
LOC_Os11g43480	12	7	16	39	90	40	0.076923	0.055794	0.13717	0.350288	0.875418	0.381007	3.03762e-05	2.60988	up
LOC_Os10g39710	40	33	71	127	130	112	0.475491	0.541888	1.21807	1.92338	2.17752	2.04465	7.37022e-05	1.69948	up
LOC_Os03g16780	105	109	185	501	751	670	1.2052	1.58044	2.76572	7.45788	12.0613	10.6874	4.70726e-18	2.59471	up
LOC_Os06g06080	317	281	236	542	489	528	3.41419	3.86434	3.21077	7.55288	7.34151	7.4371	1.69106e-12	1.28218	up
LOC_Os06g02500	487	417	445	996	1047	1215	6.10121	6.63258	7.26005	16.1474	18.3067	21.0927	8.59192e-25	1.64182	up
LOC_Os08g42850	1653	1182	1239	2283	2052	2394	30.8891	28.016	30.3206	55.6719	53.5902	62.446	1.51849e-14	1.1119	up
LOC_Os01g26270	176	147	91	55	42	48	3.60607	3.8333	2.42245	1.45837	1.18357	1.35157	0.00417352	-1.1159	down
LOC_Os04g51280	1028	1108	763	1312	1790	1946	23.6157	32.2966	22.8291	38.9721	57.3382	61.8661	1.97495e-08	1.1625	up
LOC_Os09g32730	6	6	3	38	51	44	0.137049	0.170713	0.07503	1.13082	1.65061	1.38339	5.22571e-08	3.52287	up
LOC_Os02g52730	274	127	174	55	65	53	2.71455	1.59132	2.24119	0.695386	0.886637	0.720423	7.92149e-05	-1.33156	down
LOC_Os01g71930	1311	1072	839	0	0	0	8.12121	8.42793	6.77038	0	0	0	3.32427e-22	-12.1271	down
LOC_Os10g35350	0	0	0	76	41	91	0	0	0	0.805543	0.469158	1.03181	1.19855e-10	8.94401	up
LOC_Os01g72350	237	135	145	629	679	626	2.14879	1.55413	1.72157	7.39061	8.6116	7.90832	1.24754e-36	2.29888	up
LOC_Os12g07210	10107	9571	5637	17579	12127	14224	112.699	135.401	81.8719	253.427	188.529	219.501	5.08361e-07	1.19086	up
LOC_Os02g49310	591	339	411	112	198	131	5.72828	4.17307	5.18883	1.4046	2.67209	1.75211	2.98795e-06	-1.2248	down
LOC_Os03g03470	215	221	345	340	437	528	2.66677	3.47363	5.56911	5.45739	7.60454	9.06673	0.00106626	1.07553	up
LOC_Os07g30800	259	248	249	408	608	458	4.60691	5.58935	5.77008	9.39518	15.0885	11.2857	9.71539e-11	1.31629	up
LOC_Os08g35210	484	284	754	640	1120	843	2.69259	2.00343	5.46535	4.60183	8.69286	6.4924	0.00317452	1.10771	up
LOC_Os10g22630	1229	124	704	2	0	0	24.8995	3.34447	18.6181	0.047991	0	0	1.40089e-08	-9.5276	down
LOC_Os07g08970	19598	14571	13017	6247	4890	5618	169.152	159.557	146.344	69.7147	58.8406	67.1028	1.08116e-11	-1.09784	down
LOC_Os08g34580	88	119	129	224	206	212	0.669771	1.11586	1.29077	2.14428	2.13895	2.17535	7.22103e-05	1.2762	up
LOC_Os04g12140	180	191	133	54	51	54	1.09687	1.48099	1.05646	0.420888	0.429936	0.450183	7.21137e-05	-1.29358	down
LOC_Os03g16150	385	247	264	69	124	95	4.71618	3.8311	4.20751	1.08804	2.10795	1.59546	3.52744e-06	-1.25931	down
LOC_Os03g09020	28	5	24	1435	1999	1543	0.550942	0.110749	0.609766	37.6258	56.5268	43.3014	3.65585e-36	6.84128	up
LOC_Os01g19970	138	82	206	38	24	33	2.32222	1.758	4.53174	0.815914	0.544678	0.759885	0.000356291	-1.80199	down
LOC_Os12g24240	43	43	34	131	72	62	1.6718	2.13765	1.69012	6.62481	3.91199	3.32505	0.00158347	1.5287	up
LOC_Os08g28010	161	92	110	33	24	47	1.58074	1.14142	1.40492	0.417065	0.328781	0.628648	0.00123327	-1.39975	down
LOC_Os05g22730	2350	1970	1910	3827	3004	3817	70.6002	75.1021	74.7497	148.688	125.842	158.717	5.19209e-12	1.15572	up
LOC_Os06g35900	300	263	303	107	133	93	3.82279	4.25369	5.03583	1.75415	2.36303	1.63507	7.38307e-05	-1.02159	down
LOC_Os12g03200	3915	2121	3102	948	1387	1049	37.3394	25.0503	38.2852	11.4629	18.6338	13.4542	1.49504e-07	-1.05381	down
LOC_Os05g49170	610	459	433	133	176	124	12.3947	11.8389	11.4578	3.48049	4.98151	3.48728	4.44424e-13	-1.41814	down
LOC_Os03g17590	318	252	184	547	476	551	3.94953	3.97517	2.97314	8.79037	8.25321	9.47991	3.63117e-12	1.45618	up
LOC_Os10g36200	238	196	194	99	78	64	8.61059	9.06178	9.34525	4.66389	4.03478	3.12459	0.00100717	-1.00241	down
LOC_Os03g12414	30	20	8	78	48	40	0.244662	0.201157	0.075291	0.847205	0.552944	0.446519	0.00187425	1.94603	up
LOC_Os10g42020	436	525	513	197	89	51	16.064	24.5041	24.5494	9.35439	4.52343	2.55283	0.000187068	-1.76141	down
LOC_Os01g17470	92	45	149	20	7	15	2.05558	1.34234	3.97338	0.609344	0.202876	0.454662	0.000397368	-2.39662	down
LOC_Os03g53710	354	316	723	1394	2310	2173	5.37265	6.08092	14.3008	27.3625	48.9255	45.6756	9.18899e-06	2.39214	up
LOC_Os09g12300	120	92	138	395	327	318	5.00405	4.85739	7.47279	21.3327	19.0346	18.3871	1.59409e-13	1.9395	up
LOC_Os01g50400	18	32	33	352	71	55	0.285963	0.638754	0.681675	7.30234	1.57751	1.20247	9.30237e-05	2.89425	up
LOC_Os10g40130	88	58	91	148	293	227	0.757566	0.631296	1.01882	1.65453	3.53663	2.72118	1.86086e-08	1.84928	up
LOC_Os03g21060	514	622	509	149	264	141	6.11003	9.39008	7.88106	2.27753	4.36646	2.31888	2.42455e-05	-1.23517	down
LOC_Os05g07130	9114	7323	6830	14080	11825	11849	75.1461	76.5909	73.3331	150.078	135.922	135.229	2.1845e-14	1.08323	up
LOC_Os01g68890	88	40	88	15	20	19	1.58646	0.910242	2.06672	0.333971	0.497831	0.468906	0.003543	-1.6245	down
LOC_Os02g43600	1175	928	1526	2140	2054	2175	25.0806	25.1147	42.4085	59.0516	61.1299	64.2357	4.26779e-07	1.1669	up
LOC_Os01g41810	569	628	535	963	1344	1155	7.76728	10.872	9.51208	17.0045	25.5812	21.8314	8.04201e-14	1.34976	up
LOC_Os01g55670	3664	3215	2242	5867	4186	5259	134.111	149.32	106.891	277.685	213.633	266.45	4.52466e-08	1.14237	up
ChrSy.fgenesh.gene.28	1050	950	624	1739	1471	1855	13.7748	15.8117	10.6487	29.5023	26.9058	33.6879	4.84653e-11	1.33893	up
LOC_Os01g03980	807	378	334	1387	824	846	17.4057	10.3392	9.36787	38.674	24.784	25.2492	6.0848e-06	1.45249	up
LOC_Os03g55590	1744	1535	1985	4916	3870	4304	16.3116	18.2266	24.0771	59.2466	50.2916	55.5173	1.14577e-17	1.67876	up
LOC_Os10g42220	48	40	55	0	0	0	1.66687	1.74187	2.49132	0	0	0	1.06652e-07	-7.6593	down
LOC_Os05g29860	304	206	291	417	505	592	5.06363	4.35404	6.33526	9.01827	11.7771	13.8054	1.31894e-08	1.28977	up
LOC_Os02g55870	217	102	322	20	45	46	2.19362	1.30494	4.22957	0.257407	0.623755	0.635733	2.4943e-05	-2.18838	down
LOC_Os03g63950	33549	28595	22357	66799	50169	50443	417.935	452.154	362.614	1076.87	871.158	870.724	2.34597e-14	1.3771	up
LOC_Os12g01590	558	466	420	702	825	775	5.24482	5.55392	5.14338	8.54008	10.8131	10.0889	2.33811e-14	1.0471	up
LOC_Os03g29810	565	423	395	711	710	798	9.44378	8.96565	8.58983	15.3594	16.5289	18.4573	9.12575e-12	1.06801	up
LOC_Os05g44900	147	289	296	444	439	427	2.68569	6.69676	7.04705	10.4768	11.1938	10.7921	0.00168794	1.15631	up
LOC_Os06g50950	137	94	149	57	41	38	1.91856	1.65714	2.7158	1.02908	0.798307	0.72733	0.00852238	-1.10868	down
LOC_Os03g53520	1361	853	874	214	318	256	17.5248	13.9222	14.6522	3.5474	5.69573	4.55339	2.9044e-18	-1.58439	down
LOC_Os04g44200	90	98	104	190	153	206	3.51133	4.87453	5.30655	9.65931	8.39279	11.1813	4.80158e-05	1.27207	up
LOC_Os06g11400	18	21	26	75	73	94	0.380972	0.583637	0.744246	2.15325	2.24987	2.88504	3.45254e-07	2.25024	up
LOC_Os03g62670	1353	2632	2268	9197	8602	7139	28.7664	71.8084	63.1792	254.452	257.201	212.401	5.13865e-16	2.31655	up
LOC_Os08g33740	1414	1337	1615	231	211	181	13.4445	16.1324	20.0059	2.83478	2.79497	2.38058	2.31716e-33	-2.45275	down
LOC_Os01g20110	193	103	112	220	450	347	2.33762	1.57144	1.76178	3.44134	7.60537	5.82595	1.16323e-08	1.70401	up
LOC_Os03g11734	200	258	122	49	91	54	1.81076	2.96457	1.43845	0.559427	1.13351	0.672431	0.00368517	-1.23055	down
LOC_Os02g47180	41	55	59	90	121	105	0.334891	0.564753	0.648187	0.953142	1.41346	1.2163	0.000428693	1.36379	up
LOC_Os06g02580	519	430	460	782	1005	1004	6.89964	7.25866	7.96329	13.4582	18.6536	18.4929	3.2229e-18	1.35245	up
LOC_Os03g49450	125	96	82	200	138	172	11.8524	11.5028	10.0727	24.4798	18.2719	22.5527	0.00020191	1.14703	up
LOC_Os03g45170	2744	1886	2324	874	865	856	24.3787	21.2588	26.8905	10.0364	10.7101	10.521	5.73775e-13	-1.04226	down
LOC_Os01g65904	130	98	178	559	1106	900	1.86432	1.79303	3.34381	10.4136	22.2425	17.9645	3.38266e-24	2.99628	up
LOC_Os07g03000	72	60	107	19	33	16	0.514533	0.545971	1.00086	0.175254	0.327351	0.155756	0.00783201	-1.48232	down
LOC_Os04g30010	104	93	123	18	22	19	0.899591	1.02523	1.39313	0.19565	0.256879	0.220597	8.18678e-07	-2.08709	down
LOC_Os05g35930	135	114	84	40	42	40	3.75814	4.04401	3.05277	1.41297	1.62274	1.52227	0.00407707	-1.06555	down
LOC_Os01g71620	1798	1431	1460	7	4	0	7.52445	7.59721	7.96103	0.032931	0.02004	0	3.98527e-71	-8.36157	down
LOC_Os07g01090	1118	1067	767	313	331	276	15.406	18.6787	13.7959	5.57969	6.36809	5.2753	1.2619e-12	-1.30784	down
LOC_Os09g30458	136	106	102	215	311	302	1.10851	1.09696	1.07727	2.26663	3.54002	3.41634	1.23431e-12	1.63972	up
LOC_Os01g12220	454	430	538	832	617	788	12.4459	14.9322	19.1905	29.4908	23.5824	29.8772	4.15832e-05	1.01686	up
LOC_Os06g14620	279	230	375	463	1032	631	3.70279	3.86583	6.49091	7.94784	19.1312	11.6117	5.78449e-07	1.5937	up
LOC_Os02g32009	308	259	218	82	88	95	7.58352	8.09992	6.98606	2.60464	2.99565	3.21753	8.79844e-07	-1.18779	down
LOC_Os05g05820	85	57	70	13	26	16	1.27378	1.08516	1.37122	0.234661	0.527149	0.330219	0.00168455	-1.58027	down
LOC_Os01g44050	783	372	626	162	256	202	8.78407	5.28929	9.1486	2.34618	4.00783	3.13668	4.57713e-05	-1.14065	down
LOC_Os10g37660	89	47	75	22	22	6	0.948535	0.634631	1.0417	0.297408	0.324141	0.083693	0.00805554	-1.69522	down
LOC_Os06g22919	513	424	385	2677	2785	3126	2.80987	2.99818	2.74776	19.0664	21.4675	23.8201	1.17297e-122	3.07858	up
LOC_Os01g69070	1150	927	524	373	328	264	17.7555	18.1669	10.5253	7.43594	7.05487	5.64313	0.000225919	-1.02868	down
LOC_Os11g42500	265	168	340	38	102	86	5.08954	4.07252	8.48691	0.925513	2.70966	2.27713	0.00122331	-1.43546	down
LOC_Os02g08150	4470	2674	3055	4686	5733	5154	65.8551	49.9677	58.6237	89.2595	117.746	105.085	3.42425e-13	1.0003	up
LOC_Os02g10500	578	473	490	170	244	182	19.5502	20.276	21.5862	7.3984	11.4697	8.48958	2.19099e-07	-1.00625	down
LOC_Os01g03290	16	28	30	79	79	64	0.392102	0.88547	0.9555	2.53233	2.72822	2.19669	8.89282e-05	1.91718	up
LOC_Os01g71350	81	63	104	356	349	123	1.39091	1.37411	2.32617	7.92998	8.37424	2.92448	2.1116e-06	2.09129	up
LOC_Os05g32130	170	129	238	46	74	62	7.11449	6.83814	12.9928	2.48359	4.32797	3.58798	0.00246703	-1.22038	down
LOC_Os08g09270	926	884	852	912	1837	1731	9.79535	11.8606	11.7398	12.4677	27.0878	25.3421	1.18044e-05	1.09959	up
LOC_Os10g36530	892	683	690	1284	1361	1401	6.29105	5.87019	6.01642	11.1089	13.231	13.6901	1.65007e-23	1.2161	up
LOC_Os06g18930	384	221	311	52	132	63	2.94272	2.14477	3.10104	0.50844	1.4039	0.661635	3.95727e-05	-1.53016	down
Oryza_sativa_newGene_1606	301	286	208	833	756	679	9.80747	10.5529	8.39521	31.8378	30.9767	28.3164	5.32317e-23	1.89127	up
LOC_Os07g12160	36	5	8	68	104	66	0.463621	0.067086	0.124468	1.13706	1.86769	1.17211	2.75759e-05	2.74208	up
LOC_Os01g67330	496	318	393	103	197	146	5.26977	4.28905	5.44014	1.40477	2.90548	2.1307	7.95801e-05	-1.06733	down
LOC_Os01g70830	71	63	49	0	0	0	2.30888	2.58782	2.07398	0	0	0	1.03445e-08	-7.99549	down
LOC_Os09g38440	86	76	111	15	39	22	0.614743	0.695382	1.0384	0.134284	0.391156	0.218476	0.00368965	-1.51446	down
LOC_Os12g07310	35	19	32	79	60	72	0.757263	0.507808	0.901881	2.24168	1.8349	2.19152	0.000190231	1.68372	up
Oryza_sativa_newGene_467	11	0	17	38	51	65	0.316784	0	0.650724	1.51528	2.20683	2.78751	0.00154877	2.828	up
LOC_Os01g68650	176	126	278	441	355	441	3.43128	3.11123	7.06125	11.128	9.67413	11.9144	3.73169e-05	1.44638	up
LOC_Os03g52640	441	334	343	652	1079	929	6.47204	6.28283	6.65067	12.473	22.321	19.0128	1.07747e-17	1.61802	up
LOC_Os04g53850	73	95	70	488	331	318	1.15043	1.90788	1.4338	10.032	7.34344	6.99191	4.49399e-18	2.62275	up
LOC_Os04g12060	125	148	85	0	0	0	1.71525	2.57343	1.52052	0	0	0	2.33029e-11	-8.97509	down
LOC_Os08g43550	243	222	196	814	1021	588	4.72636	5.48585	4.96584	20.4942	27.7242	15.8574	4.022e-25	2.23707	up
LOC_Os05g29710	58	31	85	244	318	184	0.918098	0.614293	1.74444	4.98263	7.01592	4.01447	6.5482e-10	2.44761	up
Oryza_sativa_newGene_2363	157	96	170	153	269	264	4.46395	4.50774	6.8025	7.10318	10.6979	10.5557	0.002576	1.05584	up
LOC_Os04g59190	21	15	18	83	74	70	0.306383	0.272674	0.348996	1.61833	1.53706	1.45756	7.11933e-09	2.4524	up
LOC_Os08g10080	2811	2292	1834	508	616	459	46.9212	48.5275	39.8649	10.9491	14.3354	10.601	1.9544e-31	-1.75296	down
LOC_Os07g47620	440	455	349	771	633	610	4.81452	6.31975	4.96943	10.9131	9.66606	9.25293	5.12552e-07	1.06847	up
LOC_Os05g50340	1310	1257	985	189	427	234	105.347	128.245	103.171	19.6003	47.8616	26.0183	1.28965e-10	-1.71487	down
LOC_Os03g25960	298	216	226	326	626	419	5.50624	5.07556	5.43821	7.78843	16.1482	10.7394	3.72581e-07	1.25368	up
LOC_Os01g25484	9070	4552	6980	1990	2468	1880	78.9702	50.2491	79.103	22.3825	29.9443	22.6463	2.31452e-11	-1.31303	down
LOC_Os07g33270	732	760	714	159	134	219	14.494	19.0756	18.4069	4.05508	3.67792	6.00296	3.91142e-12	-1.74173	down
LOC_Os05g38250	190	137	218	48	103	44	3.49048	3.17904	5.20864	1.12769	2.62487	1.10029	0.00927794	-1.14411	down
LOC_Os07g06880	130	120	266	221	367	307	1.82397	2.14029	4.87857	4.0097	7.2043	5.97468	0.00914497	1.11051	up
LOC_Os07g40940	116	72	165	22	54	26	1.62192	1.28211	3.01974	0.383949	1.0575	0.487619	0.00800068	-1.4616	down
LOC_Os05g42200	129	150	89	25	58	44	3.1083	4.58714	2.80268	0.781146	1.94324	1.46593	0.00988521	-1.18473	down
LOC_Os04g27190	14	11	4	43	85	74	0.13813	0.138313	0.038784	0.513808	1.13117	0.961094	2.38337e-08	3.1852	up
LOC_Os05g12481	271	406	280	502	594	562	7.57815	14.3995	10.2015	18.1442	23.1585	21.7361	1.56996e-05	1.13452	up
LOC_Os04g55270	112	158	103	243	221	278	4.45105	8.00133	5.35394	12.5361	12.2807	15.3624	1.20494e-05	1.34943	up
LOC_Os04g15650	69	86	84	21	25	28	0.498438	0.793334	0.791156	0.195499	0.245608	0.272497	0.00467516	-1.34699	down
LOC_Os04g51880	4505	3648	3596	7039	6256	6619	50.0648	50.8207	51.5327	100.736	96.7719	102.167	3.22688e-19	1.14171	up
LOC_Os04g02900	2063	1710	1696	4825	3976	4828	20.8537	21.9255	22.3265	63.0537	56.0407	67.5421	2.66131e-29	1.6983	up
LOC_Os04g12380	0	0	5	295	254	239	0	0	0.452337	30.7293	28.5651	26.6787	4.29655e-09	7.59715	up
LOC_Os11g04720	293	150	327	696	349	477	6.33276	4.11926	9.22446	19.5138	10.527	14.3293	0.000334893	1.37457	up
LOC_Os09g24530	206	152	231	457	404	653	2.65225	2.48351	3.87956	7.6237	7.26688	11.6553	9.98078e-10	1.73231	up
LOC_Os09g32080	743	366	792	147	245	150	8.81244	5.50788	12.2421	2.24552	4.04678	2.46477	1.19598e-05	-1.45076	down
LOC_Os07g01810	191	107	183	58	32	43	2.84641	2.02105	3.55652	1.11221	0.649637	0.874582	0.000526267	-1.46267	down
LOC_Os03g36630	73	47	62	159	145	138	1.73691	1.40965	1.93145	4.91673	4.81182	4.56146	1.92926e-08	1.66298	up
Oryza_sativa_newGene_110	30	21	43	64	73	80	0.451071	0.389459	0.841784	1.26409	1.54994	1.68689	0.00096281	1.56191	up
LOC_Os07g08350	280	162	261	26	54	25	2.89037	2.12696	3.51177	0.338985	0.774759	0.357405	3.87814e-10	-2.38328	down
LOC_Os02g01440	926	820	696	1411	1302	1398	10.0038	11.237	9.78983	19.7186	19.6105	20.9106	1.7343e-14	1.13022	up
LOC_Os01g01680	132	123	113	34	55	38	2.83137	3.32718	3.14379	0.916178	1.64258	1.12631	0.00115028	-1.17693	down
LOC_Os01g68050	175	98	210	24	54	35	2.25896	1.5762	3.46808	0.406196	0.977874	0.633531	0.00013573	-1.74901	down
LOC_Os01g10380	0	0	0	49	53	61	0	0	0	0.453867	0.534208	0.610042	4.36658e-10	8.57469	up
LOC_Os02g40100	83	68	146	15	26	19	0.571899	0.591781	1.31367	0.127606	0.249569	0.180177	0.000271562	-1.98132	down
LOC_Os08g07774	482	44	238	0	0	3	2.97567	0.297084	1.8799	0	0	0.016869	1.99596e-05	-7.51865	down
LOC_Os03g59640	1444	1122	1332	2598	2354	2920	11.9023	11.7237	14.2911	27.6826	27.0458	33.2989	1.49675e-17	1.3896	up
LOC_Os01g02560	1399	1162	932	0	14	13	14.9169	15.7178	12.9501	0	0.200824	0.187123	1.84794e-09	-6.66759	down
LOC_Os01g07420	69	69	115	11	9	19	0.990683	1.25789	2.14908	0.204388	0.16464	0.361316	5.39169e-05	-2.35421	down
LOC_Os11g18570	1613	911	786	1509	3037	2198	19.4761	13.9552	12.36	23.55	51.1321	36.7259	1.66838e-08	1.42085	up
LOC_Os04g54310	584	501	322	1933	1887	1100	19.869	21.6199	14.2479	85.0911	89.5628	51.8455	2.03063e-18	2.19328	up
LOC_Os02g34990	1206	626	659	131	173	154	11.0658	7.29114	7.87548	1.54078	2.20257	1.94899	3.30953e-20	-2.0388	down
LOC_Os04g51920	34	26	23	69	105	96	0.515328	0.50382	0.447976	1.35325	2.22597	2.02224	5.57581e-08	2.07631	up
LOC_Os01g59740	918	708	820	187	304	249	11.6512	11.4093	13.5618	3.06737	5.38113	4.37657	4.21858e-12	-1.36339	down
LOC_Os06g24190	150	213	69	262	268	235	4.15306	7.52108	2.48051	9.39782	10.3804	9.03435	0.00403556	1.1929	up
LOC_Os06g46030	83	95	71	135	192	114	1.2369	1.79156	1.38279	2.61013	3.99543	2.36155	0.000491958	1.17613	up
LOC_Os09g32290	21	25	28	71	62	105	0.460763	0.457573	0.541304	1.29304	1.23391	2.08808	1.49282e-05	2.04261	up
LOC_Os11g15520	17	32	11	196	88	159	0.166981	0.399381	0.14011	2.50553	1.20932	2.17546	3.57005e-10	3.26032	up
LOC_Os12g01210	292	206	262	497	531	591	2.60317	2.32668	3.03433	5.72609	6.59884	7.28519	4.54851e-15	1.46671	up
LOC_Os07g46950	150	46	67	277	238	313	2.11745	0.717017	1.1563	4.81797	4.42738	5.83737	9.49363e-09	2.09486	up
LOC_Os03g50080	1359	1272	1057	2054	2020	2096	25.3038	30.0652	25.6395	49.4695	52.4523	54.0433	5.58124e-16	1.11599	up
LOC_Os12g37510	61	49	97	88	181	117	0.725874	0.729871	1.49947	1.34538	3.00657	1.92787	0.00797416	1.22489	up
LOC_Os01g69960	264	226	234	29	67	38	3.90738	4.24074	4.49806	0.547227	1.36655	0.767379	3.24866e-10	-2.08299	down
LOC_Os01g57340	73	36	49	0	0	7	0.366254	0.225477	0.317159	0	0	0.044561	9.42228e-05	-4.08506	down
LOC_Os02g43500	14429	13217	8464	21899	15898	19276	213.719	248.379	163.292	419.39	328.312	395.144	1.0993e-06	1.05457	up
LOC_Os03g07480	2783	2167	2096	725	1095	808	27.9475	27.5628	27.388	9.3806	15.3019	11.1666	3.23807e-12	-1.05414	down
LOC_Os02g04945	24	9	9	74	99	59	0.243989	0.11633	0.107846	0.972246	1.39791	0.827435	1.32182e-08	2.87473	up
LOC_Os05g01810	4	9	24	47	110	43	0.048016	0.16283	0.459683	0.893829	2.29391	0.889059	0.000477067	2.70132	up
LOC_Os12g40180	2	17	20	52	37	73	0.058354	0.716765	0.885093	2.34816	1.78988	3.53207	0.00509805	2.3478	up
LOC_Os01g54080	146	82	113	23	32	42	0.951418	0.680797	0.962463	0.188605	0.287294	0.376906	0.000729	-1.42793	down
LOC_Os12g17910	1902	1058	1368	3096	5359	4550	19.7698	13.9515	18.5158	41.6071	77.6722	65.4558	8.59017e-23	1.96801	up
LOC_Os08g35710	84	41	120	25	22	15	1.55657	0.956457	2.889	0.582623	0.564096	0.382809	0.00836737	-1.62306	down
LOC_Os03g03360	1270	1074	1865	3288	3509	3691	13.685	14.6899	26.1956	45.8429	52.7457	55.076	6.87216e-12	1.66184	up
LOC_Os03g12900	730	671	574	198	229	254	5.10877	5.94077	5.21819	1.79173	2.21654	2.44639	2.39458e-10	-1.16572	down
LOC_Os07g46852	610	623	1061	4315	3540	3163	10.5529	13.6006	23.4714	95.6302	84.4319	74.4716	8.22918e-21	2.60266	up
LOC_Os04g51350	130	119	126	197	276	237	0.918552	1.0646	1.15387	1.79852	2.71742	2.31616	7.75923e-08	1.27906	up
LOC_Os12g26940	469	296	387	57	113	97	2.96942	2.37776	3.19154	0.464091	0.996861	0.850406	7.73468e-10	-1.73997	down
LOC_Os11g45030	57	30	23	143	102	61	5.59865	3.72441	2.89051	18.293	14.0191	8.2741	0.000122348	1.90093	up
LOC_Os05g42120	315	221	147	95	74	61	6.47087	5.76822	3.91857	2.50299	2.11045	1.73328	0.00101675	-1.16127	down
LOC_Os11g26160	339	294	384	658	755	714	3.44542	3.78557	5.08715	8.64569	10.7034	10.0529	1.5762e-13	1.42102	up
LOC_Os02g04460	1310	1058	1900	2676	3341	3178	28.8871	29.5873	54.5568	76.2864	102.71	96.9846	5.82792e-09	1.44888	up
LOC_Os09g32200	583	368	343	176	131	177	8.02995	6.42632	6.13933	3.12608	2.51367	3.36629	0.0001015	-1.01153	down
LOC_Os05g18680	21	10	4	87	82	71	0.302816	0.183683	0.061921	1.6566	1.66867	1.44048	1.70454e-09	3.20436	up
LOC_Os05g48200	5551	8120	2677	13972	10393	15635	17.6052	32.6712	11.0562	57.2924	45.9559	68.6257	0.00477817	1.66716	up
LOC_Os01g14090	27	25	20	34	59	59	0.310567	0.364365	0.295832	0.513522	0.97064	0.954264	0.00494274	1.44302	up
LOC_Os03g12250	366	213	497	80	163	149	3.01969	2.2295	5.34216	0.849701	1.87032	1.6966	0.00800068	-1.11466	down
LOC_Os06g06050	876	731	701	1349	1422	1257	5.00802	5.30046	5.22138	9.97577	11.3368	9.95243	1.15452e-21	1.17739	up
LOC_Os09g32760	518	478	451	733	829	779	6.92322	8.10084	7.85447	12.6815	15.4476	14.3543	2.63157e-13	1.06036	up
LOC_Os03g61260	674	600	1321	2742	2708	3310	14.4254	16.2783	36.8363	75.8884	80.8314	98.0491	3.06892e-05	2.08669	up
LOC_Os05g16930	27	6	0	326	297	279	0.213629	0.053431	0	3.33473	3.27457	3.05043	0.000157418	5.30397	up
LOC_Os07g06450	815	674	787	2092	2167	2235	12.6383	13.2687	15.9056	41.9753	46.8992	48.0003	1.51148e-41	1.88024	up
LOC_Os08g09840	124	89	96	39	29	35	1.10972	1.00713	1.12057	0.449425	0.355407	0.425494	0.00228145	-1.19755	down
LOC_Os01g32770	329	277	279	584	573	718	4.77611	5.09419	5.26955	10.9698	11.6038	14.4249	2.38057e-15	1.45859	up
LOC_Os01g19940	1273	788	1176	396	402	308	28.0594	22.0455	33.7569	11.2788	12.3315	9.3994	6.21183e-08	-1.17296	down
LOC_Os04g40510	24	11	79	96	288	130	0.180953	0.104375	0.792557	0.962339	3.12627	1.39869	0.000557075	2.45156	up
LOC_Os06g28950	276	213	281	698	407	702	7.07859	6.92621	9.3792	23.1428	14.5315	24.8988	2.73368e-08	1.61353	up
LOC_Os02g09490	517	438	797	113	157	106	7.84529	8.42546	15.7604	2.21123	3.31708	2.21208	2.69096e-09	-1.88736	down
LOC_Os07g15190	31	52	27	111	86	97	2.05343	4.46555	2.33085	9.70273	8.0517	9.01219	6.4451e-05	1.77671	up
LOC_Os04g45821	101	51	127	11	15	19	1.93791	1.24376	3.2026	0.265941	0.391247	0.507225	5.14319e-05	-2.27067	down
LOC_Os01g36720	1942	834	1710	55	121	90	27.1343	14.7695	31.1171	0.981767	2.34191	1.72366	7.07235e-33	-3.70339	down
LOC_Os02g57670	473	333	643	1819	1620	2050	9.55161	8.53433	16.9128	47.5125	45.6178	57.312	1.95187e-18	2.28051	up
LOC_Os05g51690	4297	2242	1484	871	641	569	60.2046	39.4023	26.788	15.6649	12.3586	10.8619	6.68633e-07	-1.50598	down
LOC_Os02g53350	245	256	293	450	405	584	6.69039	8.88026	10.4357	15.9162	15.4463	22.1232	4.02149e-06	1.21483	up
LOC_Os01g59150	2104	1504	1758	253	387	387	24.6269	22.3427	26.8093	3.82656	6.3023	6.25972	3.14964e-29	-2.01542	down
LOC_Os07g47370	40	49	25	79	76	97	0.378696	0.598035	0.304519	0.972024	1.01624	1.28596	0.000457209	1.51745	up
LOC_Os03g09850	104	90	155	12	30	32	1.27722	1.39463	2.48212	0.176503	0.508318	0.540843	0.000255388	-1.90623	down
LOC_Os01g63810	2363	1991	1612	533	636	640	24.3945	26.0796	21.69	7.1089	9.14007	9.12876	1.8793e-21	-1.34349	down
LOC_Os08g33100	96	81	107	146	191	183	3.00564	3.22688	4.36535	5.91179	8.36193	7.9692	1.71664e-05	1.2297	up
LOC_Os11g45540	595	375	496	116	155	151	6.94862	5.55526	7.54327	1.7421	2.52567	2.44107	1.14598e-10	-1.41972	down
LOC_Os04g29680	1082	1244	645	221	223	277	9.64076	14.0694	7.48769	2.54592	2.76911	3.41513	3.3024e-10	-1.66856	down
LOC_Os06g36070	589	357	466	100	116	81	9.13517	7.01895	9.425	2.00257	2.49256	1.72962	1.10291e-15	-1.86781	down
LOC_Os04g30160	73	74	39	13	11	22	0.598893	0.773789	0.415998	0.131661	0.12286	0.24468	0.00723958	-1.62807	down
LOC_Os07g09760	242	162	99	9	0	14	1.0715	0.910805	0.569635	0.046999	0	0.083054	1.42477e-09	-4.01267	down
LOC_Os07g49110	3582	2952	3081	12085	9794	11614	23.4542	24.5222	26.2798	102.334	89.427	105.266	1.9918e-48	2.17992	up
LOC_Os07g49114	432	259	807	154	188	123	10.7969	8.21702	26.323	4.98468	6.55504	4.25503	0.00225281	-1.35727	down
LOC_Os02g02820	90	70	42	21	21	14	0.907066	0.897483	0.545463	0.266776	0.29268	0.18689	0.00703097	-1.45484	down
LOC_Os08g10070	237	173	157	61	103	43	2.76628	2.25915	2.31971	0.807146	1.82108	0.609547	0.00435507	-1.08325	down
LOC_Os02g12890	63	66	78	13	7	9	0.775721	1.04032	1.15001	0.178052	0.104793	0.1268	1.44988e-05	-2.4762	down
LOC_Os01g72800	911	723	773	1678	1486	1741	14.8719	14.9609	16.425	35.4236	33.8311	39.349	2.05874e-20	1.40611	up
LOC_Os12g04500	364	232	485	929	458	576	10.7451	8.67867	18.6764	35.489	18.8421	23.547	0.00139249	1.23766	up
LOC_Os10g34680	6	9	7	46	57	56	0.049642	0.099181	0.077833	0.53041	0.710181	0.686324	1.54427e-08	3.20851	up
LOC_Os10g38150	60	46	60	5	15	10	1.36197	1.33711	1.77667	0.121678	0.464384	0.29353	0.00062283	-2.11815	down
LOC_Os03g27770	412	294	406	709	888	776	5.0936	4.60659	6.53874	11.3419	15.3105	13.2908	6.29804e-16	1.45885	up
LOC_Os08g26820	329	201	290	79	112	75	3.03286	2.35372	3.48102	0.938599	1.4415	0.947353	1.25791e-05	-1.25332	down
LOC_Os01g65400	560	525	387	849	919	986	4.1088	5.48741	4.18489	9.39773	11.568	15.8046	3.86072e-14	1.27978	up
LOC_Os12g01860	19	24	15	103	101	90	0.120329	0.196171	0.12694	0.874286	0.925866	0.812101	1.09889e-11	2.70895	up
LOC_Os02g39870	589	486	392	747	745	883	9.73706	10.1918	8.43237	15.9691	17.1829	20.2198	5.7186e-10	1.07996	up
LOC_Os10g32300	423	362	380	634	817	836	8.47734	9.20754	9.90361	16.433	22.8237	23.1829	1.2236e-15	1.33816	up
LOC_Os05g06530	129	134	136	180	216	232	3.03958	4.0227	4.19007	5.50287	7.1125	7.6201	0.000133245	1.01041	up
LOC_Os11g02240	323	144	109	1763	1772	1852	3.34527	1.88767	1.46284	23.5988	25.5795	26.5453	7.98695e-45	3.6612	up
LOC_Os06g15760	1461	979	1570	412	606	518	15.8791	13.4969	22.2345	5.79157	9.18067	7.78315	8.55258e-06	-1.02681	down
LOC_Os10g10130	2562	2511	1547	13063	10254	12555	17.588	21.4558	13.2056	113.395	95.646	117.061	9.60065e-46	2.82585	up
LOC_Os10g05088	42	62	36	139	106	111	0.704617	1.31964	0.78959	3.01871	2.4949	2.58922	1.728e-05	1.70929	up
LOC_Os02g50490	269	145	383	39	87	66	2.97915	2.03585	5.52703	0.551022	1.33357	0.998576	0.000161537	-1.71606	down
LOC_Os01g70240	682	234	673	91	168	211	19.9838	8.70216	25.7359	3.39778	6.85163	8.50845	0.00199559	-1.37906	down
LOC_Os02g22820	538	626	416	935	696	858	13.9549	20.5984	14.0474	31.3811	25.1609	30.8015	3.15629e-05	1.02867	up
LOC_Os06g02380	3291	2251	2498	5199	7679	7405	33.7009	29.2357	33.3166	68.8322	109.635	104.947	3.87028e-29	1.71084	up
LOC_Os09g34890	135	140	104	29	42	25	3.95705	5.20047	3.95023	1.09349	1.68845	1.0137	2.27277e-05	-1.622	down
LOC_Os07g32590	167	97	122	132	377	294	2.28999	1.67629	2.17604	2.34098	7.21589	5.59109	0.000206617	1.42414	up
LOC_Os01g28540	275	309	164	810	687	739	4.59543	6.58431	3.54916	17.5218	16.0223	17.1164	3.30852e-15	1.95917	up
LOC_Os01g72300	458	269	452	68	99	76	8.76779	6.53681	11.2717	1.68146	2.62236	2.01189	1.64872e-11	-1.91208	down
LOC_Os05g27780	6572	7369	7381	14075	13534	10843	123.593	175.832	180.801	342.234	354.875	282.202	2.41393e-10	1.20105	up
LOC_Os04g33500	500	420	461	114	170	176	7.25875	7.72946	8.72051	2.13312	3.44249	3.52404	8.59125e-08	-1.22443	down
LOC_Os09g26340	0	0	0	52	82	100	0	0	0	1.42025	2.44318	2.96312	2.01834e-11	9.08949	up
LOC_Os03g22720	1691	1141	1596	0	4	0	21.275	18.1395	26.8657	0	0.047905	0	3.07792e-36	-9.74457	down
LOC_Os01g12270	2530	3034	2423	5648	4814	5784	210.453	320.283	262.563	607.599	558.421	666.036	7.8789e-13	1.38453	up
LOC_Os02g36830	69	40	44	5	12	12	0.8729	0.642371	0.729881	0.071953	0.199786	0.210615	0.00146035	-2.01356	down
LOC_Os06g17390	335	218	639	74	57	58	2.39481	1.97427	5.95036	0.682386	0.563011	0.56699	1.37526e-07	-2.31464	down
LOC_Os06g21210	1020	963	1081	1351	1906	1674	28.5292	34.1641	39.3823	48.8434	74.3496	64.827	3.85552e-09	1.03646	up
LOC_Os09g09510	48	99	45	126	122	169	0.502221	1.33068	0.613477	1.73216	1.80414	2.48091	0.00156404	1.46154	up
LOC_Os05g07560	85	61	54	8	8	4	0.430723	0.393644	0.356478	0.047836	0.054244	0.023616	5.78989e-07	-2.93489	down
LOC_Os06g11980	494	401	361	86	109	91	12.6699	13.0677	12.0554	2.83816	3.87766	3.20228	1.71716e-18	-1.76011	down
LOC_Os03g15230	744	564	635	797	1072	1176	7.76228	7.46499	8.63921	10.76	15.5988	16.9861	2.06857e-08	1.01846	up
LOC_Os03g34040	2031	1367	3099	6446	6946	6250	31.5388	26.9213	62.7538	129.159	150.171	134.315	2.4472e-12	1.94159	up
LOC_Os02g33070	469	424	330	554	829	865	12.7295	14.5737	11.656	19.4322	31.3489	32.4874	2.60136e-09	1.24762	up
LOC_Os05g39560	66	56	92	26	20	17	0.798179	0.859451	1.44093	0.398306	0.338085	0.284911	0.00982764	-1.40954	down
Oryza_sativa_newGene_659	2127	2048	1423	3254	2740	3535	19.7419	24.0609	17.1797	39.0508	35.4485	45.4101	2.57335e-09	1.15073	up
LOC_Os11g38650	3198	1540	2731	641	1134	805	34.266	20.9236	38.1086	8.87781	16.9407	11.929	1.04954e-05	-1.16038	down
LOC_Os01g18670	830	535	873	2354	1829	1951	4.72461	3.86476	6.46874	17.3237	14.519	15.3724	2.27792e-16	1.83209	up
LOC_Os04g43410	87	55	52	106	146	155	1.24804	1.00337	0.979273	1.97306	2.9288	3.09614	4.14771e-06	1.45788	up
Oryza_sativa_newGene_937	90	72	51	15	27	19	0.953013	1.09288	0.748504	0.202046	0.545681	0.305934	0.0043527	-1.42629	down
LOC_Os02g44990	75	59	67	254	396	319	0.590014	0.587882	0.682832	2.59982	4.366	3.4913	1.22939e-27	2.63222	up
LOC_Os04g49500	54	37	67	16	6	9	0.348424	0.300846	0.565238	0.129523	0.053271	0.079735	0.00437779	-1.97178	down
LOC_Os08g41090	1411	1187	969	2346	2229	2140	20.6852	22.0667	18.5045	44.4664	45.5612	43.4182	5.77329e-21	1.29572	up
LOC_Os02g10550	82	66	92	160	185	173	1.2039	1.22328	1.74846	3.03849	3.77561	3.51399	1.77498e-07	1.4709	up
LOC_Os06g36890	23	19	19	75	28	59	0.343568	0.365593	0.36742	1.49637	0.590702	1.24399	0.00286668	1.8083	up
LOC_Os05g50230	389	429	361	599	760	599	6.77373	9.49036	8.18949	13.4987	18.4694	14.4546	1.53086e-08	1.08518	up
LOC_Os07g02280	8	12	16	51	63	77	0.082588	0.157129	0.202905	0.67052	0.905445	1.09525	3.75765e-07	2.74614	up
LOC_Os10g38229	369	288	141	568	257	452	3.59758	3.55921	1.7814	7.15789	3.49203	6.09085	0.0079731	1.10667	up
LOC_Os02g57010	1254	1161	1042	2204	1554	1874	19.8672	23.345	21.4997	45.1501	34.3341	41.0918	5.50647e-08	1.08446	up
LOC_Os04g16816	73	42	67	75	111	144	3.84663	2.79683	4.58368	5.14357	8.14668	10.5481	0.00290266	1.23341	up
LOC_Os06g35520	237	138	154	850	638	849	3.61775	2.67679	3.06214	16.7947	13.5909	17.97	1.44078e-30	2.54831	up
LOC_Os10g26850	1090	721	1282	1436	1832	1611	18.166	15.2392	27.8522	30.9577	42.5903	37.1878	1.69529e-05	1.01405	up
LOC_Os01g15320	128	115	232	18	52	30	3.80923	4.31888	9.00011	0.660387	2.15327	1.20586	0.000207081	-1.93889	down
Oryza_sativa_newGene_491	112	89	140	28	47	29	1.20669	1.23203	2.01691	0.411268	0.696655	0.491442	0.00178545	-1.36994	down
LOC_Os05g49220	222	184	236	554	590	670	3.16687	3.1819	4.15063	9.88189	11.3409	12.6018	1.23451e-20	1.86295	up
LOC_Os08g38092	656	575	489	54	103	93	8.83794	9.83305	8.5758	0.939072	1.93228	1.72024	1.00451e-23	-2.41791	down
LOC_Os06g47210	48	39	42	52	88	78	0.382431	0.392613	0.440334	0.532683	0.987485	0.867261	0.00721632	1.1192	up
LOC_Os04g25440	3098	2428	2661	5710	5804	5315	32.5294	32.3397	36.3853	77.5097	84.9676	77.2262	6.73082e-36	1.41344	up
LOC_Os01g18050	630	444	638	104	238	168	4.74681	4.24706	6.2661	1.013	2.50168	1.75285	3.66383e-06	-1.39837	down
LOC_Os02g05530	92	71	87	145	153	163	2.02977	1.97833	2.48078	4.13378	4.69606	4.96715	5.1685e-06	1.25441	up
LOC_Os06g30370	128	177	62	454	443	443	3.39578	5.94348	2.12507	15.5795	16.4091	16.2928	4.35911e-11	2.23946	up
LOC_Os05g26820	2669	1559	1776	428	493	499	27.77	20.5775	24.0675	5.75708	7.14605	7.17958	2.47241e-26	-1.68579	down
LOC_Os04g53860	173	118	236	66	66	60	2.73041	2.35565	4.87058	1.33929	1.44882	1.31227	0.00645336	-1.10205	down
LOC_Os10g21784	126	150	97	30	34	35	2.7604	4.17294	2.77566	0.848636	1.016	1.03603	6.80095e-05	-1.55212	down
LOC_Os03g14880	274	131	347	35	120	68	2.93905	1.77743	4.855	0.480442	1.79435	1.00347	0.00700955	-1.41947	down
LOC_Os09g06790	0	0	0	46	36	34	0	0	0	0.467348	0.396923	0.365076	1.48477e-08	8.09045	up
LOC_Os06g02120	929	868	629	1561	1353	1561	6.26965	7.40993	5.46796	13.5949	12.6545	14.5278	1.69181e-12	1.26604	up
LOC_Os01g03320	351	142	85	1656	506	386	8.02911	4.12484	2.51181	49.0251	16.138	12.2347	0.00633926	2.63357	up
LOC_Os11g08569	20	11	4	76	226	107	0.157253	0.105936	0.036457	0.793385	2.5382	1.19226	2.66477e-12	3.93711	up
LOC_Os01g71280	34	22	26	37	132	76	0.344049	0.280913	0.347027	0.483769	1.88608	1.07237	0.000436064	1.93234	up
LOC_Os08g14880	396	93	333	30	39	14	3.17049	0.644405	3.45476	0.203137	0.284005	0.102939	7.29463e-08	-2.91357	down
LOC_Os06g19260	159	94	44	23	22	15	1.23574	0.923403	0.43902	0.228912	0.238603	0.1585	0.000841016	-1.87817	down
LOC_Os07g34070	113	80	95	37	20	22	1.63714	1.4688	1.79838	0.681264	0.396327	0.424983	0.00146184	-1.47566	down
LOC_Os07g33480	54	125	78	150	209	269	0.531529	1.73908	1.0952	2.15273	3.1713	4.1849	0.000261523	1.60878	up
LOC_Os10g36060	631	345	763	84	153	102	3.72465	2.57809	5.86443	0.637295	1.25927	0.832996	3.30065e-09	-2.00983	down
LOC_Os03g08840	161	105	116	272	154	205	3.15643	2.60933	2.96959	6.91664	4.22598	5.56569	0.000781384	1.12758	up
LOC_Os08g39830	235	151	107	15	9	6	2.02947	1.66684	1.20469	0.168169	0.107206	0.067368	2.6747e-14	-3.62415	down
LOC_Os05g01140	136	114	160	23	16	23	1.55732	1.64538	2.37427	0.339002	0.251121	0.363083	1.08529e-08	-2.36101	down
LOC_Os03g60840	321	314	273	1909	1688	1758	7.06849	8.78125	7.82278	54.4873	51.9415	53.696	3.79684e-76	2.93259	up
LOC_Os04g08828	103	48	93	18	14	19	0.674355	0.39565	0.789578	0.14529	0.122164	0.167422	0.00039125	-1.86689	down
LOC_Os01g41820	110	145	164	165	559	225	1.45433	2.42925	2.82743	2.82002	10.3034	4.10507	0.00155157	1.47691	up
LOC_Os01g50930	535	418	417	780	697	687	10.1294	10.107	10.4	19.1707	18.3927	17.9861	1.2798e-10	1.04144	up
LOC_Os03g54100	950	674	577	193	348	200	12.5318	11.2747	9.93306	3.28311	6.38092	3.62418	1.31654e-06	-1.19495	down
Oryza_sativa_newGene_286	35	21	29	39	68	57	1.0008	0.46129	0.651856	0.866306	1.64214	1.38269	0.0072431	1.31907	up
Oryza_sativa_newGene_285	0	0	0	52	113	90	0	0	0	1.14239	2.5478	2.09137	1.0442e-11	9.20224	up
Oryza_sativa_newGene_284	0	2	0	147	142	104	0	0.023764	0	2.49179	2.70967	1.82837	3.85875e-12	7.99054	up
Oryza_sativa_newGene_131	132	149	127	32	64	56	5.41253	7.73759	6.75208	1.67537	3.64572	3.16918	0.00684823	-1.08012	down
LOC_Os05g03174	611	329	558	188	226	161	5.86784	4.00896	6.978	2.33051	3.02164	2.13031	0.000263533	-1.00528	down
LOC_Os11g11780	91	70	76	21	34	8	1.57232	1.5378	1.71924	0.466106	0.822263	0.187981	0.00842589	-1.55406	down
LOC_Os07g07300	422	344	206	21	22	14	5.78821	5.99276	3.67764	0.36366	0.416271	0.253898	1.13452e-25	-3.69955	down
LOC_Os07g23980	15	14	10	70	87	82	0.213377	0.259111	0.189357	1.32185	1.7628	1.64932	7.22923e-12	2.98931	up
LOC_Os06g36330	31	34	52	104	187	83	0.394216	0.549242	0.869395	1.7245	3.34886	1.46159	1.57432e-05	1.99636	up
LOC_Os04g50100	409	329	328	96	114	135	4.63903	4.73617	4.8463	1.40028	1.79147	2.10605	2.62711e-08	-1.25318	down
LOC_Os02g04250	1596	1104	1790	549	747	435	16.353	14.3509	23.8837	7.27228	10.6643	6.16316	8.29363e-05	-1.02239	down
LOC_Os02g46860	49	34	49	126	130	49	1.04392	0.901531	1.36946	3.49896	3.88874	1.45069	0.0016029	1.57437	up
LOC_Os03g01140	26	19	12	39	59	48	2.48961	2.29741	1.4358	4.86834	8.00975	6.48197	0.000860658	1.74314	up
LOC_Os07g14850	1246	826	1337	326	415	400	6.65853	5.59915	9.30428	2.2506	3.0922	2.95604	6.1071e-08	-1.21656	down
LOC_Os01g02040	215	153	223	61	85	68	1.52249	1.3945	2.06415	0.561402	0.86856	0.682963	0.000441619	-1.105	down
LOC_Os02g37090	488	411	340	690	681	643	6.52664	6.96146	5.91432	11.9347	12.6907	11.8976	1.00303e-11	1.08187	up
LOC_Os08g25700	479	451	468	864	908	1035	6.01404	7.19012	7.65806	14.0441	15.9028	18.0043	8.34814e-16	1.3694	up
LOC_Os07g42000	31	24	16	80	41	71	0.34775	0.345355	0.230003	1.18177	0.64835	1.13233	0.000476578	1.84501	up
LOC_Os01g70520	4005	3262	2562	5726	5016	5324	44.8012	46.4243	37.4227	83.0208	78.4342	82.5899	5.4659e-13	1.09918	up
LOC_Os10g41380	161	134	104	266	230	203	2.44893	2.81644	2.12806	5.05767	4.56733	4.05856	3.21828e-06	1.19568	up
LOC_Os02g52130	861	598	524	226	297	182	8.65272	7.84005	7.02527	3.00085	4.19509	2.59376	5.34742e-07	-1.10727	down
LOC_Os01g46760	255	153	259	41	61	62	3.58375	2.72187	4.75412	0.741	1.19509	1.19352	1.16433e-06	-1.65745	down
LOC_Os03g17120	65	80	86	174	134	170	0.798591	1.24219	1.35509	2.76681	2.27876	2.90506	5.04612e-05	1.40342	up
LOC_Os08g31980	177	104	142	385	528	481	1.17973	0.879805	1.23423	3.31706	4.9165	4.4426	2.51038e-23	2.09864	up
LOC_Os05g45020	103	63	146	156	167	236	1.78589	1.38407	3.30254	3.50376	4.04359	5.69614	0.00403939	1.19866	up
LOC_Os06g12310	5994	3633	4042	761	1718	917	85.2718	65.568	74.898	13.9968	34.0755	18.0422	9.65815e-11	-1.63935	down
Oryza_sativa_newGene_1744	164	101	136	3	4	3	3.71779	2.95253	4.09811	0.072352	0.095004	0.071764	2.03742e-16	-4.94625	down
LOC_Os05g03320	779	657	517	65	174	163	7.65702	8.19549	6.61893	0.824076	2.37324	2.20911	2.41442e-09	-1.91666	down
LOC_Os07g11150	153	78	126	22	19	39	1.229	0.737396	1.22575	0.212714	0.197745	0.399474	0.000203138	-1.76263	down
LOC_Os07g33240	191	113	141	56	71	42	4.06013	3.02805	3.88781	1.5263	2.09285	1.22371	0.00460054	-1.01456	down
Oryza_sativa_newGene_2233	240	230	130	74	46	77	2.1077	2.56907	1.49798	0.838423	0.56496	0.945817	0.00213502	-1.21045	down
LOC_Os01g71590	3670	2104	2484	2	0	2	31.9788	23.2128	28.213	0.017038	0	0.017415	7.93985e-44	-10.6162	down
LOC_Os09g27135	578	538	218	1196	779	712	10.9623	12.9282	5.3678	29.3195	20.5853	18.6905	6.62816e-05	1.41962	up
LOC_Os12g25200	645	229	488	1009	1529	1174	5.23585	2.35255	5.15211	10.5867	17.3042	13.189	2.34686e-10	1.83901	up
LOC_Os01g39770	56	54	83	92	161	100	0.827335	1.02974	1.59708	1.78573	3.38545	2.11745	0.00419858	1.20142	up
LOC_Os04g48390	10411	6929	8005	2151	3041	2366	80.3281	67.8304	80.4455	21.4581	32.7114	25.2576	4.60873e-23	-1.37042	down
LOC_Os01g53730	515	885	1126	1644	1302	1599	7.95642	17.3404	22.6661	32.8398	28.0501	34.2041	0.0009062	1.16864	up
LOC_Os03g10060	781	685	824	3235	3231	3497	19.2133	21.3981	26.4142	102.984	110.91	119.178	3.19187e-58	2.48418	up
LOC_Os02g50330	384	510	392	111	240	127	2.34036	3.93903	3.11089	0.87486	2.03715	1.06347	0.00155408	-1.10215	down
LOC_Os01g45140	399	210	305	99	88	93	5.86645	3.907	5.83466	1.87577	1.79466	1.89123	2.98458e-06	-1.31156	down
LOC_Os02g10450	33	32	22	51	52	66	0.521788	0.62754	0.455829	1.04276	1.14312	1.45065	0.0043575	1.33637	up
LOC_Os07g39000	15	15	12	30	42	27	0.299531	0.389449	0.308788	0.784117	1.19305	0.766632	0.00974277	1.59838	up
LOC_Os02g15860	572	274	311	21	111	51	44.0837	26.7626	31.2058	2.07215	11.8708	5.40397	2.02256e-06	-2.28549	down
LOC_Os02g37834	448	387	333	985	771	953	4.62903	5.57948	4.25862	12.8776	11.0346	13.2973	2.41782e-17	1.59867	up
LOC_Os08g36220	301	222	253	63	94	86	4.30635	4.02086	4.70242	1.15618	1.86866	1.69427	3.57867e-07	-1.30558	down
LOC_Os04g40520	2377	2000	2205	4066	3309	4001	20.9547	22.3725	25.3273	46.3521	40.6758	48.8189	2.42789e-12	1.16454	up
LOC_Os08g17294	624	604	585	1014	1026	1094	10.3542	12.7475	13.1735	21.7718	23.7607	25.1517	1.76017e-13	1.15443	up
LOC_Os03g10050	247	171	263	308	370	401	3.91558	3.42738	5.41611	6.30579	8.17513	8.78632	4.36562e-05	1.02909	up
LOC_Os02g33330	102	53	145	28	7	7	2.73045	1.78559	5.07994	0.960225	0.252394	0.26126	0.000820795	-2.44952	down
Oryza_sativa_newGene_1915	1202	1083	1026	1643	1710	1881	27.4156	31.3212	30.4805	48.4503	54.3656	59.3652	5.31776e-14	1.03088	up
LOC_Os09g10054	508	32	135	0	0	0	2.81681	0.224815	0.975125	0	0	0	4.03676e-06	-9.74678	down
LOC_Os04g07160	64	85	36	3	8	0	0.418296	0.70543	0.300637	0.017213	0.066343	0	1.66397e-05	-3.73151	down
LOC_Os05g01750	1052	920	719	1544	1468	1457	11.2348	12.5959	10.0864	21.7331	22.142	21.5517	1.21869e-13	1.11362	up
LOC_Os12g31860	188	14	48	887	794	673	1.51728	0.123357	0.504122	8.47721	8.2388	6.88926	0.000142187	3.74604	up
LOC_Os03g58230	10362	6963	6968	1787	1925	1938	110.918	94.5613	97.1529	24.7236	28.7188	28.7074	1.47525e-50	-1.71395	down
LOC_Os04g47190	179	151	143	376	296	372	2.01294	2.15778	2.07174	5.48975	4.6163	5.78128	1.77223e-11	1.52492	up
LOC_Os03g31180	1930	1372	1500	452	700	488	13.8058	12.352	13.7586	4.09654	7.33818	4.7712	5.0658e-12	-1.18034	down
LOC_Os01g59920	20	10	12	33	184	109	0.239941	0.147847	0.181002	0.517527	3.16371	1.85242	1.28461e-07	3.31875	up
LOC_Os01g74450	11843	9440	8406	2652	1923	1136	184.627	186.707	170.687	53.4547	41.7806	24.5028	1.1068e-13	-1.98805	down
LOC_Os11g36110	65	61	46	9	8	17	0.419094	0.494242	0.381241	0.067791	0.070399	0.144411	0.00107356	-1.9586	down
LOC_Os01g03710	36	56	42	73	119	131	0.446574	0.898098	0.690942	1.18813	2.10247	2.2974	0.000188618	1.60577	up
LOC_Os03g48040	1109	949	1091	2067	1869	2119	24.901	27.0255	31.9037	60.0042	58.5176	65.8664	3.01648e-16	1.31242	up
LOC_Os03g10620	14838	14040	12888	25833	26197	20373	196.886	236.327	222.823	443.517	484.066	374.036	1.76502e-15	1.1592	up
LOC_Os08g09930	95	61	106	187	157	157	3.18951	2.59211	4.63453	8.1094	7.33748	7.30099	8.44558e-05	1.30827	up
LOC_Os01g15790	411	357	427	566	684	651	5.06979	5.57062	6.86952	9.04068	11.7827	11.1919	1.43256e-08	1.02886	up
LOC_Os01g16170	857	665	606	2991	2832	2675	8.73208	8.51629	7.85274	39.8739	40.2196	37.8603	1.82383e-78	2.38237	up
LOC_Os07g06810	16	20	28	55	63	75	0.405653	0.650886	0.91324	1.80816	2.25552	2.66523	0.000117008	1.93316	up
LOC_Os07g29170	23	31	16	258	175	188	0.194383	0.34609	0.183828	2.93837	2.14097	2.28551	2.48179e-21	3.52693	up
LOC_Os05g11210	1010	320	657	182	136	198	27.6405	11.1057	23.4348	6.42802	5.18153	7.49192	2.69691e-05	-1.51821	down
LOC_Os07g23120	763	606	540	299	168	113	14.9419	15.0645	13.7621	7.57358	4.56545	3.05207	0.000263691	-1.32119	down
LOC_Os06g10420	120	108	84	31	32	24	3.03354	3.47207	2.76313	0.996025	1.10052	0.811641	0.000179007	-1.46686	down
LOC_Os03g11840	0	0	0	130	105	137	0	0	0	4.19029	3.65886	4.74349	8.69931e-14	9.77236	up
LOC_Os07g05174	103	95	118	31	27	38	3.36851	3.93159	5.03135	1.29321	1.20734	1.68522	0.00116436	-1.35775	down
LOC_Os09g27500	3	0	7	40	47	34	0.022298	0	0.096278	0.554794	0.698463	0.503205	3.14856e-06	3.95032	up
LOC_Os09g29284	64	13	17	112	54	147	0.812185	0.199413	0.284067	1.84452	0.951124	2.6118	0.000625256	2.22631	up
LOC_Os01g61320	74	39	27	81	147	90	1.09587	0.74319	0.508861	1.56218	3.06183	1.86036	0.000318209	1.58649	up
LOC_Os01g48500	203	247	223	421	499	561	4.10345	6.32959	5.86988	11.0093	14.0824	15.6994	1.92948e-10	1.48703	up
LOC_Os07g10160	35	28	38	63	65	86	0.497264	0.510955	0.702202	1.17604	1.29649	1.71577	0.000769359	1.45088	up
LOC_Os06g09688	518	594	681	1049	1389	764	17.4597	25.4091	29.9099	45.7349	65.3224	35.6394	1.45916e-05	1.16886	up
LOC_Os01g09100	5	18	11	85	44	85	0.112396	0.502723	0.301026	2.48409	1.38849	2.65731	3.44052e-06	2.99289	up
LOC_Os08g03380	481	295	312	447	621	644	7.34739	5.7043	6.19446	8.81612	13.2153	13.6121	4.4185e-07	1.04257	up
LOC_Os02g02040	449	307	671	106	196	137	4.20387	3.71069	8.28782	1.36061	2.62671	1.83639	0.000234233	-1.36858	down
LOC_Os12g40540	148	166	150	209	364	246	1.83462	2.6151	2.42813	3.35213	6.30946	4.22923	4.31118e-05	1.16111	up
LOC_Os06g05790	203	150	275	329	396	487	2.35487	2.20327	4.15597	4.93797	6.41181	7.83118	2.823e-05	1.30061	up
LOC_Os07g41230	80	45	69	112	105	107	1.08193	0.774408	1.2163	1.96844	2.00214	2.02427	0.00125649	1.12524	up
LOC_Os07g35410	101	37	72	122	101	137	0.907941	0.413266	0.840174	1.42254	1.26224	1.70778	0.00491396	1.18844	up
LOC_Os03g17680	27	46	40	60	171	54	1.11114	2.41115	2.14688	3.25021	10.0238	3.12537	0.00660384	1.63149	up
LOC_Os05g50750	344	274	328	91	148	115	2.53043	2.55418	3.15931	0.836186	1.49493	1.15744	3.71025e-05	-1.0603	down
LOC_Os06g49120	3181	2697	2523	5011	4567	4740	31.6626	34.0577	32.7093	64.5016	63.3862	65.3087	7.46259e-20	1.14749	up
LOC_Os06g40440	4351	2756	2771	985	979	1020	76.6411	61.5789	63.5652	22.4143	24.0395	24.8495	5.29225e-21	-1.32985	down
LOC_Os01g22900	2057	2106	2063	7154	6845	5472	17.8669	23.2887	23.4344	80.2982	83.5326	66.1636	3.87826e-33	2.0036	up
LOC_Os11g02080	214	273	326	496	589	485	4.10928	6.66162	8.17608	12.367	15.8319	12.929	2.42089e-06	1.28096	up
LOC_Os12g11240	226	139	64	370	290	240	4.08355	3.16855	1.4947	8.63265	7.30809	5.98293	0.000139823	1.50202	up
LOC_Os01g47470	237	110	236	21	87	41	2.16254	1.27047	2.80822	0.242732	1.10832	0.5094	0.00275505	-1.623	down
LOC_Os11g14140	2279	1565	2526	3318	6412	4283	30.2566	26.3551	43.6857	56.9628	118.711	78.7226	1.92953e-09	1.48277	up
LOC_Os02g44230	238	141	101	58	39	52	2.92928	2.18889	1.61728	0.88913	0.62347	0.87533	0.00194098	-1.26336	down
LOC_Os01g61510	38	25	37	47	89	68	0.468896	0.379634	0.587801	0.745773	1.52382	1.14679	0.00269171	1.38785	up
LOC_Os03g10810	101	96	167	27	48	37	1.70752	2.05694	3.67823	0.593275	1.11538	0.87061	0.00399288	-1.37457	down
LOC_Os03g61030	185	161	154	455	446	473	2.88924	3.1913	3.13672	9.22218	9.74673	10.258	1.81309e-24	1.83311	up
LOC_Os09g30466	158	81	118	103	358	232	2.39519	1.5505	2.33318	2.01394	7.5736	4.87374	0.0033001	1.32075	up
LOC_Os08g08360	154	32	57	15	9	17	3.31362	0.878028	1.58635	0.413918	0.258187	0.490883	0.00284371	-2.09436	down
LOC_Os11g42960	78	33	61	7	13	8	1.39747	0.742442	1.42176	0.152973	0.31308	0.194488	0.000429141	-2.23493	down
LOC_Os09g36990	102	104	98	317	333	418	2.28166	2.95029	2.83018	9.17736	10.3896	12.9233	2.78436e-20	2.17785	up
LOC_Os04g22900	998	769	713	192	305	262	5.28897	5.17116	4.91966	1.31312	2.24766	1.92125	4.58567e-13	-1.33553	down
LOC_Os12g02210	67	37	31	152	211	264	2.12328	1.47582	1.2834	6.29705	9.44223	11.7196	1.01915e-14	2.61823	up
LOC_Os12g39630	218	139	155	38	51	70	1.7799	1.43742	1.64718	0.397051	0.576111	0.782401	0.00020399	-1.30034	down
LOC_Os10g41710	338	229	262	579	469	687	8.19682	7.05852	8.29089	18.1729	15.86	23.0976	9.32341e-11	1.45688	up
LOC_Os02g54360	237	185	221	326	358	353	7.23957	7.15519	8.79668	12.8767	15.2597	14.9274	5.35021e-08	1.05947	up
LOC_Os09g19890	6775	5740	5065	2166	2275	2080	56.7778	60.8841	54.9391	23.4068	26.4213	24.0294	1.31676e-22	-1.05447	down
LOC_Os02g37654	1842	1133	2844	692	844	598	25.7944	20.1318	51.8891	12.534	16.4768	11.5839	0.00113607	-1.10592	down
LOC_Os12g09300	1012	824	578	172	291	190	12.0001	12.3334	8.93858	2.60374	4.76242	3.07342	1.31076e-10	-1.51102	down
LOC_Os06g03900	296	307	352	55	89	53	6.77083	8.9278	10.4924	1.60507	2.81605	1.65991	1.24346e-10	-1.93924	down
LOC_Os10g36650	1115	931	810	291	458	348	13.3013	14.0981	12.5856	4.48215	7.61202	5.74154	2.55579e-08	-1.01294	down
LOC_Os02g12790	412	214	247	498	390	571	5.05269	3.31745	3.94424	7.88822	6.65886	9.6939	1.30657e-05	1.15453	up
LOC_Os03g06710	154	165	212	254	300	289	1.07534	1.46222	1.93314	2.30095	2.92532	2.79809	0.000334239	1.00954	up
LOC_Os10g31850	1559	1515	1336	2304	2592	2154	26.1708	32.2671	29.2698	49.9892	60.6469	50.0518	1.74794e-14	1.04014	up
LOC_Os09g26660	785	406	1115	228	388	249	4.78511	3.13525	8.85592	1.79797	3.29452	2.09604	0.0064284	-1.07443	down
LOC_Os01g49890	2066	1485	1710	2989	2648	2811	22.8512	20.8332	24.6253	42.7326	40.8326	43.0157	1.59409e-13	1.06626	up
LOC_Os12g41860	470	402	399	143	152	134	3.2731	3.54962	3.61269	1.28182	1.46749	1.28931	4.25558e-10	-1.19673	down
LOC_Os03g55776	2210	2787	3283	947	794	1059	57.1603	91.4627	110.638	31.6727	28.625	37.8886	3.22846e-06	-1.22269	down
LOC_Os11g26880	420	458	230	94	115	89	8.70699	12.0608	6.19352	2.51462	3.30174	2.5301	8.49055e-07	-1.52259	down
LOC_Os02g35750	238	147	140	414	508	479	1.95907	1.50879	1.49023	4.39964	5.65838	5.25952	6.51979e-21	1.80816	up
LOC_Os02g09359	809	446	915	140	225	151	10.677	7.47386	15.7301	2.3858	4.14048	2.74413	1.74264e-08	-1.7168	down
LOC_Os12g41090	981	407	348	75	132	77	14.051	7.3956	6.49107	1.38889	2.6347	1.50982	5.60595e-10	-2.18736	down
LOC_Os01g01930	8	3	15	138	102	96	0.226801	0.105441	0.560183	5.38507	4.27044	4.00382	4.88899e-14	4.05978	up
LOC_Os06g43180	58	78	67	131	130	152	0.910915	1.55754	1.37246	2.66681	2.84522	3.30851	5.01637e-05	1.3761	up
Oryza_sativa_newGene_1895	213	140	175	16	24	26	11.8988	9.89038	12.7064	1.11679	1.81865	1.95868	8.24759e-14	-2.62363	down
LOC_Os11g07670	226	233	241	53	70	35	4.70414	6.16838	6.53124	1.4218	2.00996	0.982585	5.38485e-08	-1.80099	down
LOC_Os04g52670	96	67	176	170	349	216	1.96462	1.72637	4.70571	4.50253	9.99695	6.14732	0.00166864	1.43436	up
LOC_Os01g72330	412	205	623	718	623	888	5.62531	3.5582	11.0915	12.6927	11.8721	16.8072	0.00246652	1.20605	up
LOC_Os04g58410	850	691	603	1328	1251	1259	5.52225	5.69763	5.07975	11.2492	11.3765	11.3136	1.7711e-18	1.22337	up
LOC_Os01g12280	457	419	326	1202	807	1009	4.62608	5.38568	4.29546	15.752	11.4049	14.1592	1.178e-14	1.71646	up
LOC_Os03g54050	163	134	192	52	73	41	2.42356	2.51213	3.69158	0.984915	1.49743	0.836786	0.00126454	-1.21098	down
LOC_Os03g52660	3619	3074	2491	5167	3993	5856	44.8814	48.3682	40.2433	82.8496	69.0441	100.514	2.12089e-08	1.09954	up
LOC_Os11g32260	2648	1902	2497	3972	4367	4060	15.6381	14.2909	19.3931	30.3602	36.0891	33.26	8.71029e-17	1.18531	up
LOC_Os06g07030	370	390	288	768	714	610	5.30581	7.09561	5.38309	14.2494	14.2763	12.1105	1.29688e-11	1.36695	up
Oryza_sativa_newGene_1305	115	127	83	290	350	273	1.18753	1.65706	1.10826	3.87686	5.04513	3.89704	2.87081e-14	1.8546	up
LOC_Os11g03500	246	208	155	55	61	46	3.45029	3.70455	2.83565	1.00021	1.17869	0.879068	1.88046e-07	-1.52989	down
LOC_Os01g02360	36	19	23	69	59	65	0.321353	0.218563	0.272493	0.812227	0.743726	0.814335	0.000120478	1.70725	up
LOC_Os12g36910	760	827	1058	122	397	202	7.04551	9.72188	12.779	1.46261	5.13207	2.59335	4.45593e-05	-1.5669	down
LOC_Os01g02580	43	4	30	237	289	275	0.485317	0.057244	0.441454	3.46661	4.54754	4.30046	6.79833e-15	3.79627	up
Oryza_sativa_newGene_1728	81	71	57	0	0	0	1.56494	1.96221	1.71887	0	0	0	2.86189e-09	-8.18742	down
LOC_Os04g53760	129	85	381	19	70	32	0.905937	0.735214	3.48081	0.168022	0.680934	0.291598	0.00372027	-2.02145	down
LOC_Os12g39120	182	115	151	56	69	43	1.9862	1.58519	2.14447	0.781903	1.04519	0.636908	0.00289712	-1.03943	down
LOC_Os07g38460	350	245	318	98	110	121	4.21414	3.74037	4.98597	1.5271	1.84289	2.01132	8.63587e-06	-1.09889	down
LOC_Os02g27070	186	143	167	251	291	310	1.36392	1.33314	1.62027	2.42162	3.02897	3.07198	7.91513e-08	1.15189	up
LOC_Os07g06800	137	76	99	245	312	223	3.58955	2.53	3.39169	8.33925	11.4468	8.10098	1.10477e-11	1.70582	up
LOC_Os03g10650	149	122	193	1831	1506	1641	1.58839	1.6558	2.67976	25.3387	22.4625	24.3085	8.07775e-64	3.78594	up
LOC_Os01g32110	5	5	0	38	29	30	0.039871	0.049287	0	0.421487	0.34775	0.362007	2.45298e-05	3.68645	up
LOC_Os01g37920	3754	1675	1636	622	450	658	230.963	130.724	131.117	49.4818	38.5291	55.9646	8.7073e-09	-1.59007	down
LOC_Os11g37970	59	58	197	289	339	202	1.88159	2.32781	8.20683	11.9532	15.151	8.92424	0.0018702	1.70096	up
LOC_Os10g12050	82	74	164	12	36	28	0.940198	1.0973	2.46583	0.163989	0.565143	0.436606	0.00361602	-1.76576	down
LOC_Os03g58540	482	417	385	575	725	706	5.46958	6.02493	5.70697	8.43455	11.4836	11.1094	7.48081e-11	1.0132	up
Oryza_sativa_newGene_1175	33	40	34	68	59	85	0.642661	0.998749	0.879216	1.73474	1.63713	2.33641	0.00250068	1.34906	up
Oryza_sativa_newGene_1177	83	61	133	18	31	20	2.29267	2.14413	4.83462	0.63886	1.17959	0.745142	0.0021379	-1.67353	down
LOC_Os06g03640	656	381	722	104	194	122	6.82571	5.02084	9.78815	1.39801	2.80659	1.75655	4.84105e-08	-1.7142	down
LOC_Os03g06440	297	259	238	52	89	84	1.65568	1.81494	1.70058	0.361461	0.673023	0.626586	1.12502e-07	-1.45535	down
LOC_Os07g48010	1498	1261	517	4064	1852	3091	26.1619	27.9466	11.749	91.8157	45.1231	74.7365	0.00194183	1.88784	up
LOC_Os06g04870	109	74	108	23	35	24	1.54478	1.32308	2.00037	0.423289	0.683148	0.46572	0.000639174	-1.46521	down
LOC_Os05g25350	407	254	253	97	69	66	2.76039	2.18965	2.23562	0.846421	0.649483	0.620632	4.00148e-08	-1.57418	down
LOC_Os07g35510	634	488	350	990	1128	1116	5.81474	5.6777	4.17394	11.731	14.4223	14.1579	9.40343e-19	1.52599	up
LOC_Os01g08060	7	9	0	93	71	90	0.108569	0.191486	0	2.05848	1.67878	2.11658	5.29757e-12	4.38735	up
LOC_Os04g32110	526	378	1311	2109	3221	2594	5.86018	5.34414	19.0256	30.3797	50.036	40.0069	0.00244091	2.14625	up
LOC_Os01g03660	71	125	93	343	256	358	0.974953	2.17808	1.66117	6.02979	4.92576	6.82959	1.15276e-09	2.0728	up
LOC_Os04g33240	60	52	64	135	80	108	1.23332	1.35525	1.73048	3.60719	2.30325	3.08285	0.00194669	1.2532	up
LOC_Os02g01220	294	376	152	739	290	436	4.71292	7.64625	3.16498	15.3241	6.46691	9.66331	0.00693545	1.23118	up
LOC_Os06g37560	4929	2780	6325	7932	7381	9677	35.2512	25.224	58.9289	73.3569	73.5996	95.795	4.13639e-05	1.19771	up
LOC_Os09g24710	1522	1383	1224	2276	2394	1998	22.2575	25.6176	23.1656	42.9945	48.7228	40.2847	1.04408e-15	1.06162	up
LOC_Os03g15033	407	259	308	496	606	575	6.02128	4.86808	5.93949	9.48996	12.5078	11.7754	1.00038e-11	1.1658	up
LOC_Os08g39840	486	168	138	1229	1272	473	3.28095	1.4353	1.20642	10.7319	11.9766	4.41877	0.0007066	2.36293	up
LOC_Os03g15960	198	222	155	382	542	480	4.19351	5.97079	4.27692	10.4768	16.0212	14.0757	1.55272e-13	1.6457	up
LOC_Os11g14060	20	12	17	29	47	44	0.281891	0.206726	0.299299	0.516833	0.915238	0.857878	0.00362173	1.66438	up
LOC_Os05g49920	40	18	42	35	131	119	0.315921	0.175239	0.431488	0.360914	1.46041	1.31816	0.00215389	1.86434	up
LOC_Os11g01740	367	217	458	75	134	82	3.15408	2.382	5.05272	0.821303	1.61485	0.944036	5.18708e-05	-1.49482	down
LOC_Os03g03034	105	107	103	260	217	186	1.76681	2.06955	1.99781	5.15473	4.52308	4.10632	2.16418e-07	1.44021	up
LOC_Os04g13260	203	225	152	355	263	299	4.77833	6.71639	4.6497	10.8055	8.63781	9.72169	0.000214753	1.03702	up
Oryza_sativa_newGene_501	157	116	104	243	310	291	4.09058	3.84847	3.53404	8.22256	11.2898	10.5406	2.45851e-13	1.54339	up
LOC_Os01g70210	4900	4086	3487	954	1329	821	88.5879	93.7085	82.0956	22.2919	33.4833	20.5298	2.58905e-22	-1.63787	down
LOC_Os06g02830	541	341	361	150	135	116	4.3353	3.46035	3.76474	1.55136	1.50044	1.28319	5.45254e-08	-1.23743	down
LOC_Os05g30980	487	268	386	136	154	132	5.44996	3.72614	5.85413	2.00559	2.22271	1.95915	2.48636e-05	-1.0492	down
LOC_Os02g15900	3475	2800	3196	5879	5032	6067	70.7412	72.3164	84.7379	154.736	142.811	170.931	7.77168e-15	1.21776	up
LOC_Os08g23754	91	81	77	131	175	112	0.874483	1.10267	1.02534	2.72641	4.15865	2.43403	0.000275301	1.10996	up
LOC_Os11g02450	50	30	41	134	159	177	1.13977	0.862039	1.2264	3.98207	5.0985	5.62606	3.20476e-14	2.33846	up
LOC_Os05g50190	506	596	418	711	857	832	6.17007	9.21477	6.6289	11.1985	14.5688	14.042	6.99945e-07	1.01638	up
LOC_Os01g70550	6657	5564	4658	1853	2365	2143	72.0079	76.5925	65.9126	26.1089	36.493	33.2465	1.7027e-17	-1.03304	down
LOC_Os06g21240	139	190	133	267	504	266	4.29921	7.45569	5.36533	10.6979	21.792	11.3868	5.64136e-06	1.49727	up
LOC_Os09g09540	62	91	55	715	494	857	0.411428	0.769864	0.474761	6.18149	4.60269	7.92917	1.03715e-32	3.67901	up
LOC_Os01g57004	207	59	53	8	11	22	7.76237	2.78608	2.55206	0.342187	0.524713	1.12437	0.000224309	-2.49013	down
LOC_Os07g38150	102	77	70	359	325	222	3.14263	3.01281	2.81381	14.3307	13.9825	9.48785	1.12575e-16	2.24892	up
LOC_Os12g35340	77	85	51	668	528	388	1.73215	2.45648	1.509	19.6699	16.7576	12.21	1.70269e-29	3.27282	up
LOC_Os03g57120	861	521	716	233	318	230	10.5052	8.07101	11.3951	3.66557	5.38199	3.88613	9.39322e-07	-1.0506	down
LOC_Os07g09625	165	149	153	54	66	52	3.46125	3.96847	4.19674	1.4696	1.92724	1.49354	0.000436252	-1.07911	down
LOC_Os03g60190	376	244	360	78	155	90	3.33111	2.66639	4.16751	0.81415	1.79646	1.03004	0.000106262	-1.24569	down
LOC_Os01g48940	157	106	71	206	236	191	5.06001	4.35299	2.98033	8.62099	10.6587	8.56413	3.81262e-06	1.32189	up
LOC_Os03g08624	120	125	120	712	441	779	2.17249	2.86662	2.83805	16.7169	11.1702	19.5818	5.58935e-23	2.77895	up
LOC_Os01g53810	1574	1161	1563	203	501	332	13.0637	12.2189	16.9016	2.17402	5.78874	3.81236	8.99015e-10	-1.70771	down
LOC_Os03g49630	2011	2062	1651	5917	4459	5634	19.7151	25.6351	21.0791	75.0201	60.9591	76.4655	1.13337e-23	1.85937	up
LOC_Os03g18300	62	39	154	7	26	9	0.890541	0.701545	2.8758	0.119751	0.514305	0.170869	0.00332312	-2.31462	down
LOC_Os09g33820	308	259	223	488	555	391	3.47214	3.70761	3.1912	6.85494	8.70889	6.15273	2.29505e-10	1.23433	up
LOC_Os07g35330	58	36	71	146	86	140	0.540924	0.430446	0.862615	1.78416	1.12447	1.82105	0.00043788	1.552	up
LOC_Os12g01290	480	411	306	0	0	0	4.5901	4.98135	3.81231	0	0	0	3.92635e-17	-10.7005	down
LOC_Os05g50330	198	148	119	354	305	376	5.37029	5.11048	4.21786	12.4443	11.5757	14.1528	1.15066e-11	1.54936	up
LOC_Os09g09930	1611	1310	1215	535	508	390	26.1938	27.0061	25.7177	11.2456	11.5066	8.76261	1.70061e-11	-1.15028	down
LOC_Os10g20350	316	254	267	87	145	93	3.59157	3.66726	3.95486	1.27183	2.32633	1.48984	0.000183372	-1.004	down
LOC_Os03g55164	235	167	200	557	594	706	1.51462	1.36971	1.67636	4.64942	5.34882	6.31011	1.3538e-26	2.0035	up
LOC_Os12g43450	48	30	87	140	219	127	1.1268	0.906366	2.69877	4.32276	7.28878	4.17415	5.93703e-05	1.88708	up
LOC_Os06g09090	154	37	130	23	27	25	1.62267	0.470491	1.76743	0.303589	0.393937	0.364286	0.00456154	-1.69652	down
LOC_Os08g16810	357	273	367	90	154	122	9.43505	9.14509	12.6329	3.07463	5.66042	4.44444	8.73345e-05	-1.09165	down
LOC_Os09g07350	687	402	927	103	192	103	8.59382	6.38568	15.1217	1.65994	3.34048	1.78476	2.71511e-08	-2.00283	down
LOC_Os01g70850	78	66	104	7	28	21	1.33075	1.39823	2.33825	0.164002	0.674953	0.482577	0.00246769	-1.81928	down
LOC_Os07g35880	841	394	431	222	127	204	10.2379	6.08571	6.83012	3.49177	2.15432	3.42565	0.000567529	-1.15732	down
LOC_Os01g35170	388	435	374	606	739	579	5.10724	7.19324	6.48393	10.1233	12.8044	10.3858	1.3145e-07	1.03694	up
LOC_Os04g45834	2842	1964	1838	719	775	680	29.1854	25.5803	24.5703	9.53799	11.0845	9.66466	2.10615e-20	-1.22209	down
LOC_Os07g42220	318	224	200	75	121	69	11.6582	10.3919	9.54224	3.54602	6.18122	3.4706	0.000203299	-1.10764	down
LOC_Os01g10320	136	75	81	32	24	18	1.38331	0.963554	1.06949	0.411687	0.33192	0.252087	0.000588084	-1.57337	down
LOC_Os03g23030	392	323	234	84	147	114	1.04484	1.09035	0.812043	0.288835	0.544276	0.418376	0.000104628	-1.08537	down
LOC_Os03g50530	13	29	30	96	109	109	0.262912	0.753736	0.786251	2.5266	3.09218	3.09093	1.44677e-07	2.44701	up
LOC_Os12g28270	365	172	294	88	140	61	3.99	1.69821	3.15032	0.878256	1.85144	0.658066	0.00341155	-1.14755	down
LOC_Os02g18450	6778	5743	4673	13047	10368	11960	51.9103	55.8063	46.6108	129.198	110.716	126.772	4.61426e-19	1.42936	up
LOC_Os04g53830	19	33	23	99	56	90	0.299323	0.64248	0.45534	2.016	1.22381	1.96421	4.86436e-05	2.06656	up
LOC_Os06g08120	30	25	54	91	149	69	0.367076	0.38823	0.870748	1.46722	2.57873	1.19016	0.000335036	1.82705	up
LOC_Os11g38030	1417	1185	1089	1855	1841	2125	13.4336	14.2501	13.4514	22.7457	24.3434	27.8879	4.88757e-14	1.03595	up
LOC_Os05g44300	133	116	70	328	242	286	2.23423	2.47632	1.51942	7.15369	5.69822	6.67427	2.49376e-10	1.82133	up
LOC_Os02g17680	265	226	199	103	79	76	2.73918	2.96294	2.67	1.37742	1.13759	1.08062	0.000263921	-1.03678	down
LOC_Os05g32110	2036	1167	2479	363	694	471	20.6296	15.0173	32.8761	4.73263	9.82445	6.61944	3.66569e-07	-1.54954	down
LOC_Os11g07890	174	160	288	349	351	309	0.529169	0.616741	1.13923	1.37064	1.48591	1.29986	0.00213129	1.03735	up
LOC_Os03g61829	54	45	29	87	153	96	0.922927	0.974846	0.645294	1.91236	3.63483	2.26319	4.20935e-06	1.76473	up
LOC_Os01g70720	422	332	233	0	0	0	3.14939	3.1671	2.25335	0	0	0	4.43187e-16	-10.4129	down
LOC_Os02g51480	205	172	265	337	522	549	2.32627	2.46887	3.91838	4.93684	8.25702	8.62876	2.09178e-07	1.47801	up
LOC_Os04g46010	864	648	980	3043	2827	3225	10.3529	9.85176	15.3032	47.1668	47.2438	53.5091	1.29275e-30	2.23316	up
LOC_Os12g41250	808	657	745	1035	1140	1265	6.48652	6.68513	7.78238	10.7421	12.761	14.0537	1.14747e-10	1.0075	up
LOC_Os06g18850	355	245	250	103	125	97	2.21663	1.94237	2.03646	0.830018	1.09076	0.83808	1.44016e-05	-1.00517	down
LOC_Os04g39380	512	417	372	108	115	126	17.3106	17.8999	16.3774	4.69181	5.40011	5.90226	1.66956e-14	-1.51906	down
LOC_Os04g47420	507	380	334	116	120	125	6.27148	5.95981	5.38648	1.84559	2.07147	2.13604	1.46395e-11	-1.37145	down
LOC_Os06g37690	158	125	72	182	179	195	1.43084	1.42824	0.842039	2.1247	2.25226	2.44441	0.000886814	1.046	up
LOC_Os07g05040	38	52	68	103	113	132	0.849904	1.47576	1.95706	2.96949	3.50342	4.07273	0.000403023	1.47281	up
LOC_Os07g06940	518	350	384	528	799	815	6.26165	5.36927	6.05026	8.24939	13.4618	13.6296	1.30131e-08	1.15207	up
LOC_Os01g48690	1607	1264	1761	4228	3989	4787	34.2441	34.1748	48.8138	116.39	118.555	141.24	4.99107e-24	1.85475	up
Oryza_sativa_newGene_275	352	311	327	96	118	89	3.24619	3.82775	4.16118	1.22331	1.45586	1.10001	3.44013e-09	-1.34649	down
LOC_Os04g55670	399	261	425	49	129	97	4.25809	3.52501	5.90055	0.675037	1.90901	1.42779	7.9359e-06	-1.63306	down
LOC_Os04g35030	783	450	607	1079	1104	957	6.72831	4.90604	6.79066	11.9921	13.2375	11.385	1.14977e-10	1.15929	up
LOC_Os01g59970	4890	3747	3027	1316	1547	1290	129.096	125.485	104.07	44.8965	56.9327	47.1316	3.36019e-16	-1.10481	down
LOC_Os08g41280	1888	1092	1949	632	620	484	25.3559	18.6127	34.103	10.9745	11.6042	8.99694	5.07091e-06	-1.13249	down
LOC_Os08g29110	82	72	103	151	158	174	2.08905	2.32477	3.40005	4.8652	5.52894	6.06375	5.32067e-05	1.26709	up
LOC_Os07g07080	2540	1899	2040	837	919	726	12.9385	12.268	13.5323	5.50788	6.52637	5.1128	3.48256e-14	-1.00867	down
LOC_Os01g66860	26	14	31	71	47	90	0.254519	0.179249	0.409521	0.941534	0.664269	1.30388	0.000359289	1.93252	up
LOC_Os01g11340	157	158	199	260	358	313	1.70267	2.16661	2.80908	3.64159	5.41116	4.69018	4.17085e-06	1.20078	up
LOC_Os05g39350	488	250	875	101	171	146	5.22717	3.38922	12.2182	1.39149	2.5416	2.16217	0.000367848	-1.6187	down
LOC_Os06g02960	1158	842	1007	194	319	220	9.90101	9.13388	11.2191	2.14029	3.80237	2.59674	2.09526e-17	-1.67382	down
LOC_Os01g55370	66	48	36	12	8	12	0.829937	0.769873	0.582353	0.194415	0.127597	0.206686	0.0028353	-1.82665	down
LOC_Os01g13690	11370	8014	10107	18394	14054	16088	130.274	116.483	150.802	272.501	224.507	255.159	6.65766e-10	1.10319	up
Oryza_sativa_newGene_684	110	127	88	190	200	171	2.00468	2.93475	2.08631	4.48081	5.07639	4.29915	4.13639e-05	1.15103	up
LOC_Os08g33720	2671	1622	2242	1010	748	663	34.594	26.6403	37.8176	16.91	13.49	11.8786	8.23896e-06	-1.04087	down
LOC_Os12g12934	526	552	264	768	728	753	5.04047	6.7098	3.28937	9.5186	9.73039	9.98992	3.24411e-05	1.12955	up
LOC_Os06g20920	102	106	103	255	361	179	1.74409	2.3132	2.30817	5.65562	8.64802	4.25396	3.83593e-08	1.70058	up
LOC_Os01g62770	115	104	65	12	11	8	0.731344	0.842657	0.538959	0.093377	0.090231	0.06404	1.69672e-08	-2.81109	down
LOC_Os10g41550	243	219	408	2543	3061	3445	2.49903	2.85749	5.47874	33.8968	44.0094	49.1678	1.49524e-44	3.71495	up
LOC_Os06g45090	351	462	456	1269	1088	1058	6.20587	9.64136	10.0993	27.2185	25.0156	24.2793	4.74028e-14	1.77394	up
LOC_Os03g22634	713	352	704	125	112	145	6.24261	3.91085	8.03587	1.41208	1.36159	1.75039	1.54467e-09	-1.82709	down
LOC_Os11g41910	467	439	460	796	994	914	7.47824	8.91971	9.59542	16.494	22.2021	20.2617	3.54579e-17	1.34324	up
LOC_Os11g15040	2496	2097	1027	7227	5698	5396	37.5066	39.5324	20.0338	142.763	119.628	113.125	2.03205e-16	2.11249	up
LOC_Os01g69904	430	420	373	0	7	10	3.44929	4.28016	3.9014	0	0.0718	0.108158	2.42321e-38	-5.81051	down
LOC_Os09g25150	6863	6088	5276	2012	2696	2233	107.422	120.906	107.601	40.756	58.8017	48.2897	1.99577e-16	-1.02639	down
LOC_Os03g31150	143	107	221	958	1168	1101	1.18692	1.01192	2.30998	9.52799	12.548	11.5357	1.23459e-30	3.12013	up
LOC_Os02g45930	1400	1817	1427	2683	3281	2510	27.6264	45.4754	36.6749	68.4471	90.2583	68.5435	1.79122e-09	1.21051	up
LOC_Os10g02040	1837	1047	1741	2504	3119	1859	26.7799	19.3932	33.1146	47.2461	63.4823	37.5055	1.29235e-05	1.06373	up
LOC_Os02g56940	1039	957	1258	2006	1715	1766	15.2568	17.8299	24.0706	38.1666	35.1711	35.9335	1.14998e-07	1.11177	up
LOC_Os01g63050	1814	1385	1311	311	287	350	18.2587	17.6837	17.1857	4.03911	4.02118	4.87564	1.85329e-33	-1.86433	down
LOC_Os01g02420	101	97	73	4	27	18	1.26525	1.53652	1.18348	0.053229	0.461929	0.311979	0.000581782	-2.12344	down
LOC_Os07g05440	228	32	74	0	0	0	0.981102	0.174364	0.41256	0	0	0	2.30555e-09	-8.76106	down
LOC_Os06g44690	8	0	5	38	44	45	0.057328	0	0.04141	0.370326	0.466473	0.469929	1.99924e-06	3.70259	up
LOC_Os07g29500	21	21	22	84	95	72	0.221108	0.279111	0.304671	1.16397	1.42392	1.06062	6.44019e-09	2.33254	up
LOC_Os06g37610	217	163	317	271	403	528	2.59286	2.50568	4.93141	4.19026	6.80333	8.75855	0.00236615	1.12978	up
LOC_Os06g40750	414	238	285	93	130	121	10.1899	7.44417	9.12488	2.93918	4.4458	4.10424	3.31548e-05	-1.05784	down
LOC_Os08g35630	136	139	129	44	55	40	2.79658	3.64127	3.46624	1.17195	1.57324	1.14126	0.000565029	-1.18313	down
LOC_Os04g10690	105	122	85	20	19	26	1.30547	1.92284	1.3758	0.310588	0.325637	0.439207	1.18044e-05	-1.89818	down
LOC_Os07g41410	1540	1817	1338	192	319	227	46.9675	70.3139	53.1412	7.5527	13.5494	9.5846	1.85265e-26	-2.32457	down
LOC_Os07g26440	1226	717	1115	270	397	344	7.72066	5.7412	9.20246	2.19084	3.49182	3.00303	4.8166e-08	-1.22588	down
LOC_Os10g07040	10	51	9	111	74	163	0.182417	1.17287	0.201589	2.61617	1.88636	4.12107	0.000317322	2.63855	up
Oryza_sativa_newGene_278	28	16	21	43	69	58	1.11614	0.686254	1.0993	1.53003	2.87264	2.30625	0.00022633	1.76403	up
LOC_Os08g06100	3481	2757	6219	486	1026	724	50.3721	50.6133	117.204	9.08236	20.6836	14.4797	0.000182371	-2.16328	down
LOC_Os09g10760	72	51	108	250	410	395	1.33749	1.19173	2.63041	6.03415	10.6831	10.2028	8.72068e-14	2.53244	up
LOC_Os03g12890	679	359	665	1452	2010	1445	6.79324	4.51211	8.56219	18.7825	27.8915	19.9568	5.64031e-16	1.8953	up
LOC_Os03g55290	627	359	459	112	126	174	20.1986	14.6715	19.2688	4.66218	5.64376	7.74582	4.73987e-08	-1.41792	down
LOC_Os03g03990	1647	1228	1240	2488	2084	2924	26.5967	25.1512	26.0703	51.9447	46.9168	65.3523	1.66092e-12	1.25433	up
LOC_Os05g32460	66	119	130	23	16	21	1.52296	3.50839	3.94385	0.669457	0.498154	0.671918	0.000121827	-2.06572	down
Oryza_sativa_newGene_2159	25	16	10	37	65	56	2.05999	1.71359	1.04989	4.05831	7.72836	6.57113	0.000181876	2.0233	up
LOC_Os02g46473	42	41	57	177	140	161	1.579	1.97117	2.79199	8.65313	7.38459	8.45101	4.21359e-10	2.13205	up
LOC_Os11g29500	149	14	104	1764	1775	2064	4.38652	0.519594	3.98396	67.4841	73.2388	84.5518	2.42026e-08	4.82579	up
LOC_Os01g74410	957	1525	499	2987	2040	2383	13.3337	26.84	9.03136	53.6325	39.4603	45.7495	0.0066356	1.68492	up
LOC_Os01g67570	397	278	345	650	1341	1070	3.84999	3.42221	4.35925	8.15557	18.1472	14.3635	7.62817e-16	1.94452	up
LOC_Os03g12270	47	37	32	4	6	7	0.835953	0.831162	0.728195	0.084149	0.125762	0.151978	0.000808449	-2.39155	down
LOC_Os08g08586	360	58	170	44	29	12	3.59456	0.700968	2.3276	0.527593	0.367499	0.15355	0.000450925	-2.32676	down
LOC_Os09g12290	3799	3369	3062	14553	9926	10598	26.3723	29.6674	27.6858	130.633	96.0774	101.827	3.50406e-30	2.16156	up
LOC_Os05g51190	259	233	259	80	116	70	1.72103	1.98223	2.24715	0.67889	1.0685	0.612718	7.24317e-05	-1.14494	down
LOC_Os05g49060	868	884	959	1676	2270	2415	14.3791	18.5875	20.701	35.9135	52.4529	55.3994	1.33938e-16	1.57902	up
LOC_Os07g47750	72	66	108	29	21	20	2.13077	2.46604	4.15055	1.09538	0.846706	0.815889	0.00552843	-1.46218	down
LOC_Os04g05010	1972	1617	1784	528	395	431	35.965	37.4183	42.3965	12.4341	10.0246	10.8617	2.9044e-18	-1.61055	down
LOC_Os06g21140	3381	2463	2831	6721	6068	5463	87.457	80.8219	95.4029	224.832	218.866	195.609	3.48846e-24	1.45377	up
LOC_Os08g34640	302	213	285	52	142	91	1.73668	1.55732	2.13495	0.38489	1.13662	0.718702	0.00266172	-1.14041	down
LOC_Os05g42100	63	40	102	126	150	184	1.05176	0.842432	2.21472	2.72284	3.48641	4.25694	0.000582768	1.5133	up
LOC_Os05g13580	1245	857	1042	443	433	277	26.4899	23.1343	28.8706	12.1699	12.8207	8.15396	2.36847e-06	-1.06892	down
LOC_Os03g49350	170	124	142	862	716	662	1.62543	1.50999	1.77494	10.7017	9.59116	8.80354	1.70961e-43	2.74424	up
LOC_Os04g40530	219	180	205	447	310	385	4.73553	4.92238	5.77427	12.4876	9.34802	11.523	2.16418e-07	1.29889	up
LOC_Os05g35540	1473	1431	1283	2391	2108	2231	14.1734	17.4682	16.0744	29.7577	28.2877	29.7184	1.21845e-11	1.05506	up
LOC_Os11g05860	3342	2515	4029	829	1491	1160	68.0206	64.9447	106.839	21.8098	42.3022	32.6815	3.45702e-06	-1.16412	down
LOC_Os01g02334	135	162	201	15	18	18	4.68958	7.12456	9.09245	0.646224	0.867451	0.836358	1.88393e-12	-2.95256	down
LOC_Os12g44030	188	150	170	354	327	218	3.12366	3.15638	3.66375	7.59769	7.5712	5.01008	9.67928e-06	1.1958	up
LOC_Os11g44810	12984	16103	12711	25371	26977	24778	296.163	468.743	379.079	753.485	862.126	787.366	2.13839e-12	1.23427	up
LOC_Os03g14910	506	438	407	117	68	89	8.44832	9.26617	8.84578	2.50931	1.58248	2.04743	1.41191e-12	-1.91597	down
LOC_Os10g40700	20	9	23	174	191	171	0.33399	0.180698	0.510823	3.88841	4.59336	4.09603	6.00184e-25	3.73928	up
LOC_Os12g02540	144	186	132	202	307	253	1.20264	1.96982	1.43519	2.17353	3.57135	2.91581	0.000226952	1.06724	up
LOC_Os08g14940	3991	2649	2009	435	757	555	30.1823	25.4199	19.7863	4.24861	7.97342	5.80047	3.19549e-19	-1.91786	down
LOC_Os03g17580	1377	1253	1743	2783	2710	2718	26.1257	30.1818	43.0951	68.312	71.7191	71.4055	4.21359e-10	1.26141	up
LOC_Os09g33876	152	156	131	229	288	232	1.43188	1.86699	1.60842	2.79123	3.78805	3.03719	8.61254e-07	1.13131	up
LOC_Os05g39250	58	37	55	95	86	85	1.65478	1.34302	2.04116	3.55531	3.43731	3.39789	0.00135167	1.2053	up
LOC_Os01g63230	2241	1772	2713	858	792	892	18.9734	19.0356	29.9235	9.38414	9.34886	10.4496	2.70741e-06	-1.04382	down
LOC_Os05g05300	119	79	61	188	126	151	0.691316	0.582578	0.459504	1.41305	1.0147	1.20787	0.000280423	1.25541	up
LOC_Os03g17910	142	133	114	225	242	267	2.74334	3.25851	2.85877	5.61603	6.52299	7.15365	1.37493e-08	1.28772	up
LOC_Os03g55930	748	610	885	1481	1583	1728	16.1731	16.743	24.9319	41.4282	47.7509	51.7492	3.8759e-13	1.45264	up
LOC_Os04g28990	149	88	163	20	58	40	2.6085	1.9443	3.72724	0.441902	1.41517	0.969565	0.00425505	-1.41418	down
LOC_Os02g44155	44	52	57	106	119	113	1.51787	2.28115	2.55657	4.73208	5.74313	5.42952	2.01754e-05	1.49193	up
LOC_Os07g10770	4012	2453	5135	911	1557	1247	21.8938	16.98	36.499	6.42234	11.8467	9.41523	6.02693e-06	-1.29763	down
LOC_Os05g31160	333	260	476	589	474	644	4.77007	4.71456	8.87303	10.8971	9.46024	12.7482	0.00110669	1.03216	up
LOC_Os06g36050	238	155	226	37	108	41	3.04204	2.52092	3.77628	0.613154	1.9145	0.713153	0.00236615	-1.39166	down
Oryza_sativa_newGene_1488	21	25	123	140	188	230	0.487793	0.740078	3.80491	4.31378	6.22192	7.57144	0.00413424	2.00328	up
LOC_Os01g56350	407	191	188	303	730	496	3.57121	1.99564	2.12556	3.50461	9.27366	6.19509	7.2993e-05	1.35862	up
LOC_Os02g53260	28	27	18	51	91	54	0.429651	0.53347	0.359515	1.02057	1.96793	1.16385	0.00017313	1.78641	up
LOC_Os12g06870	367	237	286	80	115	105	2.32478	1.90336	2.35962	0.649263	1.01198	0.914631	1.50772e-06	-1.19126	down
LOC_Os09g31130	362	328	295	832	727	843	3.0081	3.4613	3.19801	8.95456	8.44284	9.71668	8.03881e-22	1.66291	up
LOC_Os12g43440	221	132	231	386	446	370	6.43922	4.87452	8.77514	14.5568	18.1255	14.9191	2.48307e-08	1.40985	up
LOC_Os08g41620	21	18	2	45	45	41	0.202908	0.221579	0.02413	0.558625	0.605096	0.546154	0.00617713	2.09345	up
LOC_Os04g59120	142	131	118	44	40	42	1.82856	2.1414	1.9809	0.734585	0.71933	0.745129	0.000180228	-1.26153	down
LOC_Os11g01210	375	224	315	392	495	585	5.04576	3.81059	5.52131	6.81091	9.27566	10.8813	7.25766e-06	1.06791	up
LOC_Os10g32680	377	145	196	326	354	401	5.68953	2.77833	3.84422	6.36491	7.44819	8.39136	0.00103314	1.01241	up
LOC_Os10g32980	55	54	98	16	21	10	0.336359	0.414533	0.782967	0.121021	0.172776	0.080222	0.00308579	-1.81322	down
LOC_Os03g02840	192	85	247	34	66	58	2.17087	1.31056	3.63461	0.400658	0.84719	0.731132	0.00638252	-1.37793	down
LOC_Os09g26980	342	220	421	98	98	81	4.11452	3.36253	6.60316	1.51992	1.6357	1.33864	7.87668e-06	-1.4668	down
LOC_Os06g46149	754	585	509	199	309	183	12.2442	12.0437	10.7313	4.16063	6.98605	4.1031	3.75763e-06	-1.04765	down
LOC_Os06g50360	101	98	93	149	257	254	0.910604	1.12362	1.0895	1.74862	3.23441	3.17935	2.18004e-07	1.53126	up
LOC_Os03g61150	30	27	41	107	92	137	0.561143	0.634032	1.00757	2.73369	2.5313	3.78373	1.27584e-07	2.13905	up
LOC_Os08g42700	349	477	420	753	1262	610	1.8959	3.28854	2.96781	5.2872	9.56165	4.58537	3.24578e-06	1.39807	up
LOC_Os10g05710	21	23	25	60	67	39	0.125146	0.173223	0.192931	0.459073	0.55657	0.315806	0.00149454	1.61739	up
LOC_Os10g08540	38	36	86	3	11	2	0.280165	0.338049	0.823296	0.024944	0.105871	0.015843	0.000482017	-3.03069	down
LOC_Os05g03190	2331	1596	2557	633	922	818	21.9833	19.0914	31.4131	7.71267	12.1159	10.6772	8.25805e-07	-1.0939	down
LOC_Os01g59350	91	79	78	145	230	192	0.849076	0.969012	0.97744	1.83178	3.16157	2.38341	1.00313e-08	1.55444	up
LOC_Os03g62630	1232	1069	1746	3874	3540	3893	25.646	28.2361	47.3519	104.273	102.763	112.171	3.67174e-15	1.83243	up
Oryza_sativa_newGene_544	0	0	0	635	590	503	0	0	0	11.7556	11.7711	9.95225	1.48853e-21	11.9828	up
LOC_Os04g12690	10	9	12	67	40	32	0.267719	0.306545	0.427316	2.46743	1.59589	1.26632	5.87239e-05	2.53985	up
LOC_Os08g33750	1002	831	809	202	248	227	12.0463	12.6751	12.6633	3.12803	4.14976	3.77636	5.76935e-27	-1.59374	down
LOC_Os10g16974	478	349	1241	84	181	102	4.93496	4.57288	16.7087	1.11814	2.60151	1.45833	0.00567745	-2.20146	down
LOC_Os04g39360	121	107	154	9	30	21	6.71546	7.51711	11.0854	0.624265	2.28987	1.58138	1.80424e-06	-2.33944	down
LOC_Os07g32570	8491	4367	5623	1648	2557	1706	100.552	65.6044	86.7406	25.1374	42.2017	27.9438	7.73468e-10	-1.2563	down
LOC_Os08g09290	194	179	212	76	57	67	18.6753	21.8439	26.4996	9.43386	7.54644	8.86173	0.000252443	-1.18307	down
LOC_Os08g13440	467	431	330	89	68	58	10.1642	11.905	9.358	2.45821	2.01197	1.75002	4.19718e-16	-2.13285	down
LOC_Os09g26810	845	684	1483	2129	2256	2468	17.7648	18.241	40.6207	57.8968	66.1531	71.8574	6.56854e-07	1.52269	up
LOC_Os01g71630	15827	12373	11945	8	10	3	144.429	143.272	141.941	0.081594	0.122505	0.033516	1.64224e-215	-10.5241	down
LOC_Os06g01972	624	419	306	244	133	96	9.60702	8.17972	6.14164	4.85643	2.85101	2.03415	0.00780307	-1.0908	down
LOC_Os08g30080	276	227	411	82	111	73	3.93044	4.08837	7.62331	1.50492	2.20171	1.43096	4.87868e-05	-1.4443	down
LOC_Os12g34890	515	418	621	953	960	1081	12.9241	13.3035	20.3116	30.9597	33.6302	37.5963	2.18278e-09	1.30461	up
LOC_Os06g21230	229	187	166	335	512	430	12.1765	12.6075	11.435	23.021	37.9257	31.6022	8.33385e-14	1.50326	up
LOC_Os10g33862	92	51	89	124	177	107	4.53689	3.2193	5.76541	7.95114	12.2556	7.30827	0.00136993	1.18114	up
LOC_Os01g12920	320	249	159	85	60	59	9.68615	9.57016	6.27195	3.31338	2.4977	2.44776	2.52536e-05	-1.43087	down
LOC_Os03g02960	617	400	801	1206	1419	1245	7.07228	5.82107	11.9566	17.8851	22.6813	19.761	2.80714e-08	1.44363	up
LOC_Os07g42626	122	154	112	43	51	49	0.881437	1.42291	1.05736	0.419116	0.51077	0.482489	0.00386903	-1.08739	down
LOC_Os05g41220	509	694	581	1972	1733	2125	6.79728	11.7069	9.89661	34.2823	32.3621	39.5668	1.8697e-20	2.058	up
LOC_Os05g44330	197	251	215	544	712	632	1.88986	3.01493	2.68876	6.65994	9.46925	8.19661	1.78743e-17	1.85386	up
LOC_Os08g03350	1913	1486	3671	403	838	321	22.2752	21.9513	55.6888	6.05762	13.5997	5.1693	0.00667623	-1.87405	down
Oryza_sativa_newGene_1754	47	38	33	7	10	10	1.40493	1.59804	1.26874	0.322387	0.380093	0.386376	0.00752552	-1.75176	down
LOC_Os07g06990	230	154	243	386	276	345	4.35922	3.69335	6.41452	10.1129	7.46349	9.5878	0.000280339	1.06252	up
LOC_Os06g44050	66	63	136	27	24	19	0.774384	0.935306	2.08155	0.400983	0.386605	0.305049	0.00642163	-1.59063	down
LOC_Os02g58120	57	79	74	436	404	417	1.07861	1.90822	1.83548	10.7252	10.7272	10.9817	8.00827e-30	2.93248	up
LOC_Os12g03270	219	148	172	69	74	50	3.63675	3.10937	3.71217	1.46967	1.70701	1.13822	0.000350161	-1.10211	down
LOC_Os12g41140	87	42	88	12	19	25	0.930681	0.565504	1.22127	0.15893	0.273467	0.370712	0.00655183	-1.58065	down
LOC_Os04g54380	55	29	39	113	158	226	0.593999	0.386318	0.541379	1.58341	2.38432	3.39234	1.47157e-10	2.40448	up
LOC_Os06g13830	89	71	141	23	37	22	1.22232	1.23577	2.52078	0.391974	0.708731	0.406875	0.00280822	-1.54473	down
LOC_Os05g06920	387	228	423	1350	613	641	4.01991	3.00052	5.72132	18.1263	8.87005	9.20995	4.60038e-06	1.71931	up
LOC_Os03g17340	169	137	78	16	50	29	1.41934	1.45916	0.853456	0.172995	0.580075	0.329577	0.00107365	-1.64306	down
LOC_Os12g34290	28	35	25	66	45	68	0.359654	0.574033	0.427676	1.11326	0.814986	1.2249	0.00531629	1.39534	up
LOC_Os04g35760	124	77	73	275	274	361	2.22537	1.74529	1.68839	6.37443	6.8408	8.9517	4.56638e-17	2.13014	up
LOC_Os06g39370	2384	2240	2313	4880	5533	5648	30.6673	36.5567	38.7633	81.1897	99.2586	100.576	2.40701e-32	1.57148	up
LOC_Os07g08180	113	117	93	140	229	168	0.726127	0.962111	0.738191	1.27537	2.26085	1.61444	0.000216197	1.08814	up
LOC_Os02g17360	663	438	693	1007	1214	1188	5.21722	4.4063	7.23953	10.3665	13.3963	13.1198	2.29505e-10	1.29181	up
LOC_Os01g62870	321	250	349	87	132	91	4.66712	4.61221	6.62109	1.66514	2.6899	1.81924	1.728e-05	-1.2171	down
LOC_Os05g04380	1781	1004	2179	284	686	358	22.02	15.7446	35.0952	4.54104	11.8233	6.12169	8.83538e-06	-1.56567	down
LOC_Os02g36590	8474	3936	5053	457	655	515	67.035	40.2135	52.204	4.62467	7.39147	5.75246	2.88724e-51	-3.0224	down
LOC_Os03g51610	1905	1719	1610	3855	3177	3138	15.6544	17.9256	17.2328	40.9729	36.4032	35.7005	3.7536e-17	1.33401	up
LOC_Os04g49370	192	232	293	530	646	590	2.92917	4.48097	5.8309	10.463	13.7521	12.461	3.13046e-10	1.6339	up
LOC_Os03g48050	45	27	43	221	200	191	0.883561	0.675383	1.10167	5.68039	5.54492	5.23239	5.94586e-21	2.79231	up
LOC_Os10g35210	224	191	179	0	0	0	2.96142	3.21384	3.09259	0	0	0	6.41947e-14	-9.69848	down
LOC_Os05g09440	235	169	293	363	587	387	2.29099	2.09166	3.73043	4.58605	7.9995	5.23138	1.1869e-05	1.28383	up
LOC_Os05g36310	87	82	86	263	445	307	1.54322	1.83921	1.99447	6.04394	11.042	7.55752	4.74787e-20	2.34324	up
LOC_Os08g02700	51	62	117	149	246	132	0.793085	1.225	2.35758	2.99238	5.34525	2.84739	0.00141578	1.50119	up
LOC_Os08g07060	478	465	475	847	650	887	8.47739	10.4642	10.9796	19.4254	16.0794	21.7866	3.88845e-07	1.11926	up
LOC_Os12g01740	448	209	443	98	108	103	3.84829	2.2759	4.89288	1.0898	1.31234	1.24354	1.04577e-05	-1.45273	down
LOC_Os09g34230	451	81	505	28	59	29	5.71519	1.29032	8.33178	0.455954	1.03194	0.507731	2.31066e-06	-2.79504	down
LOC_Os01g70460	161	135	152	393	413	401	3.22677	2.98135	3.17451	9.14679	10.4284	8.96958	9.94028e-22	1.79909	up
LOC_Os12g35630	5313	4327	4881	11985	12468	12891	26.8879	27.7763	32.6839	77.3542	87.2791	89.7031	1.9918e-48	1.7323	up
LOC_Os04g34600	481	294	349	0	0	0	9.1731	7.12187	8.67527	0	0	0	8.1633e-17	-10.6026	down
LOC_Os06g01440	2298	1633	1705	629	794	699	20.1388	18.1583	19.4633	7.12706	9.69956	8.46987	1.33938e-16	-1.03062	down
LOC_Os03g08170	203	93	125	26	65	41	2.21137	1.29124	1.78156	0.360804	0.977744	0.61398	0.00459427	-1.28645	down
LOC_Os01g12760	200	78	221	418	438	320	2.52109	1.2519	3.63332	6.82957	7.72431	5.59467	1.26358e-05	1.61224	up
LOC_Os10g33370	39	61	64	108	254	106	0.237263	0.470295	0.512226	0.858849	2.1767	0.898217	0.000130887	1.81589	up
LOC_Os04g35080	547	335	524	103	245	179	4.57051	3.5508	5.7022	1.10894	2.84866	2.06335	0.00175332	-1.06063	down
LOC_Os10g14170	37	20	21	135	133	154	1.06518	0.704857	0.765886	5.02963	5.3177	6.13694	7.00311e-17	2.8337	up
LOC_Os02g02380	105	78	194	154	233	321	1.89044	1.78721	4.55326	3.58693	5.86698	8.01578	0.00869823	1.24144	up
LOC_Os01g29830	424	317	319	560	560	595	6.74249	6.3876	6.63768	11.5322	12.4457	13.1323	7.86467e-12	1.0765	up
LOC_Os02g37700	1265	878	2296	310	503	407	18.2083	16.0299	43.0433	5.75649	10.0924	8.1061	2.39913e-05	-1.53916	down
LOC_Os10g33190	164	127	134	3	0	6	3.61512	3.54189	3.84749	0.057089	0	0.159717	2.56657e-16	-5.17806	down
LOC_Os01g60860	292	135	328	399	630	583	2.56918	1.50054	3.76282	4.5379	7.72448	7.10454	1.32658e-05	1.45728	up
LOC_Os10g38580	681	515	738	114	186	166	14.7211	14.1249	20.7862	3.1709	5.59079	4.95138	5.70344e-12	-1.69993	down
LOC_Os06g07600	661	513	717	1042	1514	1396	4.91136	4.83925	6.94245	10.0184	15.7017	14.3708	1.4231e-12	1.41798	up
LOC_Os03g29920	172	92	315	26	63	45	2.93665	2.012	7.16335	0.597943	1.515	1.06228	0.00134144	-1.79121	down
LOC_Os12g42230	800	688	892	1202	1471	1089	10.3514	11.2854	15.025	20.1144	26.5298	19.5058	1.60706e-07	1.01307	up
LOC_Os07g35680	520	380	354	149	183	142	4.46119	4.13422	3.95993	1.65279	2.18644	1.68648	2.45973e-07	-1.0225	down
LOC_Os11g46880	91	72	80	21	12	12	0.93629	0.936152	1.06081	0.275449	0.164068	0.166663	3.48956e-05	-2.05112	down
LOC_Os03g14915	1628	1196	1054	286	153	272	31.4108	29.2811	26.4988	7.11984	4.09733	7.26439	1.34446e-14	-2.04103	down
LOC_Os03g15870	855	599	1040	2335	2436	2723	14.3002	12.7057	22.6434	50.5022	56.8138	63.029	1.33381e-18	1.94756	up
LOC_Os06g32990	181	83	78	31	35	38	2.8683	1.66065	1.61083	0.634938	0.768504	0.82526	0.00362132	-1.29479	down
LOC_Os12g02810	410	262	508	72	175	140	5.05352	4.1009	8.15393	1.1334	3.0072	2.39095	0.00119742	-1.26777	down
LOC_Os02g51790	751	751	1373	2153	2599	2630	8.97522	11.3866	21.3628	33.2594	43.3054	43.4904	5.19042e-09	1.68762	up
LOC_Os02g14900	167	141	132	31	49	38	0.715787	0.766251	0.73478	0.16856	0.289594	0.224012	2.88153e-06	-1.53258	down
Oryza_sativa_newGene_2257	65	36	31	80	109	128	0.990612	0.643955	0.607404	1.62005	2.30059	2.67381	1.8901e-05	1.66643	up
LOC_Os08g25900	908	723	807	1292	1122	1392	16.7252	16.8857	19.3526	30.7805	28.8153	35.4814	3.29508e-09	1.02015	up
LOC_Os07g48750	44	44	29	75	139	105	0.299278	0.380454	0.252516	0.65588	1.32422	0.990444	3.11945e-06	1.80808	up
LOC_Os01g02610	0	3	5	296	233	382	0	0.023277	0.052204	3.13303	2.65602	4.32904	1.27269e-31	7.19708	up
LOC_Os12g03420	93	109	69	19	31	21	2.76872	4.1135	2.68381	0.718885	1.29051	0.850519	0.00064245	-1.57803	down
LOC_Os03g18170	148	125	134	183	263	261	2.1121	2.2664	2.48004	3.36727	5.23685	5.15576	2.74683e-06	1.16004	up
LOC_Os09g21210	209	176	293	315	429	354	1.69013	1.80247	3.07852	3.28529	4.83426	3.95882	0.000432568	1.03696	up
LOC_Os01g23850	48	48	43	7	16	6	0.548288	0.705215	0.641596	0.098479	0.247928	0.084106	0.00406653	-1.91614	down
LOC_Os02g38210	9967	8081	9300	15701	16471	16136	109.849	112.993	133.513	223.749	253.1	246.139	2.80516e-23	1.18911	up
LOC_Os05g02070	7693	5991	5640	1597	2893	1910	220.626	217.85	210.442	59.1818	115.72	75.6307	3.72783e-11	-1.23047	down
LOC_Os11g18366	117	53	109	124	334	117	1.00492	0.582241	1.22207	1.38301	4.02482	1.44421	0.00512544	1.39428	up
LOC_Os11g37130	1200	1181	1025	2263	2078	2347	19.2356	24.01	21.4002	46.9016	46.4511	52.0805	2.33145e-18	1.34366	up
LOC_Os08g43270	142	87	208	30	44	22	1.91731	1.49044	3.66996	0.515087	0.816955	0.412746	0.000181594	-1.84653	down
LOC_Os01g18240	242	123	287	18	49	45	2.37171	1.52384	3.66305	0.228683	0.669714	0.600641	3.23016e-06	-2.19105	down
LOC_Os04g51660	98	49	138	232	147	183	1.29974	0.830795	2.38894	4.00354	2.72827	3.3734	0.00314861	1.35198	up
LOC_Os12g10640	117	64	139	272	249	328	1.55774	1.07905	2.41229	4.7013	4.64251	6.06478	9.58713e-08	1.78005	up
LOC_Os12g17160	34	25	56	79	114	105	0.373166	0.354927	0.815624	1.14529	1.78182	1.6316	0.000173099	1.71403	up
LOC_Os09g17750	190	176	115	349	265	234	2.48093	2.8117	1.97786	5.73613	4.66973	4.15069	3.61028e-05	1.2069	up
LOC_Os03g12560	197	169	166	306	411	359	3.60617	3.93418	3.97297	7.26524	10.5262	9.11735	4.93484e-13	1.38229	up
LOC_Os11g05552	927	841	798	1279	1482	1492	7.77514	8.9391	8.70802	13.8696	17.3252	17.317	1.82351e-16	1.09568	up
LOC_Os10g04270	334	244	184	85	109	91	16.9486	15.7132	12.1556	5.57073	7.70952	6.37959	0.00014159	-1.02966	down
LOC_Os06g34570	216	146	153	324	355	299	2.39539	2.05435	2.20461	4.64231	5.48837	4.59521	1.64872e-11	1.30912	up
LOC_Os04g24510	11	24	7	69	95	59	0.09759	0.2807	0.080369	0.830799	1.23866	0.768704	1.53594e-06	2.74908	up
LOC_Os01g63460	761	589	429	78	139	71	8.3568	8.19692	6.13471	1.09578	2.12335	1.07915	2.03205e-16	-2.25119	down
LOC_Os02g36140	1036	637	888	1398	1890	1699	7.65509	6.09586	8.63333	13.1072	19.0957	17.1065	1.47019e-14	1.33595	up
Oryza_sativa_newGene_229	9	0	4	118	61	56	0.213224	0	0.129316	4.0292	2.22623	2.03311	4.76431e-10	4.62434	up
LOC_Os01g16310	264	181	178	421	587	506	1.86395	1.61399	1.63455	3.83504	5.76932	4.94458	7.42788e-20	1.66118	up
LOC_Os04g43910	484	303	316	67	69	58	4.11791	3.27424	3.49797	0.726878	0.814725	0.673046	4.42898e-19	-2.11475	down
LOC_Os01g04800	1937	802	912	2147	2636	1172	26.6418	13.9825	16.339	38.1768	50.5433	22.3088	0.00066816	1.12353	up
LOC_Os06g36390	259	374	268	550	757	631	3.58966	6.56738	4.8395	9.86657	14.6402	12.1122	7.19781e-09	1.44333	up
LOC_Os08g40919	374	262	329	605	475	508	2.86564	2.5474	3.28113	5.99595	5.074	5.39114	3.21736e-07	1.10236	up
LOC_Os03g56840	121	106	161	762	619	824	1.48639	1.67057	2.60798	12.3559	10.7896	14.2966	3.61541e-29	2.86756	up
LOC_Os07g48490	3680	3135	3182	1221	1461	1096	52.1139	56.3944	58.6233	22.3118	28.8194	21.4278	6.51924e-15	-1.0389	down
LOC_Os06g09900	10386	8036	6320	20981	13801	15151	173.232	170.038	137.288	452.445	320.917	349.72	1.76567e-11	1.41574	up
LOC_Os04g52130	1745	1248	1863	3484	3651	3942	22.5652	20.4717	31.3857	58.2696	65.8364	70.5675	9.66481e-18	1.5559	up
LOC_Os02g50280	204	181	280	737	765	719	1.70032	1.91802	3.04166	7.96785	8.91227	8.31799	7.60308e-19	2.08962	up
LOC_Os06g43870	301	202	393	455	670	508	4.48824	3.81558	7.65414	8.79326	13.9581	10.5014	3.82712e-05	1.21233	up
LOC_Os06g07020	377	324	295	539	577	489	4.32784	4.72534	4.4117	8.01689	9.2464	7.7727	4.28881e-11	1.06174	up
LOC_Os07g43370	675	456	708	1066	1306	1324	9.18915	7.87389	12.5657	18.769	24.8086	24.9576	1.08759e-11	1.37183	up
LOC_Os06g46940	241	85	221	24	77	43	2.18212	0.953665	3.15243	0.208692	1.15172	0.638859	0.0038581	-1.56231	down
LOC_Os01g70260	214	149	93	31	73	37	1.679	1.46114	0.921029	0.299872	0.789541	0.388668	0.00410177	-1.3095	down
LOC_Os03g48320	166	145	115	258	268	256	1.02981	1.13455	0.923759	2.0624	2.31382	2.19159	4.73227e-09	1.25489	up
LOC_Os02g53240	20	36	53	391	219	286	1.01601	2.3779	3.63776	27.0144	16.2665	21.1049	5.89748e-15	3.37436	up
LOC_Os01g73540	173	138	179	587	569	661	4.83371	4.89831	6.50674	21.2048	22.181	25.5624	2.56344e-29	2.26014	up
LOC_Os04g41680	28	14	39	72	132	51	0.542266	0.343755	1.0027	1.83127	3.62794	1.38651	0.000495832	1.99387	up
LOC_Os10g33130	73	59	47	151	85	76	0.380709	0.386976	0.316872	1.01871	0.621127	0.548661	0.00758024	1.20124	up
LOC_Os06g08250	907	774	876	249	415	286	20.5184	22.211	25.8361	7.28738	13.1008	8.93423	4.00252e-07	-1.0767	down
LOC_Os05g51160	855	509	946	87	201	99	14.6849	11.0786	21.1773	1.8912	4.81016	2.32481	3.0722e-11	-2.23396	down
LOC_Os05g04490	374	260	292	101	119	90	5.79855	5.09879	5.89327	2.00669	2.5669	1.9237	1.46401e-07	-1.20112	down
LOC_Os07g47700	4390	2745	5644	1239	2027	1375	49.8349	39.5317	83.4453	18.1824	32.0667	21.603	9.55247e-05	-1.11782	down
LOC_Os08g38270	74	31	107	10	22	12	1.28537	0.667902	2.44185	0.22243	0.532002	0.276429	0.00539904	-1.92844	down
LOC_Os02g12670	90	71	77	23	35	26	0.660441	0.656334	0.732803	0.218811	0.355437	0.26557	0.00906192	-1.13718	down
LOC_Os03g54040	62	55	122	374	317	397	1.31906	1.48103	3.38373	10.295	9.40625	11.6966	4.90938e-12	2.52777	up
LOC_Os01g68790	601	479	336	110	161	180	11.4807	11.6759	8.29589	2.70267	4.30234	4.75457	1.46529e-06	-1.26538	down
LOC_Os05g01520	646	577	438	1016	822	917	5.67825	6.43659	5.02079	11.5511	10.0805	11.1614	6.57186e-09	1.11593	up
LOC_Os05g40180	4065	2823	3933	5921	6366	5721	22.4202	19.754	28.2589	42.2291	48.9574	43.6772	1.75559e-12	1.10489	up
LOC_Os06g02780	1017	457	817	199	376	222	11.8494	6.75593	12.4005	2.99241	6.10359	3.57834	0.000286259	-1.14776	down
LOC_Os01g02050	263	154	280	63	96	68	1.65225	1.2287	2.2874	0.506163	0.841789	0.584637	0.000300983	-1.25794	down
LOC_Os06g33330	232	335	197	603	589	613	2.58781	4.76045	2.86353	8.7208	9.19279	9.50178	9.00189e-10	1.59508	up
LOC_Os12g44060	507	353	544	719	949	946	3.83578	3.38699	5.36088	7.03516	10.0171	9.91188	6.85025e-09	1.25784	up
LOC_Os10g34350	170	162	120	258	218	247	2.41159	2.91721	2.22661	4.75449	4.32587	4.87231	2.99326e-05	1.05828	up
LOC_Os04g29450	22	26	18	246	165	195	0.151315	0.228679	0.159112	2.20953	1.59708	1.87139	1.08859e-23	3.57802	up
LOC_Os01g64790	226	78	106	395	323	278	3.02956	1.3255	1.85116	6.84596	6.03305	5.14262	5.7142e-07	1.71594	up
LOC_Os05g16430	113	88	29	200	251	255	0.903744	0.892608	0.295142	2.06796	2.79954	2.82164	5.00431e-07	2.02744	up
LOC_Os10g36860	120	115	167	359	463	328	2.5204	3.06794	4.58833	9.7697	13.6136	9.57121	7.88202e-12	1.85736	up
LOC_Os03g59880	70	60	59	102	89	140	1.56328	1.70436	1.72361	2.94139	2.78959	4.3439	0.00116559	1.18735	up
LOC_Os09g25810	3008	1625	2178	256	431	416	45.0005	30.8331	42.4341	4.9379	8.97898	8.60102	7.69345e-25	-2.24206	down
LOC_Os03g01830	1915	1960	1312	3011	3320	3334	17.5338	22.7651	15.6421	35.6356	42.3761	42.2491	3.68954e-14	1.26945	up
LOC_Os01g01890	173	116	150	18	17	17	1.59905	1.36103	1.79825	0.204417	0.218079	0.215396	7.83878e-13	-2.69914	down
LOC_Os03g44670	1054	677	883	284	365	336	7.30447	5.95411	7.96857	2.54078	3.52061	3.22317	1.57871e-08	-1.03195	down
LOC_Os10g01080	2233	1907	1160	3111	2640	2421	38.1012	41.2882	25.7862	68.6368	62.8117	57.1882	3.88993e-06	1.02106	up
LOC_Os01g73980	4	3	20	61	75	42	0.052664	0.057822	0.380846	1.18844	1.58681	0.865086	0.000130887	3.02165	up
LOC_Os12g01449	30245	27012	18995	7515	6275	6644	201.514	228.336	164.845	64.7321	58.2859	61.2568	7.30442e-19	-1.51143	down
LOC_Os04g33490	1470	1105	1013	298	401	378	14.9143	14.2193	13.3873	3.90581	5.66439	5.29643	2.8654e-19	-1.35695	down
LOC_Os04g01540	1530	1476	1409	3204	2977	2737	31.1411	38.1028	37.3397	84.3288	84.4895	77.111	1.77688e-20	1.38048	up
LOC_Os04g59150	2585	1587	1095	4864	4005	3349	33.0717	25.7501	18.2413	80.4411	71.4319	59.2889	1.09181e-11	1.6349	up
LOC_Os01g52160	191	113	150	19	27	14	4.54844	3.40195	4.64885	0.556208	0.878358	0.430295	7.76923e-11	-2.5416	down
LOC_Os10g01510	4	8	7	50	48	74	0.027874	0.065805	0.059706	0.472456	0.480942	0.749744	9.48382e-09	3.53019	up
LOC_Os08g44760	242	130	394	60	118	71	2.12252	1.48313	4.54334	0.671377	1.43575	0.848923	0.00928135	-1.29276	down
LOC_Os01g11620	629	406	1016	142	371	180	8.65381	7.08491	18.2143	2.5228	7.10265	3.41691	0.00509805	-1.25008	down
LOC_Os02g43290	146	90	132	23	37	31	1.92663	1.49794	2.25875	0.389962	0.670477	0.551843	2.62322e-05	-1.64598	down
LOC_Os06g40180	218	134	159	31	51	52	1.71846	1.33207	1.62342	0.306893	0.550081	0.560506	4.27187e-06	-1.54968	down
LOC_Os02g18670	34	28	15	70	62	37	0.198296	0.209776	0.113478	0.527566	0.510384	0.296549	0.00527655	1.52992	up
LOC_Os05g01970	747	561	699	1351	1164	1311	10.6361	10.0642	13.0314	24.5385	22.7194	25.2358	5.87371e-14	1.30757	up
LOC_Os01g54540	1045	861	1431	2545	2683	2982	21.1118	22.0507	37.655	66.4898	75.5733	83.3883	1.06033e-12	1.64856	up
LOC_Os09g09390	0	0	0	75	49	77	0	0	0	2.01106	1.39501	2.20717	8.39598e-11	8.88965	up
LOC_Os04g34250	691	523	406	214	194	156	5.81003	5.58111	4.44719	2.32561	2.26933	1.808	8.49055e-07	-1.12897	down
LOC_Os11g29960	222	177	173	7	4	0	2.53601	2.55655	2.56325	0.095237	0.050299	0	3.56005e-21	-5.32206	down
LOC_Os06g46930	482	459	799	1697	2012	2074	11.7402	14.1976	25.3432	53.485	68.3905	69.957	6.43622e-15	2.06686	up
LOC_Os05g49130	93	85	56	101	214	142	0.724864	0.851606	0.489217	1.02238	2.35243	1.56206	0.000315139	1.32806	up
LOC_Os01g49030	171	155	172	59	79	50	4.04587	4.64867	5.30157	1.79131	2.58132	1.62457	0.00129144	-1.05072	down
LOC_Os03g21900	6092	5164	4095	9630	8261	10343	81.7891	87.9574	71.612	167.174	154.632	192.194	3.32874e-15	1.26715	up
LOC_Os02g30050	1000	1113	910	1532	1918	1303	33.2801	46.9775	39.4318	65.8945	88.9908	59.9825	2.29165e-07	1.00428	up
LOC_Os07g42324	172	171	193	44	74	53	3.04941	3.8449	4.45953	1.00599	1.82977	1.30242	0.000105386	-1.30471	down
LOC_Os03g59190	723	528	484	6	20	16	3.79633	3.5124	3.31035	0.040482	0.141459	0.114417	4.23816e-57	-4.99062	down
LOC_Os05g44210	1047	667	680	320	291	296	7.58462	6.09037	6.39037	2.97409	2.98533	2.94938	3.55137e-08	-1.00346	down
Oryza_sativa_newGene_458	4	20	11	41	115	103	0.041709	0.269328	0.145134	0.813438	2.13691	1.79896	2.8073e-06	3.1762	up
LOC_Os07g37454	94	32	40	206	238	131	1.03404	0.448322	0.573529	2.95772	3.67075	1.99919	3.37151e-08	2.21633	up
LOC_Os03g02420	583	563	495	933	1034	1076	12.329	15.1218	13.6373	25.5515	30.5104	31.5427	6.40369e-17	1.25758	up
LOC_Os03g09060	417	379	399	1373	1089	1291	4.86806	5.61086	6.07099	20.7443	17.7443	20.876	4.67264e-28	2.02372	up
LOC_Os03g45400	460	280	429	890	1507	1305	6.13265	4.73332	7.44353	15.3322	28.018	24.0729	1.87076e-19	2.02784	up
LOC_Os04g45000	1017	966	586	1587	1414	1152	18.1559	21.8966	13.5219	36.5515	35.3422	28.648	2.49415e-06	1.07839	up
LOC_Os06g20320	1637	1265	1613	2243	2437	2607	17.7719	17.4225	22.8021	31.4796	36.8793	39.1684	1.37782e-11	1.05781	up
LOC_Os10g41000	103	53	94	13	26	15	0.828914	0.596886	1.00083	0.128789	0.321806	0.163109	0.000405353	-1.84345	down
LOC_Os05g32170	257	152	314	67	113	97	1.90779	1.42918	3.04074	0.642857	1.17175	0.994641	0.00838387	-1.0324	down
LOC_Os01g37510	87	70	127	146	200	206	1.61755	1.64289	3.07719	3.5224	5.20578	5.34316	0.000288707	1.30291	up
LOC_Os01g67370	723	490	874	177	313	300	7.3226	6.40496	11.5176	2.2939	4.41466	4.15664	0.000770102	-1.05307	down
LOC_Os12g02380	71	62	102	146	126	107	1.24016	1.38322	2.32734	3.31778	3.09855	2.60295	0.00883917	1.04268	up
LOC_Os01g27140	220	246	140	641	667	604	6.27589	8.92091	5.21118	23.7039	26.5734	23.8835	2.38005e-19	2.02931	up
LOC_Os05g38150	1445	1120	1192	1825	1940	2131	10.6244	10.4495	11.4221	17.3557	19.894	21.6941	1.93003e-15	1.02649	up
LOC_Os10g04720	103	80	78	20	37	29	1.12474	1.10602	1.1026	0.273024	0.551996	0.435344	0.0042381	-1.23363	down
LOC_Os01g63880	115	63	142	9	32	17	1.00436	0.700322	1.61743	0.100095	0.387258	0.195061	0.000254945	-2.1268	down
LOC_Os05g15510	324	251	317	656	712	540	3.66032	3.62329	4.66125	9.52177	11.1591	8.39909	2.24329e-14	1.46303	up
LOC_Os03g56930	3592	2648	2233	5592	2856	4695	56.5921	52.9387	45.8263	113.927	62.7363	102.372	0.00014363	1.04432	up
LOC_Os04g23140	272	36	158	0	2	0	4.22519	0.69207	3.19949	0	0.037896	0	1.15329e-08	-7.43841	down
Oryza_sativa_newGene_1158	3280	2451	2771	6923	6110	7038	45.5373	43.1621	50.1068	124.281	118.284	135.248	4.38639e-31	1.62056	up
LOC_Os03g09230	301	192	211	73	90	65	5.69006	4.59491	5.18723	1.78362	2.34803	1.70427	3.04978e-06	-1.24242	down
LOC_Os11g03484	1021	577	773	227	304	234	20.3372	14.5907	20.07	5.84651	8.43444	6.44204	1.20286e-09	-1.2489	down
LOC_Os07g15940	116	114	136	35	16	33	1.11094	1.37934	1.69159	0.423143	0.204001	0.435751	0.000172355	-1.75376	down
LOC_Os04g58280	4320	5909	4961	14291	14580	10039	38.9866	68.0952	58.6547	167.794	184.191	126.232	5.2172e-14	1.69744	up
LOC_Os01g04050	1333	562	1329	2599	1777	1702	36.3986	19.4755	47.2618	91.7807	67.6726	64.342	6.54975e-05	1.30879	up
LOC_Os12g42430	528	390	775	141	312	179	6.19815	5.81699	11.8576	2.13998	5.11773	2.90279	0.00445596	-1.09688	down
LOC_Os06g48810	219	94	177	22	76	49	2.54915	1.3835	2.68318	0.317384	1.23406	0.786243	0.00803219	-1.36916	down
LOC_Os10g24970	22	10	26	46	51	68	0.973955	0.537453	1.50233	2.6563	3.2034	4.27507	0.000808449	1.88147	up
LOC_Os08g14990	172	122	108	47	42	34	1.1087	0.998197	0.90948	0.390716	0.376665	0.300247	0.000175757	-1.31669	down
LOC_Os01g01030	91	66	102	13	22	18	0.80784	0.744867	1.17843	0.147925	0.261269	0.220689	5.49669e-05	-1.93441	down
Oryza_sativa_newGene_877	158	122	255	18	27	19	2.75581	2.6766	5.82373	0.388787	0.647965	0.455536	1.52852e-09	-2.72977	down
LOC_Os01g02710	144	105	90	300	430	325	5.21417	4.8478	4.22661	14.083	21.7889	16.364	2.06144e-20	2.01636	up
LOC_Os01g32364	535	357	485	172	201	142	5.59658	4.74371	6.61001	2.31844	2.93275	2.0463	7.4539e-06	-1.04758	down
LOC_Os11g13420	553	464	374	865	752	961	9.68352	10.4372	8.69177	19.6189	18.4497	23.2056	9.4046e-12	1.27749	up
LOC_Os08g32780	83	86	112	259	219	209	2.18561	2.87222	3.85291	8.8217	8.03476	7.64229	4.96523e-08	1.644	up
LOC_Os06g02019	568	477	435	1037	1123	912	6.4347	6.8621	6.41592	15.1983	17.742	14.303	4.39661e-24	1.42789	up
LOC_Os10g39930	738	548	697	1082	1222	1385	7.83779	7.52435	9.63699	14.855	18.1025	20.345	1.92442e-13	1.26587	up
LOC_Os07g48910	72	55	29	144	225	187	0.967165	0.931514	0.501427	2.49641	4.20574	3.47968	4.77588e-11	2.22249	up
LOC_Os03g30519	615	431	359	1053	884	836	6.78505	6.30764	5.49167	14.3883	13.9612	13.9634	7.82467e-13	1.38066	up
LOC_Os06g05350	182	134	233	244	316	312	2.26765	2.10981	3.77102	3.91741	5.48853	5.37728	0.000724048	1.01955	up
LOC_Os11g34460	828	630	635	173	210	292	7.14525	6.88714	7.73991	2.12451	2.72357	3.71706	4.80283e-08	-1.2534	down
LOC_Os02g10780	488	528	489	136	223	225	8.26848	11.357	10.7856	2.97174	5.26347	5.26918	0.000108723	-1.01862	down
LOC_Os03g21980	75	81	65	138	141	162	0.829608	1.13175	0.941126	1.98796	2.20918	2.49791	4.25627e-06	1.36322	up
LOC_Os01g37910	62742	43428	46379	12670	17834	14758	704.312	618.241	678.248	183.84	278.947	229.139	1.07053e-28	-1.37656	down
LOC_Os10g41390	86	81	59	137	167	130	0.559657	0.671286	0.499897	1.15223	1.51903	1.17041	5.76807e-06	1.31281	up
LOC_Os04g58910	506	385	542	148	236	171	3.26032	3.14286	4.54934	1.2262	2.12063	1.52142	8.3308e-05	-1.01636	down
LOC_Os04g02880	36	39	95	141	134	162	0.956779	1.30633	3.31962	4.92153	5.0448	6.03484	0.000773487	1.68429	up
LOC_Os06g41020	174	155	185	761	990	740	1.2714	1.43897	1.76585	7.20867	10.1214	7.50147	4.39716e-45	2.6324	up
LOC_Os01g47330	429	366	779	1466	1366	1803	10.7002	11.5918	25.3313	47.3636	47.5767	62.3402	2.71481e-09	1.89702	up
LOC_Os06g49210	716	537	721	245	186	182	3.81696	3.63565	5.00926	1.68684	1.38111	1.34009	4.82597e-08	-1.31258	down
LOC_Os03g16170	239	197	337	703	247	443	3.03849	3.17164	5.57519	11.5977	4.37571	7.81436	0.00624898	1.22628	up
LOC_Os01g01170	38	34	36	96	81	165	0.351186	0.404163	0.437571	1.1617	1.05246	2.13669	2.15729e-06	2.03913	up
LOC_Os11g34660	110	100	134	39	40	35	1.7021	1.95322	2.70512	0.772628	0.851044	0.740088	0.00170781	-1.23961	down
LOC_Os04g27430	38	33	61	202	287	328	0.584963	0.63666	1.22642	4.04441	6.19383	7.03568	8.74115e-18	2.97288	up
LOC_Os04g21820	365	57	184	0	13	6	2.68709	0.531887	1.76031	0	0.126701	0.054025	0.00155131	-4.5962	down
LOC_Os09g14610	766	460	524	194	229	209	5.54654	4.1734	4.80977	1.71378	2.23695	2.01924	1.57604e-08	-1.07949	down
LOC_Os12g35330	0	0	2	244	162	139	0	0	0.14551	22.1908	15.8747	13.4813	1.81602e-13	8.4713	up
LOC_Os05g34040	129	94	111	205	320	250	1.11092	1.02326	1.24016	2.29297	3.85078	2.99322	8.82239e-11	1.57985	up
LOC_Os01g28474	17	16	74	146	116	208	0.22203	0.267331	1.32186	2.59922	2.21209	3.95743	0.000183841	2.44384	up
LOC_Os01g37590	7311	4830	4744	992	1875	1262	80.9858	67.9551	68.4687	13.5627	28.9188	18.4675	5.72252e-17	-1.65655	down
LOC_Os09g36880	152	93	114	29	26	16	2.43513	1.75744	2.26344	0.595891	0.525425	0.330079	2.14525e-06	-1.94993	down
LOC_Os06g48500	2550	2401	2193	5286	5238	4746	27.3322	32.6046	30.5665	73.5328	78.3625	70.5802	1.80132e-30	1.46391	up
LOC_Os05g18730	247	149	168	261	391	366	2.17761	1.66079	1.92486	2.97384	4.80588	4.47247	9.54291e-08	1.23569	up
LOC_Os03g16430	1190	1228	1020	2000	1861	2080	12.372	16.2334	13.8287	26.8939	26.9823	29.9283	1.11021e-12	1.15698	up
LOC_Os04g42520	894	544	666	1394	1157	1422	10.7728	8.79091	9.58907	22.1513	19.1612	24.8605	1.75559e-12	1.313	up
LOC_Os03g07960	443	338	253	930	771	890	9.29894	8.98048	6.91831	25.2371	22.5631	25.8651	2.34877e-18	1.72338	up
LOC_Os03g20090	85	85	159	221	234	207	1.05592	1.34638	2.58732	3.55823	4.06772	3.56664	0.00038446	1.34131	up
LOC_Os03g04680	2651	1700	1273	722	599	743	27.6703	22.5166	17.307	9.74072	8.71337	10.7333	4.71209e-06	-1.03128	down
LOC_Os01g03940	895	798	654	111	234	139	17.2414	19.5045	16.4047	2.75379	6.26009	3.68479	2.28403e-14	-1.92151	down
LOC_Os03g60340	146	108	131	33	44	23	1.88303	1.75656	2.19965	0.541733	0.773559	0.402273	3.68324e-05	-1.5798	down
LOC_Os01g43120	752	563	439	1551	2377	2071	6.86441	6.51359	5.21497	18.3053	30.2582	26.177	1.78333e-34	2.15567	up
LOC_Os02g47840	137	115	160	200	286	241	3.56557	3.77862	5.41647	6.73647	10.3888	8.66851	1.71552e-05	1.17036	up
LOC_Os11g04990	331	264	273	83	128	113	7.27464	7.36077	7.80945	2.50237	3.95026	3.45598	1.43147e-05	-1.05497	down
LOC_Os08g40430	106	191	265	475	463	572	1.03923	2.37947	3.38678	6.02425	6.32928	7.7657	6.02693e-06	1.73916	up
LOC_Os08g15149	56	47	47	15	8	7	1.31528	1.39183	1.4539	0.44006	0.248888	0.216509	0.00215187	-1.93881	down
LOC_Os12g32280	673	609	590	1409	1314	1240	22.5045	25.8537	25.692	60.9741	61.3155	57.4207	1.11673e-22	1.45305	up
LOC_Os07g05470	1192	591	1499	235	340	275	9.01568	5.70724	14.8529	2.2668	3.60066	2.89608	1.05455e-06	-1.59415	down
LOC_Os03g62690	97	72	48	384	288	397	0.481864	0.436881	0.289903	2.38539	1.93408	2.66012	3.72719e-22	2.7052	up
LOC_Os06g43320	4	3	8	30	55	36	0.042061	0.044197	0.120509	0.466666	0.922626	0.601705	3.56931e-06	3.34949	up
LOC_Os01g16020	26	15	14	55	43	33	0.341289	0.253283	0.230341	0.955489	0.811027	0.615413	0.00357166	1.65712	up
LOC_Os04g35100	1055	779	952	285	353	285	13.903	13.0201	16.3399	4.84491	6.48588	5.18325	2.45409e-13	-1.22577	down
LOC_Os01g70930	942	761	681	262	294	244	14.4381	14.7817	13.5835	5.18442	6.27196	5.16915	7.12968e-15	-1.19804	down
LOC_Os08g15460	440	300	521	655	713	768	2.87031	2.48005	4.42238	5.52309	6.81962	6.93341	6.21058e-06	1.12186	up
LOC_Os10g33990	53	51	63	87	121	81	2.17397	2.65307	3.34603	4.58218	6.90488	4.58867	0.00277502	1.13879	up
LOC_Os07g47140	387	192	297	81	82	99	5.20196	3.26685	5.19585	1.398	1.53805	1.83576	7.58407e-06	-1.34635	down
LOC_Os05g39990	823	393	775	924	1654	1201	13.31	8.06255	16.3397	19.3282	37.3101	26.8948	5.46372e-06	1.29167	up
LOC_Os08g39430	1369	1195	1102	2914	2301	2871	41.0553	45.4673	43.0406	113.026	96.2428	119.233	7.88132e-20	1.52242	up
LOC_Os01g16340	136	130	101	143	207	220	2.46644	2.98657	2.37744	3.35015	5.25133	5.53512	0.000482233	1.00215	up
LOC_Os11g42190	15	21	12	194	194	166	0.082243	0.150599	0.083279	1.43794	1.55117	1.31569	2.82558e-28	3.89587	up
LOC_Os05g08640	3034	1807	2313	691	1037	695	34.9201	26.3919	34.6751	10.2783	16.6403	11.062	4.30472e-10	-1.18525	down
LOC_Os09g15810	1016	757	1077	195	163	199	15.8727	14.9992	21.92	3.93617	3.55222	4.29441	3.56654e-19	-1.98473	down
LOC_Os02g58540	85	72	59	15	26	26	2.15786	2.30003	1.94798	0.468203	0.919381	0.897832	0.0063631	-1.31723	down
LOC_Os05g37730	893	600	749	247	339	217	9.35066	7.971	10.2066	3.33577	4.93935	3.13824	1.09727e-07	-1.11109	down
LOC_Os12g33150	961	1360	667	3612	4130	3270	70.3139	126.27	63.5633	341.86	421.598	331.352	1.42557e-19	2.23583	up
LOC_Os07g17560	407	421	487	800	620	712	11.1193	14.6059	17.3478	28.2605	23.6162	26.923	1.05586e-05	1.05616	up
LOC_Os03g02514	4295	3295	3748	1572	1365	1225	65.3811	63.5976	74.2693	30.9105	28.9281	25.7893	2.47628e-11	-1.06813	down
LOC_Os08g07970	724	562	742	145	337	189	8.12907	7.97584	10.8807	2.11024	5.27693	2.9461	3.63624e-05	-1.25414	down
LOC_Os02g07680	993	845	943	1572	1427	1687	9.51387	10.3848	11.7018	19.8155	19.3163	22.9097	7.01579e-12	1.12389	up
LOC_Os02g06480	325	225	244	440	385	453	1.981	1.73851	1.92628	3.4681	3.27302	3.8181	5.86138e-08	1.07531	up
LOC_Os04g35520	562	315	424	116	198	109	8.1505	5.81733	8.01484	2.17282	4.03384	2.19973	1.44016e-05	-1.24578	down
LOC_Os03g45710	134	193	236	725	862	797	3.20302	5.86325	7.35582	22.4431	28.7573	26.4058	2.46738e-18	2.40738	up
LOC_Os10g42960	1216	601	472	155	115	77	10.5379	6.61214	5.32715	1.72876	1.38207	0.920242	1.35605e-11	-2.28575	down
LOC_Os04g59210	63	42	24	118	200	61	0.602034	0.512465	0.295028	1.47099	2.70107	0.807231	0.000163167	1.94304	up
LOC_Os12g34860	1446	1138	1149	2217	2166	2288	15.3848	15.0967	15.5809	30.9326	31.8598	32.9609	4.56378e-24	1.2168	up
LOC_Os01g16180	1437	1115	1054	1894	2075	2002	7.32339	7.26173	6.84598	12.4094	14.2802	14.1381	3.8154e-25	1.10725	up
LOC_Os10g42150	0	0	0	35	32	46	0	0	0	0.870811	0.870991	1.23911	2.01254e-08	8.0511	up
LOC_Os05g48900	1126	591	1304	196	287	193	19.7321	13.1298	29.7567	4.43632	6.99737	4.66767	2.41209e-09	-1.80289	down
LOC_Os12g29220	2507	1995	1537	687	822	682	32.256	32.5661	25.7535	11.4228	14.7305	12.145	1.12701e-12	-1.07944	down
LOC_Os07g31720	1688	1896	1484	2853	2616	3121	38.7722	55.2687	44.4014	84.7489	83.8018	99.2495	8.35113e-10	1.12543	up
LOC_Os08g36580	27	46	42	117	96	115	0.800644	1.76439	1.64422	4.58788	4.05631	4.79873	1.01518e-05	1.85467	up
LOC_Os11g30760	75	58	93	23	17	19	1.74679	1.73852	2.81189	0.646482	0.510052	0.576453	0.00213502	-1.57404	down
LOC_Os09g09370	94	75	138	14	38	28	0.832923	0.875383	1.67124	0.150037	0.476151	0.338149	0.0027528	-1.61235	down
LOC_Os10g35240	102	76	74	140	159	140	0.839616	0.79613	0.733682	1.43403	1.68826	1.49251	7.59821e-06	1.18012	up
LOC_Os08g39600	85	70	67	149	125	172	2.20375	2.30237	2.25747	5.00766	4.53885	6.19907	4.68193e-06	1.38921	up
LOC_Os09g37330	93	89	97	155	229	174	2.45056	2.98364	3.3369	5.31493	8.4762	6.38885	1.01331e-06	1.35206	up
LOC_Os03g40670	684	375	626	190	206	144	9.43747	6.55182	11.2362	3.37892	3.94911	2.7358	2.76258e-06	-1.26371	down
LOC_Os06g06250	1152	615	654	160	175	196	15.6884	10.6134	11.6085	2.80102	3.30435	3.66851	1.95375e-16	-1.78192	down
LOC_Os02g07160	982	813	1040	1421	2136	1920	10.7664	11.3176	14.8592	20.1587	32.6761	29.1485	4.92766e-12	1.3026	up
LOC_Os12g44050	17	14	56	143	149	43	0.426292	0.464283	1.88266	4.85317	5.42531	1.54916	0.00188921	2.2499	up
LOC_Os07g48100	5979	2816	3296	886	1096	765	59.3148	35.4366	42.5936	11.3587	15.1559	10.4914	1.74466e-16	-1.7302	down
LOC_Os01g02390	1894	1401	1526	327	342	320	18.5925	17.3685	19.3508	4.35611	4.92006	4.30382	4.48217e-48	-1.90748	down
LOC_Os08g44020	201	159	260	43	66	41	1.62264	1.62695	2.73727	0.446091	0.739431	0.470079	3.14856e-06	-1.70477	down
LOC_Os11g04860	238	144	208	248	451	235	3.06492	2.34226	3.48137	4.11733	8.09645	4.17709	0.0012493	1.02423	up
LOC_Os09g15284	131	118	196	440	462	456	3.24036	3.70675	6.3022	14.0838	15.951	15.623	9.59379e-13	1.95582	up
LOC_Os05g27660	466	342	286	644	571	530	11.0115	10.2327	8.79475	19.6714	18.8172	17.3267	3.23218e-08	1.06741	up
LOC_Os11g01330	12998	7739	6856	1069	1012	973	71.0422	53.6623	48.8049	7.54969	7.70972	7.35999	9.22276e-62	-2.76575	down
LOC_Os01g52010	2590	1768	2497	730	1085	721	30.9506	26.8009	38.8698	11.2711	18.0765	11.9218	1.27584e-07	-1.07458	down
LOC_Os07g07290	99	98	58	6	6	5	2.57233	3.22117	1.95516	0.178357	0.20806	0.148374	1.24289e-09	-3.52868	down
LOC_Os02g15560	54	54	35	3	6	5	0.531368	0.676057	0.43802	0.025518	0.078515	0.059136	2.47486e-05	-2.98533	down
LOC_Os05g06720	150	124	195	44	75	43	2.98303	3.22341	5.18495	1.00198	1.90363	1.03667	0.00342762	-1.19534	down
LOC_Os05g10940	284	251	295	107	116	99	3.22034	3.60659	4.35432	1.5615	1.82535	1.54377	7.08126e-05	-1.00598	down
LOC_Os09g38130	2769	1475	2173	664	862	638	29.2595	19.8168	29.9668	9.06576	12.7097	9.35131	3.38693e-09	-1.18493	down
LOC_Os01g18210	289	228	294	493	496	491	5.43918	5.43826	7.20733	11.9853	13.0067	12.7684	1.80467e-10	1.23547	up
LOC_Os01g63220	353	196	243	626	641	610	3.69917	2.57739	3.31504	8.33775	9.29155	8.83223	1.13658e-18	1.63926	up
LOC_Os01g68800	193	146	106	24	48	30	5.37856	5.13608	3.84099	0.848076	1.84963	1.12231	5.80343e-06	-1.74683	down
LOC_Os11g31480	1769	1489	1124	440	441	441	7.1659	7.65347	5.93025	2.30293	2.4902	2.46991	4.11246e-17	-1.34411	down
LOC_Os11g29710	64	19	55	96	202	228	0.777501	0.284529	0.874836	1.51687	3.46275	3.88	1.58218e-06	2.31479	up
LOC_Os01g02400	2648	2164	1824	279	257	221	21.9657	22.8267	19.7814	2.97656	2.91707	2.49547	1.88027e-70	-2.74851	down
LOC_Os05g34980	951	706	1047	253	258	195	10.5821	9.95578	15.1623	3.62966	3.98861	3.0002	5.64913e-12	-1.57558	down
LOC_Os04g57700	1847	1113	1320	379	554	356	19.8143	15.1952	18.5037	5.24756	8.2913	5.30178	3.82456e-12	-1.35115	down
LOC_Os06g20040	658	456	860	177	367	230	7.54048	6.63395	12.8382	2.61927	5.86672	3.6416	0.00357166	-1.0158	down
LOC_Os02g54710	234	221	202	438	459	424	4.762	5.71479	5.36502	11.5521	13.0422	11.9682	7.30312e-15	1.37593	up
LOC_Os03g59264	961	696	693	1251	1171	1309	5.95187	5.46612	5.58498	10.0137	10.1098	11.2195	2.75444e-13	1.05452	up
LOC_Os03g40770	23	14	5	40	56	65	0.545765	0.399305	0.138149	1.24656	1.88116	2.14783	0.000107132	2.3539	up
LOC_Os11g47330	394	273	491	82	211	137	4.90627	4.30867	7.96249	1.32014	3.66922	2.35549	0.00567107	-1.09489	down
LOC_Os04g37470	142	65	114	127	183	220	3.10217	1.8022	3.25498	3.57409	5.57835	6.65796	0.00260057	1.11069	up
LOC_Os03g64280	195	272	208	343	441	317	3.23963	5.74026	4.5031	7.38655	10.2342	7.30001	0.000148615	1.04544	up
LOC_Os03g60509	2084	1764	3134	729	1006	866	49.0749	52.8473	96.4569	22.3264	33.1018	28.3141	6.3854e-05	-1.08942	down
LOC_Os08g12780	517	448	434	1071	1060	1210	5.22485	5.694	5.54714	13.9624	14.9483	16.9711	8.77386e-28	1.63001	up
LOC_Os11g45400	65	10	47	79	287	159	0.723686	0.141065	0.681023	1.14013	4.49385	2.46876	5.70784e-05	2.4914	up
LOC_Os12g36194	563	328	532	932	845	1012	7.84434	5.79293	9.64155	16.7907	16.4083	19.5057	1.53918e-09	1.35338	up
LOC_Os10g39390	125	82	106	173	131	183	1.91698	1.5849	2.11301	3.44459	2.81215	3.89208	0.00120447	1.02646	up
LOC_Os10g30870	673	467	871	795	1990	1604	6.60515	5.82174	11.1457	10.0916	27.268	21.8102	1.50076e-05	1.46013	up
LOC_Os10g39640	210	194	276	818	708	742	2.7898	3.26021	4.76883	14.0375	13.113	13.6351	4.51718e-19	2.0939	up
LOC_Os03g55090	2465	1811	1502	594	612	776	18.9649	17.6757	15.0524	5.90505	6.56451	8.25563	1.31329e-10	-1.15004	down
LOC_Os10g38110	424	300	198	644	441	497	3.82158	3.35166	2.27733	7.34919	5.40493	6.05034	2.23965e-05	1.19338	up
LOC_Os06g03970	217	150	248	41	89	37	1.25175	1.09704	1.86622	0.302134	0.710107	0.290986	0.000282149	-1.54097	down
LOC_Os01g08370	167	106	103	49	58	34	2.13179	1.7092	1.70387	0.795781	1.0291	0.592263	0.00722669	-1.02561	down
LOC_Os12g36430	46	43	8	120	107	152	0.270094	0.32715	0.061847	0.930684	0.954059	1.34656	1.33028e-05	2.38024	up
LOC_Os10g32348	279	236	461	646	620	643	7.26323	7.78367	15.6171	21.7571	22.5246	23.1668	2.70151e-05	1.31027	up
LOC_Os01g25820	4997	3259	6640	1505	2332	1729	32.1431	26.5923	55.6278	12.4813	20.9008	15.3812	0.000118025	-1.07732	down
LOC_Os03g60260	553	282	401	689	698	796	7.77915	5.02142	7.3501	12.5365	13.6876	15.5029	1.45393e-08	1.21794	up
LOC_Os04g54474	1373	1041	1154	226	303	283	15.1027	14.4071	16.2845	3.35007	4.76827	4.425	1.01291e-30	-1.76541	down
LOC_Os03g62510	2237	1610	1505	3052	2481	2904	23.3084	21.4653	20.3565	41.163	36.1069	41.6272	7.77305e-11	1.05204	up
LOC_Os01g43580	275	205	241	57	123	68	2.27386	2.14705	2.59051	0.609063	1.41352	0.772279	0.000436554	-1.18533	down
LOC_Os11g29520	136	87	70	0	0	0	0.684363	0.553783	0.45428	0	0	0	1.60304e-10	-8.64943	down
LOC_Os01g08890	528	64	193	0	0	0	4.18283	0.637561	1.98711	0	0	0	2.05787e-08	-9.99572	down
LOC_Os08g41489	20	27	17	53	42	48	0.591995	1.03307	0.646142	2.11343	1.78294	2.04228	0.00441389	1.52642	up
LOC_Os03g22200	247	175	431	97	117	59	4.57325	4.10571	10.3847	2.31596	3.01706	1.57427	0.0044932	-1.31249	down
LOC_Os03g35600	219	109	149	55	54	64	1.53955	0.973281	1.36422	0.497626	0.528878	0.621357	0.00272687	-1.0623	down
LOC_Os01g01940	6	6	9	263	204	184	0.090652	0.133634	0.192748	5.98998	5.00292	4.49099	1.58429e-33	5.32815	up
LOC_Os03g17790	44	9	13	68	100	63	1.8299	0.441078	0.686931	3.69138	5.89867	3.65388	0.000133937	2.25212	up
LOC_Os02g57240	881	684	597	208	233	168	14.1652	13.9577	12.5053	4.32635	5.21044	3.73213	2.32498e-15	-1.44714	down
LOC_Os05g50800	65	81	165	18	28	28	0.999087	1.57675	3.33991	0.347184	0.588036	0.59567	0.00270458	-1.76471	down
LOC_Os08g09230	247	115	190	64	66	67	0.934737	0.549527	0.937867	0.311377	0.341758	0.348168	0.00196635	-1.09152	down
LOC_Os03g15530	2449	2045	1929	468	626	628	24.8751	26.3536	25.5196	6.13733	8.86143	8.81997	3.62213e-27	-1.52924	down
LOC_Os06g45100	107	81	89	598	643	622	1.21842	1.16732	1.32074	8.82219	10.2291	9.8207	1.2343e-72	3.12606	up
LOC_Os02g49326	1449	1230	1120	1809	2037	2086	16.4832	17.7466	16.585	26.6006	32.3059	32.8301	1.37564e-17	1.01702	up
LOC_Os08g26290	95	93	47	0	0	0	0.63266	0.784489	0.408229	0	0	0	1.90357e-09	-8.34914	down
LOC_Os01g60730	938	979	623	263	255	291	15.2659	20.4025	13.3636	5.53099	5.78787	6.55729	8.58209e-09	-1.27519	down
LOC_Os09g26300	243	141	227	34	66	33	4.22419	3.11175	5.14448	0.747651	1.59699	0.777235	1.3507e-06	-1.83901	down
LOC_Os01g65650	743	517	680	146	203	186	3.97096	3.50117	4.72988	1.00381	1.50843	1.3751	2.78197e-13	-1.49058	down
LOC_Os02g07250	501	316	441	702	720	615	6.95812	5.57429	7.9868	12.6211	13.9647	11.8314	2.50788e-08	1.07412	up
LOC_Os02g04500	32	23	38	70	65	65	0.395011	0.363339	0.641774	1.14394	1.13319	1.13316	0.000978955	1.47163	up
LOC_Os12g01680	396	337	350	91	109	122	10.4282	11.2602	11.9936	3.09147	3.99905	4.42703	5.12125e-10	-1.38205	down
LOC_Os06g45340	1263	1113	1215	2129	1836	2248	27.3764	30.627	34.3171	59.7439	55.5257	67.648	8.333e-12	1.16164	up
LOC_Os09g32870	238	179	280	332	496	416	5.69211	5.43314	8.72664	10.3039	16.5731	13.8039	5.06803e-06	1.18658	up
LOC_Os05g03640	34	71	16	254	96	77	0.475862	1.26023	0.287893	4.59094	1.8705	1.4859	0.00124299	2.19673	up
LOC_Os11g44960	218	201	105	408	288	248	1.46264	1.70671	0.910549	3.53897	2.68944	2.30108	0.000265622	1.24814	up
LOC_Os03g12390	699	559	714	1332	1638	1251	10.0119	10.1663	13.3335	24.6782	32.7322	24.822	5.80861e-18	1.45716	up
LOC_Os03g25850	301	190	362	427	518	630	3.88865	3.11443	6.09935	7.13908	9.33404	11.2714	2.37217e-05	1.24583	up
LOC_Os03g46090	234	260	281	565	566	508	1.61115	2.27247	2.51437	5.05363	5.44342	4.84462	6.23832e-11	1.43121	up
LOC_Os07g38490	279	180	176	56	106	68	3.08841	2.52567	2.53464	0.797275	1.63669	1.04112	0.000756581	-1.08633	down
LOC_Os03g15700	957	732	766	238	374	252	15.7215	15.2625	16.3881	5.04027	8.56231	5.71881	2.48017e-09	-1.14106	down
LOC_Os03g10950	331	279	433	72	99	72	4.0824	4.35373	6.95833	1.13859	1.68961	1.21581	5.98899e-09	-1.75831	down
LOC_Os07g35810	210	156	121	417	436	217	2.28283	2.14976	1.71271	5.86413	6.60978	3.26123	1.17538e-06	1.52384	up
LOC_Os02g38040	2	6	0	44	69	56	0.017029	0.077026	0	0.629294	1.05917	0.848512	1.68448e-09	4.75463	up
LOC_Os11g22449	217	187	117	217	342	270	5.87601	6.41318	4.11026	7.59176	12.9127	10.1134	0.000161537	1.04688	up
LOC_Os04g55050	440	350	390	482	748	649	5.68533	5.70839	6.72941	8.05564	13.1434	11.4492	8.83469e-08	1.03314	up
LOC_Os03g07440	1728	964	897	2395	1180	2052	45.1191	31.9263	30.4914	80.8814	42.9682	74.1451	0.000531217	1.08047	up
LOC_Os11g35890	100	71	87	24	11	28	0.742487	0.662806	0.839106	0.222502	0.109335	0.287158	0.00173903	-1.64187	down
LOC_Os11g32320	2103	1578	1468	2932	2486	2851	42.9314	40.8612	39.0121	77.372	70.7582	80.5501	7.023e-13	1.07429	up
LOC_Os05g31140	6977	7739	6995	25517	20301	20296	93.5491	131.696	121.824	445.432	380.584	378.28	6.05248e-27	1.96841	up
LOC_Os11g47120	151	110	176	35	41	57	1.96793	1.82667	2.99616	0.576955	0.73234	1.01918	0.00076815	-1.35505	down
LOC_Os10g42210	80	43	74	0	5	0	1.18539	0.814979	1.43046	0	0.091536	0	2.77629e-07	-4.94869	down
LOC_Os01g19820	173	209	129	239	317	267	3.5141	5.45395	3.39865	6.2763	9.06656	7.52332	0.000133185	1.04497	up
LOC_Os02g05890	330	341	391	787	974	829	5.93943	7.7769	9.15292	18.304	24.4462	20.6468	3.62919e-17	1.63326	up
LOC_Os05g24140	171	151	199	50	79	68	4.31971	4.85557	6.56653	1.62857	2.77384	2.36779	0.00213129	-1.05539	down
LOC_Os02g16270	296	156	176	45	46	52	1.43389	0.959963	1.11008	0.278695	0.307483	0.34428	3.55337e-08	-1.73011	down
LOC_Os01g02290	22	6	10	95	42	74	0.228309	0.068095	0.135552	1.28278	0.598661	1.06499	1.76381e-06	2.91946	up
LOC_Os06g39624	0	0	0	102	187	141	0	0	0	0.828042	1.62737	1.24613	2.60866e-14	9.95876	up
LOC_Os02g02860	543	391	484	614	911	1006	5.7347	5.23691	6.65653	8.38115	13.4061	14.6967	2.55066e-08	1.20375	up
LOC_Os04g52614	220	210	165	369	276	332	1.54425	1.87667	1.51192	3.35563	2.70156	3.23179	1.04577e-05	1.09714	up
LOC_Os03g16334	547	284	673	847	995	1002	5.34888	3.51964	8.57292	10.7065	13.5732	13.5655	2.27531e-05	1.28159	up
LOC_Os06g20900	49	49	39	13	6	4	0.881595	1.10703	0.913672	0.281572	0.145174	0.097512	0.00228549	-2.19287	down
LOC_Os03g27730	0	3	5	51	28	32	0	0.016184	0.027008	0.289342	0.171257	0.194744	8.50037e-06	4.1235	up
LOC_Os02g11705	358	258	446	76	161	114	13.3737	12.1931	21.6625	3.64261	8.36321	5.86243	0.000391547	-1.25808	down
LOC_Os02g19820	1990	1414	2166	576	914	620	28.5699	25.749	40.4953	10.6779	18.2945	12.301	5.89392e-06	-1.04946	down
LOC_Os02g47600	3103	2512	2987	724	779	779	59.1486	60.7651	74.1751	17.82	20.7099	20.5099	2.50144e-28	-1.54804	down
LOC_Os10g27330	12	8	23	33	112	70	0.134472	0.110564	0.35406	0.510309	1.879	1.16153	6.05543e-05	2.63685	up
LOC_Os03g44420	264	190	225	45	73	68	2.62255	2.39114	2.91841	0.575161	1.00884	0.93126	1.68598e-07	-1.49959	down
LOC_Os03g03390	1471	1358	909	1762	2181	1836	19.2337	22.5286	15.4756	29.8023	39.7787	33.2406	6.08838e-09	1.00413	up
LOC_Os03g31750	26	35	47	162	102	120	0.177736	0.306634	0.42901	1.60551	0.998997	1.16738	6.51412e-07	2.17867	up
LOC_Os03g03020	620	494	884	1480	1685	1685	12.9075	13.0447	23.9717	39.8392	48.9137	48.5313	5.94924e-11	1.62549	up
LOC_Os09g10274	982	720	1003	351	357	325	30.032	27.927	39.9611	13.8495	15.2247	13.7413	2.9267e-07	-1.02151	down
LOC_Os01g48620	367	412	258	687	789	574	2.85531	4.06319	2.61136	6.9048	8.5523	6.17499	2.68711e-09	1.34705	up
LOC_Os05g01950	3553	3209	3269	6306	4909	5007	94.1295	107.865	112.8	216.031	181.33	183.586	9.6775e-10	1.06695	up
LOC_Os03g59180	5750	4799	3366	1795	1221	1243	120.183	127.516	91.3545	48.5445	35.7878	36.0044	6.85401e-09	-1.30861	down
LOC_Os04g21600	100	96	109	40	43	31	1.87122	2.2748	2.65731	0.961953	1.10968	0.789582	0.00863109	-1.0643	down
LOC_Os03g40070	293	186	295	56	45	67	5.34477	4.29488	7.00661	1.31832	1.14548	1.67435	2.60679e-08	-1.82537	down
LOC_Os10g35800	40	46	19	92	190	102	0.43972	0.645433	0.27028	1.32581	2.94464	1.56373	8.5778e-07	2.22744	up
LOC_Os06g29260	482	361	399	1144	772	571	25.3581	24.2932	27.7776	79.8884	57.8725	42.2157	6.80266e-07	1.38964	up
LOC_Os03g55010	34	37	109	99	316	91	0.465143	0.633195	1.94995	1.75235	6.06468	1.73514	0.0097511	1.75736	up
LOC_Os11g02440	825	484	1757	74	213	170	27.8215	20.7121	77.1979	3.22495	10.0029	7.9386	0.0023935	-2.44082	down
LOC_Os01g20200	2	13	2	59	49	56	0.011755	0.102624	0.010025	0.502178	0.447755	0.509318	3.87806e-06	3.60141	up
LOC_Os10g40730	298	149	285	219	494	494	3.98685	2.52223	4.96605	3.78283	9.23476	9.15594	0.00462992	1.08653	up
LOC_Os02g03050	309	182	231	382	367	509	3.56511	2.6399	3.45181	5.65425	5.86712	8.06475	8.52772e-07	1.19438	up
LOC_Os07g45080	111	77	182	224	807	316	2.61233	2.30674	5.59371	6.83957	26.5732	10.2992	6.93e-06	2.16837	up
LOC_Os12g38760	551	287	438	52	95	79	5.43921	3.58496	5.62459	0.659722	1.30722	1.07526	3.49158e-13	-2.11889	down
LOC_Os01g70010	123	124	125	390	468	416	3.6744	4.71639	4.86003	15.1053	19.5578	17.2616	5.31503e-27	2.13461	up
LOC_Os05g12400	2352	777	1808	271	481	298	38.6567	16.2082	38.7161	5.74484	11.0053	6.7594	2.92632e-08	-1.84502	down
LOC_Os04g31040	1742	1543	1543	2896	2752	2845	20.2391	22.7657	23.3865	43.6423	44.7621	45.8026	1.12706e-19	1.18577	up
LOC_Os10g42670	453	344	650	201	195	170	6.99368	6.74409	13.0818	4.01688	4.19926	3.62932	0.0020645	-1.00457	down
LOC_Os03g24020	404	345	607	1771	1680	2059	8.40132	9.08723	16.4293	47.6142	48.7165	59.2526	2.74308e-20	2.37093	up
LOC_Os01g67320	619	499	495	847	903	742	29.5815	30.2568	30.8218	52.3574	60.2268	49.1376	4.50028e-12	1.00195	up
LOC_Os01g60830	2475	2445	1452	3653	3020	3486	38.7948	48.6312	29.6387	74.0449	66.0102	75.6362	9.94206e-07	1.05981	up
LOC_Os01g70840	121	104	88	4	4	0	2.2839	2.48767	2.16411	0.076875	0.084412	0	8.64136e-13	-4.91649	down
LOC_Os03g12879	112	58	140	0	0	0	2.05699	1.34754	3.3371	0	0	0	2.16895e-10	-8.76993	down
LOC_Os12g08790	1438	1371	1373	2346	2282	2264	26.4074	31.9366	32.8281	55.6951	58.4315	57.5424	4.26368e-14	1.0851	up
LOC_Os01g69200	359	223	235	77	90	70	4.70725	3.70617	4.0147	1.30348	1.63306	1.26209	3.04769e-08	-1.39576	down
LOC_Os04g42134	372	296	286	126	97	139	5.58206	5.64459	5.59043	2.43556	2.024	2.88729	9.96197e-05	-1.01236	down
LOC_Os01g63690	431	672	681	936	1224	1067	4.73423	9.36339	9.7387	13.2958	18.7564	16.2298	2.44966e-05	1.17632	up
LOC_Os09g25250	7	10	5	54	44	55	0.051411	0.091364	0.042351	0.515529	0.448055	0.559544	8.57421e-08	3.17154	up
LOC_Os01g01790	3414	2493	2370	4308	4024	4454	31.3428	28.9782	28.2377	50.9054	51.359	56.4194	3.31198e-15	1.01701	up
Oryza_sativa_newGene_1184	242	181	190	70	96	61	5.8466	5.54553	5.98866	2.17899	3.23507	2.013	0.000189519	-1.06238	down
LOC_Os01g43760	84	76	54	144	90	117	1.30045	1.48705	1.07622	2.87835	1.94351	2.50425	0.00384162	1.10689	up
LOC_Os08g02180	449	470	273	904	755	677	9.44889	12.5576	7.47795	24.6063	22.1614	19.7068	3.8004e-08	1.352	up
Oryza_sativa_newGene_2374	5625	4162	3204	1556	1535	1617	46.9766	44.1271	34.8647	16.7909	17.8452	18.6765	1.05192e-11	-1.06814	down
LOC_Os01g70820	579	387	553	718	805	917	14.9215	12.6321	18.5404	23.9182	28.9284	32.7043	1.77215e-07	1.05675	up
LOC_Os10g39470	1177	1140	947	354	435	383	6.39436	7.8605	6.70465	2.48714	3.29185	2.87588	1.55925e-12	-1.11318	down
LOC_Os06g02400	38	16	19	38	76	91	0.293366	0.155292	0.185912	0.37848	0.827468	0.977592	0.000521751	1.89296	up
LOC_Os06g37680	20	24	25	46	47	96	0.633824	0.937406	1.0155	1.87825	2.05664	4.21512	0.00123832	1.80971	up
LOC_Os06g11490	86	114	96	2	15	16	1.75932	2.96301	2.57107	0.051522	0.4197	0.451319	5.61777e-06	-2.83916	down
LOC_Os07g23640	88	47	44	71	216	173	1.59289	1.07521	1.03524	1.65928	5.48333	4.36724	0.000132881	1.74772	up
LOC_Os07g06680	641	384	964	203	236	158	6.88354	5.22887	13.4861	2.81034	3.5236	2.3378	0.000141912	-1.39155	down
LOC_Os07g34950	101	82	81	293	329	315	1.69863	1.76673	1.777	6.54163	7.83187	7.42584	2.18321e-27	2.20209	up
LOC_Os02g48470	191	194	257	91	72	78	7.59856	9.74484	13.3047	4.65606	3.98148	4.28373	0.002328	-1.06103	down
LOC_Os05g16920	13	18	9	119	105	70	0.64767	1.13488	0.540019	7.90931	7.4965	4.9332	7.88202e-12	3.24658	up
LOC_Os07g03840	134	126	140	46	42	44	1.24838	1.48934	1.69142	0.554223	0.534324	0.561898	0.000372969	-1.23694	down
LOC_Os11g18730	12	5	11	339	206	418	0.095	0.043236	0.108305	3.47367	2.27799	4.59056	1.69945e-35	5.50296	up
LOC_Os08g34280	857	609	2037	161	312	197	12.5918	11.3419	38.9759	3.04718	6.37397	3.98939	0.00434399	-2.08483	down
LOC_Os05g28750	590	700	514	944	1090	970	70.7286	106.58	80.3564	146.403	182.279	161.011	1.29377e-08	1.09123	up
LOC_Os04g12390	219	264	119	900	796	743	1.25761	1.92995	0.888452	6.70673	6.39519	5.9239	2.46738e-18	2.39547	up
LOC_Os05g48270	106	85	232	18	31	41	1.49426	1.5181	4.27033	0.326782	0.604132	0.797597	0.000986817	-1.91336	down
LOC_Os12g07880	94	94	74	88	199	131	0.784017	1.00036	0.810226	0.951755	2.32512	1.51828	0.00803951	1.02266	up
LOC_Os02g51570	806	667	878	1701	1731	1851	15.0531	15.8035	21.3402	41.0674	45.0659	47.8343	1.21797e-18	1.53037	up
LOC_Os07g44830	14	9	13	98	82	100	0.142977	0.10997	0.166164	1.29633	1.16758	1.4141	2.48489e-14	3.34277	up
LOC_Os09g39060	1500	1399	946	543	491	437	24.368	28.8379	20.0101	11.3995	11.1013	9.82497	8.35837e-07	-1.00347	down
LOC_Os03g60100	748	708	946	2719	2481	3084	16.8585	20.2431	27.7888	79.2637	77.9885	96.2342	6.45441e-25	2.14099	up
LOC_Os12g37710	350	304	337	433	580	551	4.85285	5.34736	6.0843	7.78546	11.2265	10.5518	5.60485e-08	1.01858	up
LOC_Os04g41620	98	92	78	310	408	290	1.88044	2.24553	1.96539	7.7608	11.0087	7.75905	3.35275e-24	2.27578	up
LOC_Os09g27370	322	194	197	66	96	103	2.33367	1.78167	1.84195	0.629593	0.957962	1.02598	0.00047274	-1.03575	down
LOC_Os01g52260	788	873	911	2180	1841	2108	12.2437	17.2133	18.4429	43.8298	39.9203	45.3833	4.99833e-16	1.60868	up
LOC_Os01g68970	392	406	338	104	171	169	4.15798	5.53971	4.84306	1.4391	2.42012	2.56107	0.000186554	-1.00053	down
Oryza_sativa_newGene_23	1744	1346	1252	426	550	393	10.8442	10.693	10.1596	3.42963	4.78607	3.41565	6.37413e-18	-1.29022	down
LOC_Os04g54320	619	644	511	2883	2210	2705	15.2477	20.1174	16.4007	91.8889	75.9437	92.2688	6.80147e-41	2.51075	up
LOC_Os06g27910	43	36	28	58	68	60	0.557879	0.599051	0.468023	0.987274	1.23798	1.09333	0.00492966	1.17627	up
LOC_Os03g55670	71	77	47	287	346	352	2.30607	3.16469	1.99202	12.0378	15.684	15.8216	2.18831e-27	2.70695	up
LOC_Os03g49710	1358	1235	1862	2587	2924	3050	33.8109	38.9954	60.3901	83.275	101.525	105.101	7.75287e-09	1.28739	up
LOC_Os11g44990	1912	1565	707	3721	2850	2529	14.3265	14.8759	6.89419	36.05	29.7715	26.2301	2.30495e-07	1.53396	up
LOC_Os07g47300	1334	1206	794	1858	1786	1964	10.9677	12.5851	8.50306	19.7604	20.4847	22.3545	6.00391e-10	1.13642	up
LOC_Os02g56510	593	482	524	130	181	159	3.30148	3.40085	3.79756	0.935055	1.39833	1.22347	1.82857e-13	-1.40164	down
LOC_Os01g38580	560	122	441	7	25	16	5.45496	1.49886	5.59062	0.087012	0.335735	0.207332	1.84129e-14	-4.15956	down
LOC_Os04g44850	554	315	538	147	235	162	6.33581	4.56924	8.01719	2.16488	3.74776	2.56251	0.000580128	-1.00676	down
LOC_Os05g10930	776	825	611	102	177	134	18.1748	24.5298	18.6301	3.08995	5.76311	4.32411	4.5401e-19	-2.06763	down
LOC_Os03g04580	195	200	219	479	518	492	2.91626	3.80151	4.26423	9.29398	10.8424	10.2139	4.03684e-16	1.6333	up
LOC_Os09g27940	174	113	228	52	74	49	2.28833	1.8991	3.94242	0.882304	1.3588	0.90014	0.00353159	-1.20946	down
LOC_Os05g43830	239	152	146	36	54	41	3.01531	2.37984	2.28152	0.578726	0.902381	0.703204	1.60462e-07	-1.6479	down
LOC_Os07g05365	135	23	23	143	145	186	4.52521	0.966857	0.964378	6.20071	6.75107	8.61474	0.00216832	1.89079	up
LOC_Os07g05360	998	1302	575	6303	6724	6676	11.1033	18.382	8.32901	90.7413	104.392	102.863	3.19104e-37	3.14341	up
LOC_Os08g07080	111	84	255	47	45	26	1.23881	1.18812	3.72622	0.673214	0.695472	0.394199	0.00615405	-1.60791	down
LOC_Os01g68830	191	109	145	348	432	337	1.8439	1.33322	1.82334	4.3455	5.82037	4.50524	2.33995e-15	1.71022	up
LOC_Os01g02430	326	317	394	32	60	52	3.41372	4.21123	5.37541	0.421029	0.867519	0.748561	3.43415e-16	-2.50788	down
LOC_Os04g31120	4423	4587	3133	8737	8773	8868	29.9665	41.2356	28.3161	81.4026	85.6889	88.635	2.10615e-20	1.49132	up
LOC_Os02g57480	587	420	502	174	215	176	6.18212	5.61411	6.88427	2.37175	3.16085	2.5658	4.30987e-08	-1.0453	down
LOC_Os12g05050	15586	13060	11728	4774	5413	5234	282.951	300.814	277.318	112.053	136.996	131.49	2.45116e-25	-1.01355	down
LOC_Os05g27100	438	352	633	1019	900	1198	10.0621	10.2697	18.9445	30.2797	28.8546	38.1341	1.30542e-07	1.48461	up
LOC_Os01g72230	178	133	297	65	79	43	2.18537	2.07378	4.7539	1.02214	1.34065	0.717204	0.00289166	-1.36734	down
LOC_Os08g17870	234	147	340	83	69	65	2.07733	1.65149	3.93802	0.950075	0.85436	0.79878	0.000877559	-1.37552	down
LOC_Os05g11260	392	50	320	0	0	0	4.27043	0.682073	4.53225	0	0	0	4.50775e-08	-10.0148	down
LOC_Os02g10990	16	42	26	117	130	112	0.174424	0.585896	0.365489	1.68885	2.0196	1.71939	1.28461e-07	2.42005	up
LOC_Os07g41400	461	412	310	109	135	130	21.9863	24.9185	19.2668	6.71924	8.93724	8.5639	4.6828e-09	-1.28604	down
LOC_Os08g05440	0	0	0	147	224	176	0	0	0	0.927626	1.52318	1.18577	1.17135e-15	10.3105	up
Oryza_sativa_newGene_241	45	31	46	85	118	72	0.521608	0.455164	0.746315	1.29307	1.97059	1.18152	0.000111942	1.53344	up
LOC_Os11g07830	148	154	187	32	40	34	2.74183	3.63392	4.52647	0.759679	1.02847	0.8608	1.63957e-07	-1.86138	down
LOC_Os01g45470	12512	10833	8818	2941	5704	3689	600.113	659.189	550.846	182.344	381.364	244.868	1.18774e-06	-1.02357	down
LOC_Os07g29330	372	298	195	1101	866	957	3.81075	3.81358	2.77568	14.5087	12.2196	13.5365	5.79094e-23	2.15765	up
LOC_Os09g26310	119	101	185	25	40	22	1.57607	1.70765	3.21136	0.418698	0.739028	0.40166	5.04048e-05	-1.88842	down
LOC_Os03g05880	97	68	108	215	195	146	1.79953	1.69664	2.44772	5.13856	4.67523	3.48936	1.90424e-05	1.39406	up
LOC_Os01g50460	3260	1924	1595	1038	674	779	61.0962	45.7514	38.9335	25.1477	17.608	20.1934	8.07522e-05	-1.02018	down
LOC_Os05g49320	31	29	40	347	288	350	0.913444	1.08364	1.53166	13.215	11.8389	14.2781	3.77048e-37	3.66757	up
LOC_Os12g22839	146	144	76	222	190	249	3.72892	4.67673	2.53865	7.37308	6.7707	8.83118	0.0001191	1.24233	up
LOC_Os03g54750	183	114	269	46	45	31	4.79856	3.78489	9.22292	1.55109	1.64785	1.10773	2.823e-05	-1.86315	down
LOC_Os05g46460	2150	1803	1912	3920	3025	3393	22.2871	24.7147	26.8017	54.9567	45.6832	50.9043	1.80918e-12	1.196	up
LOC_Os11g26150	51	48	121	156	320	224	0.637073	0.755474	1.97192	2.5344	5.61518	3.90051	2.69587e-05	1.97412	up
LOC_Os10g08026	14	16	22	48	70	43	0.208286	0.299312	0.419208	0.924211	1.47156	0.88928	0.000256024	1.96649	up
LOC_Os01g02080	948	664	1091	2879	2308	3037	16.8743	14.9855	25.284	66.2479	57.281	74.8186	4.98706e-18	1.97584	up
LOC_Os12g33130	96	210	171	1075	1262	729	4.04512	11.2557	9.43932	58.9315	74.6027	42.7342	7.07381e-19	2.99565	up
LOC_Os04g49780	228	148	148	57	61	74	1.51436	1.2499	1.28257	0.490339	0.562289	0.682545	0.000570179	-1.05598	down
LOC_Os02g08380	856	633	688	1147	1294	1315	19.9864	18.7479	20.929	34.6512	42.1345	42.5233	1.33394e-19	1.16395	up
LOC_Os06g30560	2	8	5	41	40	46	0.016299	0.07901	0.046884	0.429408	0.448973	0.516421	1.59125e-06	3.41815	up
LOC_Os10g37720	385	303	323	120	92	98	3.76782	3.76091	4.14076	1.57191	1.25961	1.36719	4.4119e-08	-1.32467	down
LOC_Os08g10550	163	151	204	39	63	37	1.05017	1.23495	1.7089	0.322313	0.561843	0.327413	2.63414e-05	-1.55849	down
LOC_Os08g05620	809	684	1052	1279	2358	1657	9.08052	9.74875	15.3937	18.5674	36.9395	25.7618	8.01602e-08	1.39061	up
LOC_Os03g02280	143	65	62	2	12	3	3.56484	2.04783	1.98405	0.043463	0.396286	0.076694	2.03597e-07	-3.59348	down
LOC_Os01g21590	6	7	4	33	51	31	0.080172	0.117744	0.059291	0.556283	0.936674	0.563623	4.15027e-06	3.11822	up
LOC_Os12g01360	8708	5286	5232	780	841	968	48.9446	37.6908	38.303	5.66492	6.58829	7.52345	1.44533e-57	-2.49187	down
LOC_Os07g06850	764	669	733	1639	1701	1405	9.43591	10.4729	11.7829	26.17	29.291	24.019	2.64025e-23	1.49591	up
LOC_Os09g36070	371	274	181	105	122	81	5.61534	5.2558	3.56445	2.05233	2.56476	1.6989	0.00091609	-1.02898	down
LOC_Os09g11400	4	5	6	57	41	40	0.025414	0.041602	0.056291	0.594371	0.454873	0.443416	7.12636e-08	3.56855	up
LOC_Os06g35410	422	330	460	105	177	146	3.50387	3.48079	4.97475	1.12674	2.04477	1.67768	2.49843e-05	-1.1508	down
LOC_Os07g24190	6474	3438	8136	1150	2246	1409	31.4287	21.1594	51.4472	7.20773	15.1908	9.45068	0.00243223	-1.56644	down
LOC_Os07g49370	109	104	117	18	33	48	1.45123	1.74476	2.01814	0.305226	0.611163	0.882445	0.00378717	-1.38506	down
LOC_Os12g02040	41	32	59	156	137	134	0.876123	0.867257	1.62865	4.29492	4.07227	3.94101	2.80714e-08	2.05218	up
LOC_Os09g29130	86	53	113	243	123	193	1.01623	0.787571	1.73382	3.71197	2.01841	3.15315	0.000495832	1.52809	up
LOC_Os01g02860	105	76	104	115	165	179	0.75715	0.687259	0.972388	1.07014	1.65509	1.78031	0.00106576	1.05209	up
LOC_Os01g59060	657	620	823	1762	1698	1926	19.0671	22.839	31.1205	66.1665	68.7818	77.4342	2.87395e-17	1.71257	up
LOC_Os02g13560	12126	7605	7004	2464	2917	2705	87.0158	69.3854	66.0678	22.8993	29.3758	26.992	5.77329e-21	-1.3278	down
LOC_Os06g38056	154	225	137	643	291	522	5.99104	11.1541	6.96571	32.5159	15.8405	28.2622	6.13144e-07	1.86943	up
LOC_Os01g02320	21	6	9	111	110	86	0.162164	0.056678	0.083116	1.11427	1.19628	0.920245	7.54081e-14	3.50691	up
LOC_Os07g02440	73	65	105	149	213	172	0.972531	1.1062	1.82654	2.57517	3.98436	3.18103	1.20963e-05	1.47669	up
LOC_Os01g08140	36	5	28	74	78	55	1.31025	0.233039	1.32242	3.52503	4.00373	2.80115	0.00220273	1.99556	up
LOC_Os08g37670	5577	3853	3643	9993	8104	4972	127.746	111.962	108.677	295.925	258.778	157.587	9.99864e-07	1.21557	up
LOC_Os12g37610	109	72	68	164	241	211	2.16949	1.80008	1.76065	4.22296	6.70197	5.80768	9.46631e-11	1.68939	up
LOC_Os06g42800	161	136	143	31	68	61	1.23996	1.32871	1.43004	0.304987	0.724019	0.650186	0.00431051	-1.10357	down
LOC_Os02g20050	64	39	31	0	2	0	0.425548	0.32847	0.26535	0	0.009306	0	2.14414e-05	-5.67428	down
LOC_Os10g34790	1009	745	898	66	94	70	17.8552	16.7196	20.6923	1.48835	2.30598	1.71123	4.85454e-58	-3.1606	down
LOC_Os04g04060	221	133	207	55	69	49	1.61894	1.23176	1.97256	0.519161	0.701764	0.489399	6.48335e-05	-1.32587	down
LOC_Os10g31330	1417	683	502	1776	1254	1210	24.558	15.0167	11.3256	39.8062	30.3073	29.0164	0.000271276	1.14904	up
LOC_Os07g18720	1880	1627	1543	2721	2615	2755	22.3944	24.5809	23.9322	41.9054	43.4175	45.4106	2.46516e-17	1.05488	up
LOC_Os09g25784	246	110	122	47	13	21	3.2463	1.99838	2.1522	0.774522	0.235525	0.449659	0.000137162	-2.11179	down
LOC_Os12g24020	326	511	291	3014	2398	2699	4.84875	9.67962	5.62107	58.366	49.8984	55.8014	1.42375e-36	3.20128	up
Oryza_sativa_newGene_951	36	12	87	115	164	163	0.440331	0.18175	1.44354	1.91221	2.87093	2.91556	0.00155157	2.03493	up
LOC_Os02g06270	97	74	73	13	12	13	1.04208	1.01045	1.01691	0.171117	0.169158	0.185018	7.37681e-07	-2.30148	down
LOC_Os10g17260	933	527	2317	154	165	99	10.8886	7.79401	35.2147	2.31357	2.67262	1.5961	0.000280179	-2.85867	down
LOC_Os08g32910	95	90	135	155	197	168	1.01764	1.22247	1.89754	2.16235	2.96422	2.51212	0.00171002	1.04292	up
LOC_Os03g59210	97	55	174	23	36	16	10.8855	7.77986	25.511	3.21925	5.50546	2.36405	0.00348603	-1.7931	down
LOC_Os11g03970	1415	1084	1385	341	391	332	16.0254	15.5862	20.4234	4.97843	6.1636	5.18814	2.4984e-19	-1.50323	down
LOC_Os08g23180	1990	1164	2430	454	931	571	22.4939	16.6951	35.7818	6.6278	14.6623	8.93171	0.000301914	-1.1718	down
LOC_Os11g09680	1258	998	858	2705	1353	1883	22.6371	22.5302	20.061	62.3128	33.7435	46.6429	1.11941e-06	1.33603	up
LOC_Os11g34210	1165	781	899	1521	1627	1681	11.8436	10.0802	11.9012	20.0048	23.0728	23.6625	9.54501e-18	1.14687	up
LOC_Os01g03870	105	100	74	235	192	178	0.959261	1.15847	0.873938	2.78395	2.45649	2.25028	9.57874e-08	1.49749	up
LOC_Os06g01710	31	37	32	62	55	60	0.773036	1.15151	1.02607	2.00302	1.9096	2.05591	0.00968864	1.18512	up
LOC_Os12g35940	240	174	182	370	388	340	1.23073	1.12977	1.21325	2.4583	2.78007	2.41272	3.79137e-12	1.26199	up
LOC_Os06g16640	393	254	720	1072	2279	1442	5.81275	4.76297	13.8654	20.49	46.9933	29.5109	0.000644362	2.12507	up
LOC_Os10g01380	325	297	226	519	378	439	5.73268	6.63568	5.18453	11.8248	9.294	10.7009	1.33148e-05	1.04244	up
LOC_Os01g70410	54	47	74	17	11	14	0.473404	0.52143	0.849492	0.186204	0.131878	0.163976	0.0041919	-1.70031	down
