# Supplementary material for: Physiological, Cytological, and Transcriptomic Analysis of Magnesium Protoporphyrin IX Methyltransferase Mutant Reveal Complex Genetic Regulatory Network Linking Chlorophyll Synthesis and Chloroplast Development in Rice
Source: Plants (Basel). 2023 Nov 6;12(21):3785. doi: 10.3390/plants12213785 (PMC10649015; doi:10.3390/plants12213785)
Supplement: Supplementary file 1 [file plants-12-03785-s001.zip › Table S10.xlsx]

## Sheet: Sheet1
4	LOC_Os07g02280	LOC_Os07g02280F	GGATGAGGTGACCAAGGAGA
	LOC_Os07g02280	LOC_Os07g02280R	ACAAGTGCATGACCCATCAA
5	LOC_Os04g51350	LOC_Os04g51350F	ATCTGGCCGTGTAGAAATGG
	LOC_Os04g51350	LOC_Os04g51350R	GTTCAAGACCTGCCTCAAGC
1	LOC_Os01g43844	LOC_Os01g43844F	CGAGAAGTGCTGTCCAACAA
	LOC_Os01g43844	LOC_Os01g43844R	TGGCTAAACCTTCCCACTTG
6	LOC_Os06g11400	LOC_Os06g11400F	ATTGGACTGATCCGTCGTTC
	LOC_Os06g11400	LOC_Os06g11400R	TCCACCGAGTATCCTCCATC
9	LOC_Os05g49320	LOC_Os05g49320F	GAGTTCGACGTGGTGATCG
	LOC_Os05g49320	LOC_Os05g49320R	ACCTCCTCGAGCTGCTTCTT
7	LOC_Os01g54540	LOC_Os01g54540F	AGCAGAGCGAGAAGCAGAAG
	LOC_Os01g54540	LOC_Os01g54540R	AATGGTGGATGCAAGCCTAC
8	LOC_Os03g03990	LOC_Os03g03990F	AGAGAACTCCAGCCCTCTCC
	LOC_Os03g03990	LOC_Os03g03990R	GGACACAATACGGTCCACCT
18	LOC_Os10g34790	LOC_Os10g34790F	GTTCCGGCTGATGAGAGAAG
	LOC_Os10g34790	LOC_Os10g34790R	TGAGGCCTCTGCTCCTATGT
10	LOC_Os01g09120	LOC_Os01g09120F	CCTGGCACTAGTGTGGAGGT
	LOC_Os01g09120	LOC_Os01g09120R	GTGAACCCACACGTGAAATG
11	LOC_Os03g12890	LOC_Os03g12890F	CTGCAACCTCTTCATCGTCA
	LOC_Os03g12890	LOC_Os03g12890R	GAGACGAGCCGTTCTTCAAC
3	LOC_Os08g41990	LOC_Os08g41990F	ACCCTCAGTGGAAACCCTCT
	LOC_Os08g41990	LOC_Os08g41990R	GGTGAAGAAGAACCCGAACA
15	LOC_Os01g19820	LOC_Os01g19820F	GTGGAGACGATGGTGGAGAG
	LOC_Os01g19820	LOC_Os01g19820R	CAGTTCTGCGCACAGTGATT
2	LOC_Os02g02860	LOC_Os02g02860F	GATGGAAGGACACAGGCATT
	LOC_Os02g02860	LOC_Os02g02860R	TAGCATGGAGGGGATACGAC
14	LOC_Os11g02240	LOC_Os11g02240F	CTTGGTGTGAGACGCAAGAA
	LOC_Os11g02240	LOC_Os11g02240R	TTGCCTCATTTCTCCATTCC
13	LOC_Os06g45100	LOC_Os06g45100F	AATGGGAGCTGAATGGTTTG
	LOC_Os06g45100	LOC_Os06g45100R	GAGCTCTGGCAACCAGTAGG
12	LOC_Os01g02290	LOC_Os01g02290F	GCACAGGTGGATTTGGAAGT
	LOC_Os01g02290	LOC_Os01g02290R	TGGATTCTCCCTATGGTTGC
16	LOC_Os01g02430	LOC_Os01g02430F	CATCAAGCCACACAACATCC
	LOC_Os01g02430	LOC_Os01g02430R	AACACCAAAGCTCCGAGAGA
17	LOC_Os01g02560	LOC_Os01g02560F	GTTGTGCGCAAGAGATCAAA
	LOC_Os01g02560	LOC_Os01g02560R	CAGCATGCCGAAACTGTAGA

## Sheet: Sheet2
Table S10 All primers used for qRT-PCR analysis.
primers	Forward	Reverse
Quantitative real-time PCR
LOC_Os01g43844	CGAGAAGTGCTGTCCAACAA	TGGCTAAACCTTCCCACTTG
LOC_Os02g02860	GATGGAAGGACACAGGCATT	TAGCATGGAGGGGATACGAC
LOC_Os08g41990	ACCCTCAGTGGAAACCCTCT	GGTGAAGAAGAACCCGAACA
LOC_Os07g02280	GGATGAGGTGACCAAGGAGA	ACAAGTGCATGACCCATCAA
LOC_Os04g51350	ATCTGGCCGTGTAGAAATGG	GTTCAAGACCTGCCTCAAGC
LOC_Os06g11400	ATTGGACTGATCCGTCGTTC	TCCACCGAGTATCCTCCATC
LOC_Os01g54540	AGCAGAGCGAGAAGCAGAAG	AATGGTGGATGCAAGCCTAC
LOC_Os03g03990	AGAGAACTCCAGCCCTCTCC	GGACACAATACGGTCCACCT
LOC_Os05g49320	GAGTTCGACGTGGTGATCG	ACCTCCTCGAGCTGCTTCTT
LOC_Os01g09120	CCTGGCACTAGTGTGGAGGT	GTGAACCCACACGTGAAATG
LOC_Os03g12890	CTGCAACCTCTTCATCGTCA	GAGACGAGCCGTTCTTCAAC
LOC_Os01g02290	GCACAGGTGGATTTGGAAGT	TGGATTCTCCCTATGGTTGC
LOC_Os06g45100	AATGGGAGCTGAATGGTTTG	GAGCTCTGGCAACCAGTAGG
LOC_Os11g02240	CTTGGTGTGAGACGCAAGAA	TTGCCTCATTTCTCCATTCC
LOC_Os01g19820	GTGGAGACGATGGTGGAGAG	CAGTTCTGCGCACAGTGATT
LOC_Os01g02430	CATCAAGCCACACAACATCC	AACACCAAAGCTCCGAGAGA
LOC_Os01g02560	GTTGTGCGCAAGAGATCAAA	CAGCATGCCGAAACTGTAGA
LOC_Os10g34790	GTTCCGGCTGATGAGAGAAG	TGAGGCCTCTGCTCCTATGT
LOC_Os02g42314 (UBC)	GTGCAGCGAGAAAAGTCAGC	GAACTTGCGGAGGAAGGAGAG
LOC_Os05g41060 (ARF)	ATGAAAGGAAGACATGGCGG	TGGTGGTGGAACCTAAAGAGC
LOC_Os06g05880 (Profilin-2)	CCAACTGGTCTTTTCCTTGGG	GGGGTCATCGGCTCATCATAG
