# Supplementary material for: Physiological, Cytological, and Transcriptomic Analysis of Magnesium Protoporphyrin IX Methyltransferase Mutant Reveal Complex Genetic Regulatory Network Linking Chlorophyll Synthesis and Chloroplast Development in Rice
Source: Plants (Basel). 2023 Nov 6;12(21):3785. doi: 10.3390/plants12213785 (PMC10649015; doi:10.3390/plants12213785)
Supplement: Supplementary file 1 [file plants-12-03785-s001.zip › Table S2.xlsx]

## Sheet: GO  enrichment
Table S2 GO and KEGG enrichment analysis of 1534 DEGs
GO level	ID	Description	GeneRatio	BgRatio	enrich_factor	pvalue	qvalue	geneID
Biological_Process	GO:0015979	photosynthesis	0.0275	0.0064	4.26	2.09479e-06	0.00158322	LOC_Os01g16020;LOC_Os01g59090;LOC_Os01g59920;LOC_Os01g70820;LOC_Os03g17174;LOC_Os03g59640;LOC_Os04g44200;LOC_Os05g01675;LOC_Os07g05360;LOC_Os07g05365;LOC_Os08g25900;LOC_Os08g39430;LOC_Os10g32400;LOC_Os10g38229;LOC_Os12g37710
Biological_Process	GO:0005975	carbohydrate metabolic process	0.0604	0.0256	2.36	4.76133e-06	0.0017022	LOC_Os01g03710;LOC_Os01g16310;LOC_Os01g32364;LOC_Os01g70520;LOC_Os01g71280;LOC_Os01g71350;LOC_Os01g71380;LOC_Os01g71670;LOC_Os01g71930;LOC_Os02g06360;LOC_Os03g15020;LOC_Os03g48170;LOC_Os03g53710;LOC_Os03g55090;LOC_Os03g61280;LOC_Os04g40510;LOC_Os04g41620;LOC_Os04g41680;LOC_Os04g43410;LOC_Os05g15510;LOC_Os05g31140;LOC_Os06g37560;LOC_Os06g46940;LOC_Os07g35480;LOC_Os07g35510;LOC_Os08g14700;LOC_Os08g…
Biological_Process	GO:0009658	chloroplast organization	0.022	0.0046	4.77	6.75665e-06	0.0017022	LOC_Os01g61320;LOC_Os02g02380;LOC_Os02g12790;LOC_Os02g15900;LOC_Os05g31160;LOC_Os05g44330;LOC_Os05g50980;LOC_Os07g33660;LOC_Os07g38300;LOC_Os07g47300;LOC_Os08g40430;LOC_Os12g01449
Biological_Process	GO:0006412	translation	0.0604	0.0268	2.26	1.18234e-05	0.00223399	LOC_Os01g37510;LOC_Os01g44210;LOC_Os01g47330;LOC_Os01g48690;LOC_Os01g54540;LOC_Os01g59060;LOC_Os02g04460;LOC_Os02g09590;LOC_Os02g15900;LOC_Os02g30050;LOC_Os02g43600;LOC_Os02g51790;LOC_Os02g57670;LOC_Os03g03020;LOC_Os03g03360;LOC_Os03g10060;LOC_Os03g12020;LOC_Os03g15870;LOC_Os03g24020;LOC_Os03g34040;LOC_Os03g49710;LOC_Os03g54040;LOC_Os03g55930;LOC_Os03g60100;LOC_Os03g61260;LOC_Os03g62630;LOC_Os04g…
Biological_Process	GO:0032544	plastid translation	0.0055	0.0003	21.75	0.000158913	0.0240209	LOC_Os05g09400;LOC_Os06g46930;LOC_Os07g38300
Biological_Process	GO:0009657	plastid organization	0.0128	0.0025	5.08	0.000386428	0.0486763	LOC_Os01g61320;LOC_Os02g02380;LOC_Os05g44330;LOC_Os07g08970;LOC_Os07g33660;LOC_Os08g29110;Oryza_sativa_newGene_1158
Biological_Process	GO:0006979	response to oxidative stress	0.0348	0.0149	2.33	0.000551426	0.0524145	LOC_Os01g01790;LOC_Os01g18210;LOC_Os04g35520;LOC_Os04g51300;LOC_Os04g59150;LOC_Os04g59190;LOC_Os04g59210;LOC_Os05g04380;LOC_Os05g04490;LOC_Os05g04500;LOC_Os06g07600;LOC_Os06g32990;LOC_Os06g35520;LOC_Os06g50930;LOC_Os07g02440;LOC_Os07g48010;LOC_Os07g49114;LOC_Os08g41090;LOC_Os10g02040
Biological_Process	GO:0030001	metal ion transport	0.0183	0.0052	3.49	0.000554805	0.0524145	LOC_Os01g52160;LOC_Os01g70240;LOC_Os03g29920;LOC_Os03g54050;LOC_Os05g05820;LOC_Os05g27100;LOC_Os06g35060;LOC_Os07g43040;LOC_Os09g09930;LOC_Os10g36200
Biological_Process	GO:0042793	transcription from plastid promoter	0.0055	0.0004	14.5	0.000754314	0.0633447	LOC_Os01g50930;LOC_Os01g56350;LOC_Os05g50980
Biological_Process	GO:0008643	carbohydrate transport	0.011	0.0022	4.97	0.00113162	0.0747481	LOC_Os01g50460;LOC_Os02g19820;LOC_Os03g22200;LOC_Os05g12320;LOC_Os10g40950;LOC_Os12g29220
Biological_Process	GO:0010275	NAD(P)H dehydrogenase complex assembly	0.0037	0.0001	29	0.00118681	0.0747481	LOC_Os05g01270;LOC_Os08g07060
Biological_Process	GO:0030007	cellular potassium ion homeostasis	0.0037	0.0001	29	0.00118681	0.0747481	LOC_Os03g54100;LOC_Os07g01810
Biological_Process	GO:0010027	thylakoid membrane organization	0.0073	0.001	7.25	0.00182787	0.106268	LOC_Os02g05890;LOC_Os02g15900;LOC_Os05g50980;LOC_Os07g47300
Biological_Process	GO:0030244	cellulose biosynthetic process	0.011	0.0025	4.35	0.00231378	0.124909	LOC_Os04g35030;LOC_Os05g08370;LOC_Os07g10770;LOC_Os07g14850;LOC_Os07g24190;LOC_Os10g32980
Biological_Process	GO:0046373	L-arabinose metabolic process	0.0055	0.0006	9.67	0.00293147	0.147705	LOC_Os06g41020;LOC_Os07g48750;LOC_Os11g03780
Biological_Process	GO:0070681	glutaminyl-tRNAGln biosynthesis via transamidation	0.0037	0.0002	19.33	0.00347887	0.154664	LOC_Os04g55050;LOC_Os11g34210
Biological_Process	GO:0080036	regulation of cytokinin-activated signaling pathway	0.0037	0.0002	19.33	0.00347887	0.154664	LOC_Os02g11790;LOC_Os06g39370
Biological_Process	GO:0003333	amino acid transmembrane transport	0.0073	0.0013	5.8	0.00436209	0.183157	LOC_Os03g14910;LOC_Os03g14915;LOC_Os03g60260;LOC_Os08g03350
Biological_Process	GO:0016540	protein autoprocessing	0.0037	0.0003	14.5	0.00679883	0.250578	LOC_Os03g40070;LOC_Os04g55710
Biological_Process	GO:1901671	positive regulation of superoxide dismutase activity	0.0037	0.0003	14.5	0.00679883	0.250578	LOC_Os06g09679;LOC_Os06g09688
Biological_Process	GO:0010218	response to far red light	0.0055	0.0008	7.25	0.00710716	0.250578	LOC_Os01g56350;LOC_Os01g72350;LOC_Os02g02380
Biological_Process	GO:0005992	trehalose biosynthetic process	0.0073	0.0015	4.83	0.00858102	0.250578	LOC_Os02g44230;LOC_Os05g44210;LOC_Os08g31980;LOC_Os08g34580
Biological_Process	GO:0042026	protein refolding	0.0073	0.0015	4.83	0.00858102	0.250578	ChrSy.fgenesh.gene.28;LOC_Os06g02380;LOC_Os12g17910;Oryza_sativa_newGene_659
Biological_Process	GO:0009082	branched-chain amino acid biosynthetic process	0.0055	0.0008	6.69	0.00900539	0.250578	LOC_Os03g12890;LOC_Os04g47190;LOC_Os07g33240
Biological_Process	GO:0010020	chloroplast fission	0.0055	0.0008	6.69	0.00900539	0.250578	LOC_Os03g44420;LOC_Os10g40130;LOC_Os12g07880
Biological_Process	GO:0010025	wax biosynthetic process	0.0037	0.0003	11.6	0.0110733	0.250578	LOC_Os02g08230;LOC_Os02g50330
Biological_Process	GO:0010075	regulation of meristem growth	0.0037	0.0003	11.6	0.0110733	0.250578	LOC_Os01g10320;LOC_Os01g70260
Biological_Process	GO:0019441	tryptophan catabolic process to kynurenine	0.0037	0.0003	11.6	0.0110733	0.250578	LOC_Os01g63690;LOC_Os06g43180
Biological_Process	GO:0080037	negative regulation of cytokinin-activated signaling pathway	0.0037	0.0003	11.6	0.0110733	0.250578	LOC_Os02g11790;LOC_Os06g39370
Biological_Process	GO:1902347	response to strigolactone	0.0037	0.0003	11.6	0.0110733	0.250578	LOC_Os11g01330;LOC_Os12g01360
Biological_Process	GO:0006457	protein folding	0.0183	0.008	2.3	0.0118659	0.250578	ChrSy.fgenesh.gene.28;LOC_Os01g18210;LOC_Os02g39870;LOC_Os03g59264;LOC_Os05g01270;LOC_Os06g02380;LOC_Os06g09679;LOC_Os06g09688;LOC_Os10g41710;LOC_Os12g17910
Biological_Process	GO:0042744	hydrogen peroxide catabolic process	0.0201	0.0093	2.16	0.0135643	0.250578	LOC_Os04g59150;LOC_Os04g59190;LOC_Os04g59210;LOC_Os05g04380;LOC_Os05g04490;LOC_Os05g04500;LOC_Os06g32990;LOC_Os06g35520;LOC_Os07g02440;LOC_Os07g48010;LOC_Os10g02040
Biological_Process	GO:0016036	cellular response to phosphate starvation	0.0055	0.0009	5.8	0.0136125	0.250578	LOC_Os02g10780;LOC_Os02g56510;LOC_Os05g32140
Biological_Process	GO:0006396	RNA processing	0.0165	0.0069	2.37	0.0137705	0.250578	LOC_Os02g03050;LOC_Os02g51480;LOC_Os03g17340;LOC_Os03g48050;LOC_Os05g01750;LOC_Os08g39600;LOC_Os09g14610;LOC_Os10g35240;LOC_Os11g13420
Biological_Process	GO:0071555	cell wall organization	0.0238	0.012	1.98	0.0146646	0.250578	LOC_Os04g35030;LOC_Os04g55670;LOC_Os05g03174;LOC_Os05g08370;LOC_Os06g22919;LOC_Os07g10770;LOC_Os07g14850;LOC_Os07g24190;LOC_Os07g29750;LOC_Os07g40940;LOC_Os07g49370;LOC_Os10g32980;LOC_Os10g42670
Biological_Process	GO:0006168	adenine salvage	0.0037	0.0004	9.67	0.0162328	0.250578	LOC_Os04g42520;LOC_Os07g30150
Biological_Process	GO:2000762	regulation of phenylpropanoid metabolic process	0.0037	0.0004	9.67	0.0162328	0.250578	LOC_Os02g11790;LOC_Os06g39370
Biological_Process	GO:0006004	fucose metabolic process	0.0073	0.0019	3.87	0.0188199	0.250578	LOC_Os01g63230;LOC_Os06g17390;LOC_Os06g35410;LOC_Os07g38490
Biological_Process	GO:0016998	cell wall macromolecule catabolic process	0.0055	0.0011	5.12	0.0193333	0.250578	LOC_Os04g41620;LOC_Os04g41680;LOC_Os09g32080
Biological_Process	GO:0006086	acetyl-CoA biosynthetic process from pyruvate	0.0037	0.0004	8.29	0.0222115	0.250578	LOC_Os04g02900;LOC_Os12g42230
Biological_Process	GO:0006865	amino acid transport	0.0037	0.0004	8.29	0.0222115	0.250578	LOC_Os01g42234;LOC_Os03g45170
Biological_Process	GO:0010431	seed maturation	0.0037	0.0004	8.29	0.0222115	0.250578	LOC_Os07g08970;LOC_Os08g41090
Biological_Process	GO:0018026	peptidyl-lysine monomethylation	0.0037	0.0004	8.29	0.0222115	0.250578	LOC_Os02g49326;LOC_Os09g24530
Biological_Process	GO:0035194	posttranscriptional gene silencing by RNA	0.0037	0.0004	8.29	0.0222115	0.250578	LOC_Os02g03050;LOC_Os03g06440
Biological_Process	GO:0043455	regulation of secondary metabolic process	0.0037	0.0004	8.29	0.0222115	0.250578	LOC_Os02g11790;LOC_Os06g39370
Biological_Process	GO:0045910	negative regulation of DNA recombination	0.0037	0.0004	8.29	0.0222115	0.250578	LOC_Os04g58410;LOC_Os10g36530
Biological_Process	GO:1900865	chloroplast RNA modification	0.0037	0.0004	8.29	0.0222115	0.250578	LOC_Os01g10800;LOC_Os04g51350
Biological_Process	GO:0006535	cysteine biosynthetic process from serine	0.0055	0.0011	4.83	0.0226181	0.250578	LOC_Os01g52260;LOC_Os01g59920;LOC_Os03g10050
Biological_Process	GO:0032259	methylation	0.0201	0.0103	1.96	0.0258103	0.250578	LOC_Os01g16180;LOC_Os01g44050;LOC_Os01g50200;LOC_Os02g04500;LOC_Os03g62670;LOC_Os04g09604;LOC_Os05g01140;LOC_Os05g01470;LOC_Os08g06100;LOC_Os11g15040;LOC_Os11g26150
Biological_Process	GO:0006032	chitin catabolic process	0.0055	0.0012	4.58	0.0261865	0.250578	LOC_Os04g41620;LOC_Os04g41680;LOC_Os09g32080
Biological_Process	GO:0009845	seed germination	0.0073	0.0021	3.41	0.0286074	0.250578	LOC_Os01g72350;LOC_Os03g16170;LOC_Os08g41090;LOC_Os10g35240
Biological_Process	GO:0000375	RNA splicing, via transesterification reactions	0.0037	0.0005	7.25	0.0289468	0.250578	LOC_Os02g03050;LOC_Os02g51480
Biological_Process	GO:0010112	regulation of systemic acquired resistance	0.0037	0.0005	7.25	0.0289468	0.250578	LOC_Os01g03940;LOC_Os01g32460
Biological_Process	GO:0000024	maltose biosynthetic process	0.0018	0.0001	29	0.0344806	0.250578	LOC_Os10g41550
Biological_Process	GO:0000719	photoreactive repair	0.0018	0.0001	29	0.0344806	0.250578	LOC_Os06g45100
Biological_Process	GO:0000960	regulation of mitochondrial RNA catabolic process	0.0018	0.0001	29	0.0344806	0.250578	LOC_Os07g47370
Biological_Process	GO:0000962	positive regulation of mitochondrial RNA catabolic process	0.0018	0.0001	29	0.0344806	0.250578	LOC_Os07g47370
Biological_Process	GO:0000973	posttranscriptional tethering of RNA polymerase II gene DNA at nuclear periphery	0.0018	0.0001	29	0.0344806	0.250578	LOC_Os12g06870
Biological_Process	GO:0005993	trehalose catabolic process	0.0018	0.0001	29	0.0344806	0.250578	LOC_Os10g37660
Biological_Process	GO:0006517	protein deglycosylation	0.0018	0.0001	29	0.0344806	0.250578	LOC_Os11g32260
Biological_Process	GO:0006799	polyphosphate biosynthetic process	0.0018	0.0001	29	0.0344806	0.250578	LOC_Os02g56510
Biological_Process	GO:0010343	singlet oxygen-mediated programmed cell death	0.0018	0.0001	29	0.0344806	0.250578	LOC_Os01g01790
Biological_Process	GO:0010555	response to mannitol	0.0018	0.0001	29	0.0344806	0.250578	LOC_Os01g18210
Biological_Process	GO:0018131	oxazole or thiazole biosynthetic process	0.0018	0.0001	29	0.0344806	0.250578	LOC_Os07g34570
Biological_Process	GO:0019344	cysteine biosynthetic process	0.0018	0.0001	29	0.0344806	0.250578	LOC_Os01g18210
Biological_Process	GO:0019419	sulfate reduction	0.0018	0.0001	29	0.0344806	0.250578	LOC_Os07g32570
Biological_Process	GO:0032801	receptor catabolic process	0.0018	0.0001	29	0.0344806	0.250578	LOC_Os06g08250
Biological_Process	GO:0036473	cell death in response to oxidative stress	0.0018	0.0001	29	0.0344806	0.250578	LOC_Os01g01790
Biological_Process	GO:0038018	Wnt receptor catabolic process	0.0018	0.0001	29	0.0344806	0.250578	LOC_Os06g08250
Biological_Process	GO:0042407	cristae formation	0.0018	0.0001	29	0.0344806	0.250578	LOC_Os09g38420
Biological_Process	GO:0042723	thiamine-containing compound metabolic process	0.0018	0.0001	29	0.0344806	0.250578	LOC_Os07g34570
Biological_Process	GO:0042724	thiamine-containing compound biosynthetic process	0.0018	0.0001	29	0.0344806	0.250578	LOC_Os07g34570
Biological_Process	GO:0043112	receptor metabolic process	0.0018	0.0001	29	0.0344806	0.250578	LOC_Os06g08250
Biological_Process	GO:0043393	regulation of protein binding	0.0018	0.0001	29	0.0344806	0.250578	LOC_Os02g02380
Biological_Process	GO:0043447	alkane biosynthetic process	0.0018	0.0001	29	0.0344806	0.250578	LOC_Os02g08230
Biological_Process	GO:0043496	regulation of protein homodimerization activity	0.0018	0.0001	29	0.0344806	0.250578	LOC_Os02g02380
Biological_Process	GO:0045038	protein import into chloroplast thylakoid membrane	0.0018	0.0001	29	0.0344806	0.250578	LOC_Os03g03990
Biological_Process	GO:0046396	D-galacturonate metabolic process	0.0018	0.0001	29	0.0344806	0.250578	LOC_Os04g51880
Biological_Process	GO:0046484	oxazole or thiazole metabolic process	0.0018	0.0001	29	0.0344806	0.250578	LOC_Os07g34570
Biological_Process	GO:0046916	cellular transition metal ion homeostasis	0.0018	0.0001	29	0.0344806	0.250578	LOC_Os09g09930
Biological_Process	GO:0048016	inositol phosphate-mediated signaling	0.0018	0.0001	29	0.0344806	0.250578	LOC_Os02g56510
Biological_Process	GO:0048263	determination of dorsal identity	0.0018	0.0001	29	0.0344806	0.250578	LOC_Os01g10320
Biological_Process	GO:0051083	'de novo' cotranslational protein folding	0.0018	0.0001	29	0.0344806	0.250578	LOC_Os06g20320
Biological_Process	GO:0052837	thiazole biosynthetic process	0.0018	0.0001	29	0.0344806	0.250578	LOC_Os07g34570
Biological_Process	GO:0052838	thiazole metabolic process	0.0018	0.0001	29	0.0344806	0.250578	LOC_Os07g34570
Biological_Process	GO:0060071	Wnt signaling pathway, planar cell polarity pathway	0.0018	0.0001	29	0.0344806	0.250578	LOC_Os06g08250
Biological_Process	GO:0060148	positive regulation of posttranscriptional gene silencing	0.0018	0.0001	29	0.0344806	0.250578	LOC_Os02g50330
Biological_Process	GO:0061014	positive regulation of mRNA catabolic process	0.0018	0.0001	29	0.0344806	0.250578	LOC_Os07g47370
Biological_Process	GO:0061187	regulation of chromatin silencing at rDNA	0.0018	0.0001	29	0.0344806	0.250578	LOC_Os02g53260
Biological_Process	GO:0070208	protein heterotrimerization	0.0018	0.0001	29	0.0344806	0.250578	LOC_Os03g03990
Biological_Process	GO:0072089	stem cell proliferation	0.0018	0.0001	29	0.0344806	0.250578	LOC_Os06g08250
Biological_Process	GO:0090057	root radial pattern formation	0.0018	0.0001	29	0.0344806	0.250578	LOC_Os03g17340
Biological_Process	GO:0090063	positive regulation of microtubule nucleation	0.0018	0.0001	29	0.0344806	0.250578	LOC_Os09g27370
Biological_Process	GO:0090228	positive regulation of red or far-red light signaling pathway	0.0018	0.0001	29	0.0344806	0.250578	LOC_Os01g56350
Biological_Process	GO:0090391	granum assembly	0.0018	0.0001	29	0.0344806	0.250578	LOC_Os07g33660
Biological_Process	GO:0090677	reversible differentiation	0.0018	0.0001	29	0.0344806	0.250578	LOC_Os07g08970
Biological_Process	GO:0097468	programmed cell death in response to reactive oxygen species	0.0018	0.0001	29	0.0344806	0.250578	LOC_Os01g01790
Biological_Process	GO:1902348	cellular response to strigolactone	0.0018	0.0001	29	0.0344806	0.250578	LOC_Os03g10620
Biological_Process	GO:1903313	positive regulation of mRNA metabolic process	0.0018	0.0001	29	0.0344806	0.250578	LOC_Os07g47370
Biological_Process	GO:1905637	regulation of mitochondrial mRNA catabolic process	0.0018	0.0001	29	0.0344806	0.250578	LOC_Os07g47370
Biological_Process	GO:1905639	positive regulation of mitochondrial mRNA catabolic process	0.0018	0.0001	29	0.0344806	0.250578	LOC_Os07g47370
Biological_Process	GO:2000051	negative regulation of non-canonical Wnt signaling pathway	0.0018	0.0001	29	0.0344806	0.250578	LOC_Os06g08250
Biological_Process	GO:2001007	negative regulation of cellulose biosynthetic process	0.0018	0.0001	29	0.0344806	0.250578	LOC_Os11g34460
Biological_Process	GO:0005987	sucrose catabolic process	0.0037	0.0006	6.44	0.0363797	0.256967	LOC_Os01g22900;LOC_Os04g33490
Biological_Process	GO:0006614	SRP-dependent cotranslational protein targeting to membrane	0.0037	0.0006	6.44	0.0363797	0.256967	LOC_Os01g72800;LOC_Os11g05552
Biological_Process	GO:0042440	pigment metabolic process	0.0037	0.0006	6.44	0.0363797	0.256967	LOC_Os02g02380;LOC_Os06g24730
Biological_Process	GO:0006090	pyruvate metabolic process	0.0037	0.0006	5.8	0.0444544	0.297329	LOC_Os03g31750;LOC_Os05g09440
Biological_Process	GO:0009624	response to nematode	0.0037	0.0006	5.8	0.0444544	0.297329	LOC_Os07g49114;LOC_Os09g27370
Biological_Process	GO:0016104	triterpenoid biosynthetic process	0.0037	0.0006	5.8	0.0444544	0.297329	LOC_Os11g08569;LOC_Os11g18366
Biological_Process	GO:0031670	cellular response to nutrient	0.0037	0.0006	5.8	0.0444544	0.297329	LOC_Os01g01790;LOC_Os04g32110
Biological_Process	GO:0032543	mitochondrial translation	0.0037	0.0006	5.8	0.0444544	0.297329	LOC_Os04g55050;LOC_Os11g34210
Biological_Process	GO:1902584	positive regulation of response to water deprivation	0.0037	0.0006	5.8	0.0444544	0.297329	LOC_Os03g20090;LOC_Os06g06050
Cellular_Component	GO:0009570	chloroplast stroma	0.0545	0.0111	4.9	1.23961e-15	1.95728e-13	ChrSy.fgenesh.gene.28;LOC_Os01g03020;LOC_Os01g18210;LOC_Os01g59090;LOC_Os01g61320;LOC_Os02g02860;LOC_Os02g08380;LOC_Os02g15900;LOC_Os02g53810;LOC_Os03g03360;LOC_Os03g10060;LOC_Os03g15870;LOC_Os03g59640;LOC_Os03g60100;LOC_Os03g61260;LOC_Os04g01540;LOC_Os04g02900;LOC_Os04g55050;LOC_Os05g31160;LOC_Os06g20320;LOC_Os06g24730;LOC_Os06g44160;LOC_Os06g46930;LOC_Os07g06940;LOC_Os07g33240;LOC_Os07g33660;LO…
Cellular_Component	GO:0009507	chloroplast	0.0894	0.0365	2.45	1.64561e-10	1.29916e-08	LOC_Os01g05080;LOC_Os01g10800;LOC_Os01g20110;LOC_Os01g37510;LOC_Os01g44050;LOC_Os01g59920;LOC_Os01g61320;LOC_Os01g67570;LOC_Os02g04170;LOC_Os02g05890;LOC_Os02g08380;LOC_Os02g49326;LOC_Os02g51790;LOC_Os03g06710;LOC_Os03g16430;LOC_Os03g17120;LOC_Os03g27770;LOC_Os03g31150;LOC_Os03g44420;LOC_Os03g45400;LOC_Os03g45710;LOC_Os03g48040;LOC_Os03g48170;LOC_Os03g50080;LOC_Os03g50530;LOC_Os04g16816;LOC_Os04g…
Cellular_Component	GO:0009654	photosystem II oxygen evolving complex	0.0152	0.0017	8.9	5.99597e-08	3.15577e-06	LOC_Os01g59090;LOC_Os01g70820;LOC_Os03g17174;LOC_Os04g44200;LOC_Os07g05360;LOC_Os07g05365;LOC_Os08g25900;LOC_Os08g39430;LOC_Os10g32400;LOC_Os12g37710
Cellular_Component	GO:0009579	thylakoid	0.0212	0.0045	4.77	9.7299e-07	3.84075e-05	LOC_Os01g01790;LOC_Os01g05080;LOC_Os01g20110;LOC_Os02g08380;LOC_Os06g11400;LOC_Os06g24730;LOC_Os07g33240;LOC_Os07g33660;LOC_Os07g34950;LOC_Os07g38300;LOC_Os08g07060;LOC_Os08g29110;LOC_Os10g38229;Oryza_sativa_newGene_1158
Cellular_Component	GO:0009941	chloroplast envelope	0.0273	0.0079	3.44	4.3132e-06	0.000136206	ChrSy.fgenesh.gene.28;LOC_Os01g18210;LOC_Os01g20110;LOC_Os02g08380;LOC_Os02g15900;LOC_Os03g03360;LOC_Os03g03990;LOC_Os03g18300;LOC_Os03g60100;LOC_Os03g61260;LOC_Os04g02900;LOC_Os06g20320;LOC_Os06g46930;LOC_Os07g33240;LOC_Os07g33660;LOC_Os10g39930;Oryza_sativa_newGene_1158;Oryza_sativa_newGene_659
Cellular_Component	GO:0042644	chloroplast nucleoid	0.0091	0.0009	10.68	8.40393e-06	0.000196144	LOC_Os01g56350;LOC_Os01g61320;LOC_Os03g61030;LOC_Os05g50980;LOC_Os08g29110;LOC_Os10g40130
Cellular_Component	GO:0031977	thylakoid lumen	0.0106	0.0012	8.53	8.69574e-06	0.000196144	LOC_Os01g05080;LOC_Os01g18210;LOC_Os01g59090;LOC_Os01g59920;LOC_Os05g01270;LOC_Os07g34950;Oryza_sativa_newGene_1158
Cellular_Component	GO:0009508	plastid chromosome	0.0061	0.0004	15.43	4.82914e-05	0.00095312	LOC_Os01g56350;LOC_Os01g67570;LOC_Os03g61030;LOC_Os05g50980
Cellular_Component	GO:0044436	thylakoid part	0.0136	0.0029	4.73	9.04123e-05	0.00158618	LOC_Os01g01790;LOC_Os01g05080;LOC_Os01g20110;LOC_Os02g08380;LOC_Os06g24730;LOC_Os07g33660;LOC_Os07g34950;LOC_Os08g07060;Oryza_sativa_newGene_1158
Cellular_Component	GO:0009534	chloroplast thylakoid	0.0152	0.0036	4.21	0.000106244	0.00167754	LOC_Os01g05080;LOC_Os01g20110;LOC_Os01g59090;LOC_Os02g08380;LOC_Os03g59640;LOC_Os05g50980;LOC_Os06g24730;LOC_Os07g33660;LOC_Os08g07060;Oryza_sativa_newGene_1158
Cellular_Component	GO:0042651	thylakoid membrane	0.0136	0.0032	4.25	0.00021608	0.00310163	LOC_Os01g01790;LOC_Os01g05080;LOC_Os01g20110;LOC_Os02g08380;LOC_Os06g24730;LOC_Os07g33660;LOC_Os08g07060;LOC_Os08g40430;Oryza_sativa_newGene_1158
Cellular_Component	GO:0019898	extrinsic component of membrane	0.0121	0.0026	4.63	0.000262013	0.00344754	LOC_Os01g59090;LOC_Os01g70820;LOC_Os03g17174;LOC_Os04g44200;LOC_Os08g25900;LOC_Os08g39430;LOC_Os10g32400;LOC_Os12g37710
Cellular_Component	GO:0000427	plastid-encoded plastid RNA polymerase complex	0.0045	0.0003	17.36	0.000310714	0.00353424	LOC_Os01g50930;LOC_Os01g56350;LOC_Os05g50980
Cellular_Component	GO:0034357	photosynthetic membrane	0.0121	0.0027	4.52	0.000313369	0.00353424	LOC_Os01g01790;LOC_Os01g05080;LOC_Os01g20110;LOC_Os02g08380;LOC_Os06g24730;LOC_Os07g33660;LOC_Os08g07060;Oryza_sativa_newGene_1158
Cellular_Component	GO:0009532	plastid stroma	0.0136	0.0035	3.93	0.00039963	0.00420663	LOC_Os01g61320;LOC_Os02g08380;LOC_Os06g24730;LOC_Os06g44160;LOC_Os07g33240;LOC_Os07g33660;LOC_Os08g07060;LOC_Os10g30870;Oryza_sativa_newGene_1158
Cellular_Component	GO:0046658	anchored component of plasma membrane	0.0182	0.0062	2.92	0.000783699	0.00773387	LOC_Os01g17470;LOC_Os01g71380;LOC_Os01g71670;LOC_Os02g49850;LOC_Os03g03600;LOC_Os05g31140;LOC_Os06g11490;LOC_Os07g35510;LOC_Os07g40940;LOC_Os08g23180;LOC_Os09g07350;LOC_Os11g05860
Cellular_Component	GO:0055035	plastid thylakoid membrane	0.0106	0.0025	4.26	0.0010653	0.00989447	LOC_Os01g05080;LOC_Os01g20110;LOC_Os02g08380;LOC_Os06g24730;LOC_Os07g33660;LOC_Os08g07060;Oryza_sativa_newGene_1158
Cellular_Component	GO:0009535	chloroplast thylakoid membrane	0.0273	0.0122	2.24	0.00117871	0.0103396	LOC_Os01g05080;LOC_Os01g18210;LOC_Os01g20110;LOC_Os02g08380;LOC_Os02g51020;LOC_Os03g03990;LOC_Os03g15870;LOC_Os03g17174;LOC_Os05g01270;LOC_Os05g01675;LOC_Os06g24730;LOC_Os07g18720;LOC_Os07g33660;LOC_Os07g38150;LOC_Os08g07060;LOC_Os08g15460;LOC_Os09g26810;Oryza_sativa_newGene_1158
Cellular_Component	GO:0031976	plastid thylakoid	0.0106	0.0027	3.95	0.00169659	0.0140991	LOC_Os01g05080;LOC_Os01g20110;LOC_Os02g08380;LOC_Os06g24730;LOC_Os07g33660;LOC_Os08g07060;Oryza_sativa_newGene_1158
Cellular_Component	GO:0005886	plasma membrane	0.0727	0.048	1.51	0.00273495	0.0215917	LOC_Os01g19820;LOC_Os01g43580;LOC_Os01g47470;LOC_Os01g50460;LOC_Os01g70260;LOC_Os02g09359;LOC_Os02g17710;LOC_Os02g19820;LOC_Os02g38040;LOC_Os02g47840;LOC_Os02g56510;LOC_Os02g57240;LOC_Os03g02830;LOC_Os03g10030;LOC_Os03g35600;LOC_Os04g30160;LOC_Os04g58910;LOC_Os04g59120;LOC_Os05g08370;LOC_Os05g12320;LOC_Os05g32170;LOC_Os05g38250;LOC_Os05g39560;LOC_Os05g48900;LOC_Os05g51190;LOC_Os06g01972;LOC_Os06g…
Cellular_Component	GO:0005840	ribosome	0.0394	0.022	1.79	0.00302241	0.0227249	LOC_Os01g17150;LOC_Os01g44210;LOC_Os01g47330;LOC_Os01g54540;LOC_Os01g59060;LOC_Os02g04460;LOC_Os02g09590;LOC_Os02g15900;LOC_Os02g43600;LOC_Os02g51790;LOC_Os02g57670;LOC_Os03g03020;LOC_Os03g24020;LOC_Os03g49710;LOC_Os03g54040;LOC_Os03g55930;LOC_Os03g61260;LOC_Os03g63950;LOC_Os04g38750;LOC_Os05g09400;LOC_Os05g28750;LOC_Os05g49130;LOC_Os05g49320;LOC_Os09g10760;LOC_Os11g34940;LOC_Os12g37610
Cellular_Component	GO:0009533	chloroplast stromal thylakoid	0.003	0.0002	15.43	0.0054299	0.0372762	LOC_Os05g01270;Oryza_sativa_newGene_1158
Cellular_Component	GO:0030956	glutamyl-tRNA(Gln) amidotransferase complex	0.003	0.0002	15.43	0.0054299	0.0372762	LOC_Os04g55050;LOC_Os11g34210
Cellular_Component	GO:0044434	chloroplast part	0.0167	0.0069	2.4	0.00604845	0.0397924	LOC_Os01g05080;LOC_Os01g20110;LOC_Os01g61320;LOC_Os02g08380;LOC_Os06g24730;LOC_Os06g44160;LOC_Os07g33240;LOC_Os07g33660;LOC_Os08g07060;LOC_Os10g30870;Oryza_sativa_newGene_1158
Cellular_Component	GO:0044435	plastid part	0.0167	0.0071	2.36	0.00694939	0.0438909	LOC_Os01g05080;LOC_Os01g20110;LOC_Os01g61320;LOC_Os02g08380;LOC_Os06g24730;LOC_Os06g44160;LOC_Os07g33240;LOC_Os07g33660;LOC_Os08g07060;LOC_Os10g30870;Oryza_sativa_newGene_1158
Cellular_Component	GO:0009543	chloroplast thylakoid lumen	0.003	0.0003	11.57	0.0105491	0.0640633	LOC_Os01g05080;LOC_Os03g53640
Cellular_Component	GO:0005874	microtubule	0.0136	0.0056	2.45	0.010968	0.0641405	LOC_Os01g14090;LOC_Os01g18050;LOC_Os01g43580;LOC_Os01g59150;LOC_Os03g45920;LOC_Os04g53760;LOC_Os05g03190;LOC_Os07g05470;LOC_Os12g42430
Cellular_Component	GO:0009536	plastid	0.0288	0.0167	1.72	0.0149569	0.0843433	LOC_Os01g05080;LOC_Os01g20110;LOC_Os01g61320;LOC_Os02g08380;LOC_Os03g06710;LOC_Os03g48170;LOC_Os04g51350;LOC_Os05g09400;LOC_Os05g44330;LOC_Os06g24730;LOC_Os06g31190;LOC_Os06g44160;LOC_Os06g50930;LOC_Os07g33240;LOC_Os07g33660;LOC_Os07g34950;LOC_Os08g07060;LOC_Os10g30870;Oryza_sativa_newGene_1158
Cellular_Component	GO:0005576	extracellular region	0.0394	0.0255	1.55	0.0185596	0.101051	LOC_Os01g03310;LOC_Os01g03320;LOC_Os01g03340;LOC_Os01g04050;LOC_Os01g28500;LOC_Os03g04020;LOC_Os03g60840;LOC_Os04g59150;LOC_Os04g59190;LOC_Os04g59210;LOC_Os05g04380;LOC_Os05g04490;LOC_Os05g04500;LOC_Os05g39990;LOC_Os06g32990;LOC_Os06g35520;LOC_Os07g02440;LOC_Os07g48010;LOC_Os09g27940;LOC_Os10g02040;LOC_Os10g39640;LOC_Os10g40700;LOC_Os10g40730;LOC_Os12g39360;LOC_Os12g43440;LOC_Os12g43450
Cellular_Component	GO:0042646	plastid nucleoid	0.003	0.0004	7.72	0.0248933	0.126791	LOC_Os01g61320;LOC_Os03g31150
Cellular_Component	GO:0055028	cortical microtubule	0.003	0.0004	7.72	0.0248933	0.126791	LOC_Os07g05470;LOC_Os09g27370
Cellular_Component	GO:0010445	nuclear dicing body	0.0015	0.0001	23.15	0.0431994	0.174896	LOC_Os02g03050
Cellular_Component	GO:0031004	potassium ion-transporting ATPase complex	0.0015	0.0001	23.15	0.0431994	0.174896	LOC_Os03g54100
Cellular_Component	GO:0031422	RecQ helicase-Topo III complex	0.0015	0.0001	23.15	0.0431994	0.174896	LOC_Os04g32090
Cellular_Component	GO:0031972	chloroplast intermembrane space	0.0015	0.0001	23.15	0.0431994	0.174896	LOC_Os07g08970
Cellular_Component	GO:0031978	plastid thylakoid lumen	0.0015	0.0001	23.15	0.0431994	0.174896	LOC_Os01g05080
Cellular_Component	GO:0043186	P granule	0.0015	0.0001	23.15	0.0431994	0.174896	LOC_Os03g06440
Cellular_Component	GO:0044614	nuclear pore cytoplasmic filaments	0.0015	0.0001	23.15	0.0431994	0.174896	LOC_Os12g06870
Cellular_Component	GO:0080085	signal recognition particle, chloroplast targeting	0.0015	0.0001	23.15	0.0431994	0.174896	LOC_Os03g03990
Molecular_Function	GO:0046872	metal ion binding	0.085	0.0438	1.94	2.89957e-08	9.18707e-06	LOC_Os01g37510;LOC_Os01g38580;LOC_Os01g46760;LOC_Os01g52160;LOC_Os01g58640;LOC_Os01g63690;LOC_Os01g70240;LOC_Os01g70930;LOC_Os01g72230;LOC_Os02g06480;LOC_Os02g07160;LOC_Os02g55560;LOC_Os03g03034;LOC_Os03g09850;LOC_Os03g10950;LOC_Os03g16170;LOC_Os03g29920;LOC_Os03g31180;LOC_Os03g31750;LOC_Os03g32470;LOC_Os03g45710;LOC_Os03g48040;LOC_Os03g49350;LOC_Os03g54050;LOC_Os03g63074;LOC_Os03g64280;LOC_Os04g…
Molecular_Function	GO:0020037	heme binding	0.0515	0.0228	2.25	2.94836e-07	4.67082e-05	LOC_Os01g11340;LOC_Os01g12760;LOC_Os01g12770;LOC_Os01g25484;LOC_Os01g41810;LOC_Os01g41820;LOC_Os01g43760;LOC_Os01g43844;LOC_Os01g63690;LOC_Os02g07680;LOC_Os02g12890;LOC_Os02g52730;LOC_Os03g04680;LOC_Os04g08828;LOC_Os04g08836;LOC_Os04g35520;LOC_Os04g51300;LOC_Os04g59150;LOC_Os04g59190;LOC_Os04g59210;LOC_Os05g04380;LOC_Os05g04490;LOC_Os05g04500;LOC_Os05g25640;LOC_Os06g02019;LOC_Os06g32990;LOC_Os06g…
Molecular_Function	GO:0004553	hydrolase activity, hydrolyzing O-glycosyl compounds	0.0268	0.009	2.99	1.97139e-06	0.000208207	LOC_Os01g16310;LOC_Os01g32364;LOC_Os01g70520;LOC_Os01g71350;LOC_Os01g71380;LOC_Os01g71670;LOC_Os01g71930;LOC_Os03g61280;LOC_Os04g40510;LOC_Os04g43410;LOC_Os04g51450;LOC_Os05g15510;LOC_Os05g31140;LOC_Os06g22919;LOC_Os06g46940;LOC_Os07g29750;LOC_Os07g35480;LOC_Os07g35510;LOC_Os07g40940;LOC_Os08g14700;LOC_Os09g08120;LOC_Os10g28120;LOC_Os10g42670;LOC_Os11g18730
Molecular_Function	GO:0005524	ATP binding	0.1532	0.1051	1.46	3.78457e-06	0.000299778	ChrSy.fgenesh.gene.28;LOC_Os01g01312;LOC_Os01g02040;LOC_Os01g02290;LOC_Os01g02320;LOC_Os01g02360;LOC_Os01g02390;LOC_Os01g02400;LOC_Os01g02420;LOC_Os01g02430;LOC_Os01g02560;LOC_Os01g02580;LOC_Os01g02610;LOC_Os01g03020;LOC_Os01g14090;LOC_Os01g18670;LOC_Os01g26270;LOC_Os01g28540;LOC_Os01g42030;LOC_Os01g43120;LOC_Os01g43580;LOC_Os01g47470;LOC_Os01g50400;LOC_Os01g54020;LOC_Os01g54080;LOC_Os01g64490;LO…
Molecular_Function	GO:0003735	structural constituent of ribosome	0.0369	0.0162	2.28	1.12307e-05	0.000711675	LOC_Os01g44210;LOC_Os01g47330;LOC_Os01g48690;LOC_Os01g54540;LOC_Os01g59060;LOC_Os02g04460;LOC_Os02g09590;LOC_Os02g15900;LOC_Os02g30050;LOC_Os02g43600;LOC_Os02g51790;LOC_Os02g57670;LOC_Os03g03020;LOC_Os03g03360;LOC_Os03g10060;LOC_Os03g12020;LOC_Os03g15870;LOC_Os03g24020;LOC_Os03g34040;LOC_Os03g49710;LOC_Os03g54040;LOC_Os03g55930;LOC_Os03g60100;LOC_Os03g61260;LOC_Os03g62630;LOC_Os04g38750;LOC_Os05g…
Molecular_Function	GO:0016491	oxidoreductase activity	0.0369	0.017	2.18	2.85258e-05	0.00150034	LOC_Os01g01030;LOC_Os01g25484;LOC_Os01g62870;LOC_Os01g70930;LOC_Os02g01220;LOC_Os02g08230;LOC_Os02g52730;LOC_Os03g03034;LOC_Os03g09020;LOC_Os03g12270;LOC_Os03g57120;LOC_Os03g62510;LOC_Os03g64280;LOC_Os04g15920;LOC_Os04g28990;LOC_Os04g33240;LOC_Os04g37470;LOC_Os04g51920;LOC_Os04g53830;LOC_Os04g53850;LOC_Os04g53860;LOC_Os04g57560;LOC_Os06g14620;LOC_Os07g37420;LOC_Os07g43370;LOC_Os07g46980;LOC_Os08g…
Molecular_Function	GO:0005525	GTP binding	0.0235	0.0086	2.73	3.31471e-05	0.00150034	LOC_Os01g18050;LOC_Os01g59150;LOC_Os01g72800;LOC_Os02g01440;LOC_Os02g18450;LOC_Os02g38210;LOC_Os03g44420;LOC_Os03g45920;LOC_Os03g56840;LOC_Os03g58540;LOC_Os04g04060;LOC_Os04g45490;LOC_Os05g05950;LOC_Os05g35540;LOC_Os05g49220;LOC_Os06g02120;LOC_Os07g47300;LOC_Os08g06230;LOC_Os11g05552;LOC_Os11g41910;LOC_Os12g07880
Molecular_Function	GO:0003755	peptidyl-prolyl cis-trans isomerase activity	0.0112	0.0025	4.5	6.7275e-05	0.00266445	LOC_Os01g02080;LOC_Os01g18210;LOC_Os01g38229;LOC_Os02g51570;LOC_Os03g50080;LOC_Os05g01270;LOC_Os06g20320;LOC_Os06g45340;LOC_Os07g30800;LOC_Os08g42850
Molecular_Function	GO:0005506	iron ion binding	0.0358	0.0181	1.98	0.000214841	0.00690145	LOC_Os01g11340;LOC_Os01g12760;LOC_Os01g12770;LOC_Os01g41810;LOC_Os01g41820;LOC_Os01g43760;LOC_Os01g43844;LOC_Os02g07680;LOC_Os02g08230;LOC_Os02g12890;LOC_Os03g04680;LOC_Os04g08828;LOC_Os04g08836;LOC_Os05g25640;LOC_Os05g48200;LOC_Os06g02019;LOC_Os06g43304;LOC_Os06g43320;LOC_Os07g33480;LOC_Os07g34570;LOC_Os08g05620;LOC_Os09g26980;LOC_Os09g27500;LOC_Os09g36070;LOC_Os10g08540;LOC_Os10g12050;LOC_Os10g…
Molecular_Function	GO:0004601	peroxidase activity	0.019	0.0071	2.69	0.00021782	0.00690145	LOC_Os01g25820;LOC_Os04g35520;LOC_Os04g51300;LOC_Os04g59150;LOC_Os04g59190;LOC_Os04g59210;LOC_Os05g04380;LOC_Os05g04490;LOC_Os05g04500;LOC_Os06g32990;LOC_Os06g35520;LOC_Os07g02440;LOC_Os07g48010;LOC_Os08g35210;LOC_Os08g41090;LOC_Os09g26660;LOC_Os10g02040
Molecular_Function	GO:0004675	transmembrane receptor protein serine/threonine kinase activity	0.0101	0.0026	3.93	0.000441517	0.0127174	LOC_Os01g47470;LOC_Os01g70260;LOC_Os02g09359;LOC_Os04g58910;LOC_Os05g32170;LOC_Os05g51190;LOC_Os07g42626;LOC_Os11g01740;LOC_Os12g01740
Molecular_Function	GO:0042910	xenobiotic transporter activity	0.0089	0.0022	4.11	0.000675544	0.0175976	LOC_Os03g11734;LOC_Os06g36330;LOC_Os09g29284;LOC_Os10g20350;LOC_Os11g03484;LOC_Os11g03500;LOC_Os12g03200;LOC_Os12g03260
Molecular_Function	GO:0016760	cellulose synthase (UDP-forming) activity	0.0067	0.0013	5.32	0.000786649	0.0175976	LOC_Os04g35030;LOC_Os05g08370;LOC_Os07g10770;LOC_Os07g14850;LOC_Os07g24190;LOC_Os10g32980
Molecular_Function	GO:0005509	calcium ion binding	0.0268	0.0133	2.02	0.000932691	0.0175976	LOC_Os01g25820;LOC_Os01g26270;LOC_Os01g39770;LOC_Os01g59090;LOC_Os01g70820;LOC_Os03g17174;LOC_Os03g54100;LOC_Os03g59264;LOC_Os04g21820;LOC_Os04g29680;LOC_Os04g30010;LOC_Os04g30160;LOC_Os04g44200;LOC_Os05g06920;LOC_Os05g13580;LOC_Os06g40180;LOC_Os08g25900;LOC_Os08g32970;LOC_Os08g39430;LOC_Os09g26660;LOC_Os10g10130;LOC_Os10g32400;LOC_Os11g46880;LOC_Os12g37710
Molecular_Function	GO:0008194	UDP-glycosyltransferase activity	0.019	0.008	2.37	0.00093609	0.0175976	LOC_Os01g45140;LOC_Os01g50200;LOC_Os02g36830;LOC_Os03g55010;LOC_Os04g12690;LOC_Os04g12960;LOC_Os04g24850;LOC_Os04g25440;LOC_Os04g25800;LOC_Os05g08750;LOC_Os06g39270;LOC_Os06g39330;LOC_Os07g10160;LOC_Os09g34230;LOC_Os11g04860;LOC_Os11g38650;LOC_Os12g37510
Molecular_Function	GO:2001070	starch binding	0.0045	0.0005	8.36	0.00103039	0.0175976	LOC_Os01g63810;LOC_Os03g48170;LOC_Os05g07130;LOC_Os08g09230
Molecular_Function	GO:0004067	asparaginase activity	0.0022	0.0001	29.27	0.00116635	0.0175976	LOC_Os03g40070;LOC_Os04g55710
Molecular_Function	GO:0005242	inward rectifier potassium channel activity	0.0022	0.0001	29.27	0.00116635	0.0175976	LOC_Os03g54100;LOC_Os07g01810
Molecular_Function	GO:0008798	beta-aspartyl-peptidase activity	0.0022	0.0001	29.27	0.00116635	0.0175976	LOC_Os03g40070;LOC_Os04g55710
Molecular_Function	GO:0022841	potassium ion leak channel activity	0.0022	0.0001	29.27	0.00116635	0.0175976	LOC_Os03g54100;LOC_Os07g01810
Molecular_Function	GO:0030785	[ribulose-bisphosphate carboxylase]-lysine N-methyltransferase activity	0.0022	0.0001	29.27	0.00116635	0.0175976	LOC_Os02g49326;LOC_Os09g24530
Molecular_Function	GO:0004497	monooxygenase activity	0.0224	0.0105	2.13	0.00132312	0.0190554	LOC_Os01g11340;LOC_Os01g41810;LOC_Os01g41820;LOC_Os01g43760;LOC_Os01g43844;LOC_Os02g07680;LOC_Os02g12890;LOC_Os03g04680;LOC_Os05g25640;LOC_Os06g02019;LOC_Os06g43304;LOC_Os06g43320;LOC_Os07g33480;LOC_Os08g05620;LOC_Os09g26980;LOC_Os09g36070;LOC_Os10g16974;LOC_Os10g17260;LOC_Os10g39930;LOC_Os11g18570
Molecular_Function	GO:0009055	electron carrier activity	0.0157	0.0063	2.5	0.00155202	0.0213802	LOC_Os01g09830;LOC_Os01g17470;LOC_Os01g27140;LOC_Os02g49850;LOC_Os03g45710;LOC_Os03g48040;LOC_Os05g01675;LOC_Os05g10930;LOC_Os06g11490;LOC_Os06g50420;LOC_Os08g37670;LOC_Os11g43520;LOC_Os12g35330;LOC_Os12g35340
Molecular_Function	GO:0015204	urea transmembrane transporter activity	0.0022	0.0001	19.51	0.00341953	0.0411616	LOC_Os01g74450;LOC_Os10g42960
Molecular_Function	GO:0016782	transferase activity, transferring sulfur-containing groups	0.0022	0.0001	19.51	0.00341953	0.0411616	LOC_Os02g01220;LOC_Os06g50930
Molecular_Function	GO:0050567	glutaminyl-tRNA synthase (glutamine-hydrolyzing) activity	0.0022	0.0001	19.51	0.00341953	0.0411616	LOC_Os04g55050;LOC_Os11g34210
Molecular_Function	GO:0010333	terpene synthase activity	0.0078	0.0022	3.53	0.00350762	0.0411616	LOC_Os02g36140;LOC_Os03g22634;LOC_Os04g27190;LOC_Os04g27430;LOC_Os08g04500;LOC_Os08g07080;LOC_Os10g34790
Molecular_Function	GO:0003924	GTPase activity	0.0145	0.0062	2.36	0.0036456	0.0412528	LOC_Os01g18050;LOC_Os01g59150;LOC_Os02g18450;LOC_Os02g38210;LOC_Os03g44420;LOC_Os03g45920;LOC_Os04g04060;LOC_Os04g45490;LOC_Os05g35540;LOC_Os06g02120;LOC_Os07g47300;LOC_Os11g05552;LOC_Os12g07880
Molecular_Function	GO:0015297	antiporter activity	0.0089	0.0029	3.12	0.00403165	0.0425799	LOC_Os03g11734;LOC_Os06g36330;LOC_Os09g29284;LOC_Os10g20350;LOC_Os11g03484;LOC_Os11g03500;LOC_Os12g03200;LOC_Os12g03260
Molecular_Function	GO:0030246	carbohydrate binding	0.0179	0.0085	2.11	0.00419161	0.0426682	LOC_Os01g16310;LOC_Os03g15020;LOC_Os03g35600;LOC_Os03g48170;LOC_Os03g53710;LOC_Os04g05470;LOC_Os04g12390;LOC_Os04g22900;LOC_Os04g38530;LOC_Os07g03840;LOC_Os07g15940;LOC_Os07g40940;LOC_Os08g44020;LOC_Os09g09510;LOC_Os10g04270;LOC_Os11g32260
Molecular_Function	GO:0008374	O-acyltransferase activity	0.0056	0.0012	4.57	0.00430934	0.0426682	LOC_Os02g37654;LOC_Os02g37700;LOC_Os06g33330;LOC_Os09g33820;LOC_Os10g08026
Molecular_Function	GO:0000287	magnesium ion binding	0.0145	0.0064	2.28	0.00496512	0.0476715	LOC_Os02g36140;LOC_Os02g47600;LOC_Os03g22634;LOC_Os03g51610;LOC_Os04g27190;LOC_Os04g27430;LOC_Os05g01675;LOC_Os05g49800;LOC_Os07g47300;LOC_Os08g04500;LOC_Os08g07080;LOC_Os10g34790;Oryza_sativa_newGene_488
Molecular_Function	GO:0015035	protein disulfide oxidoreductase activity	0.0078	0.0024	3.2	0.00608016	0.0566603	LOC_Os01g09830;LOC_Os01g27140;LOC_Os05g10930;LOC_Os08g29110;LOC_Os11g43520;LOC_Os12g35330;LOC_Os12g35340
Molecular_Function	GO:0097367	carbohydrate derivative binding	0.0056	0.0013	4.18	0.00638686	0.0578179	LOC_Os01g19820;LOC_Os02g06360;LOC_Os02g47840;LOC_Os03g48170;LOC_Os04g48020
Molecular_Function	GO:0016783	sulfurtransferase activity	0.0022	0.0002	14.63	0.00668404	0.0588274	LOC_Os02g01220;LOC_Os06g50930
Molecular_Function	GO:0046556	alpha-L-arabinofuranosidase activity	0.0034	0.0005	7.32	0.0069428	0.0594533	LOC_Os06g41020;LOC_Os07g48750;LOC_Os11g03780
Molecular_Function	GO:0003993	acid phosphatase activity	0.0056	0.0015	3.85	0.00908136	0.0691816	LOC_Os01g58640;LOC_Os03g63074;LOC_Os12g38760;LOC_Os12g44030;LOC_Os12g44050
Molecular_Function	atom of oxygen	0.0056	0.0015	3.75	0.0101304	0.0691816	LOC_Os01g12760;LOC_Os01g12770;LOC_Os04g08828;LOC_Os09g27500;LOC_Os11g41710
Molecular_Function	GO:0003747	translation release factor activity	0.0022	0.0002	11.71	0.0108883	0.0691816	LOC_Os01g71270;LOC_Os05g31160
Molecular_Function	GO:0003999	adenine phosphoribosyltransferase activity	0.0022	0.0002	11.71	0.0108883	0.0691816	LOC_Os04g42520;LOC_Os07g30150
Molecular_Function	GO:0004072	aspartate kinase activity	0.0022	0.0002	11.71	0.0108883	0.0691816	LOC_Os03g63330;LOC_Os09g12290
Molecular_Function	GO:0016987	sigma factor activity	0.0022	0.0002	11.71	0.0108883	0.0691816	LOC_Os03g16430;LOC_Os11g26160
Molecular_Function	GO:0052654	L-leucine transaminase activity	0.0022	0.0002	11.71	0.0108883	0.0691816	LOC_Os03g12890;LOC_Os04g47190
Molecular_Function	GO:0052655	L-valine transaminase activity	0.0022	0.0002	11.71	0.0108883	0.0691816	LOC_Os03g12890;LOC_Os04g47190
Molecular_Function	GO:0052656	L-isoleucine transaminase activity	0.0022	0.0002	11.71	0.0108883	0.0691816	LOC_Os03g12890;LOC_Os04g47190
Molecular_Function	GO:0008173	RNA methyltransferase activity	0.0034	0.0005	6.27	0.0109174	0.0691816	LOC_Os01g74190;LOC_Os03g48050;LOC_Os08g39600
Molecular_Function	GO:0015018	galactosylgalactosylxylosylprotein 3-beta-glucuronosyltransferase activity	0.0034	0.0005	6.27	0.0109174	0.0691816	LOC_Os04g55670;LOC_Os05g03174;LOC_Os07g49370
Molecular_Function	GO:0080043	quercetin 3-O-glucosyltransferase activity	0.0034	0.0005	6.27	0.0109174	0.0691816	LOC_Os04g12960;LOC_Os04g25800;LOC_Os05g08750
Molecular_Function	GO:0080044	quercetin 7-O-glucosyltransferase activity	0.0034	0.0005	6.27	0.0109174	0.0691816	LOC_Os04g12960;LOC_Os04g25800;LOC_Os05g08750
Molecular_Function	GO:0003746	translation elongation factor activity	0.0056	0.0015	3.66	0.0112596	0.0699514	LOC_Os02g38210;LOC_Os04g45490;LOC_Os11g02450;LOC_Os12g02380;LOC_Os12g35630
Molecular_Function	GO:0016762	xyloglucan:xyloglucosyl transferase activity	0.0045	0.001	4.34	0.0127073	0.0774274	LOC_Os04g51450;LOC_Os06g22919;LOC_Os07g29750;LOC_Os10g42670
Molecular_Function	GO:0004867	serine-type endopeptidase inhibitor activity	0.0056	0.0016	3.4	0.0151539	0.0887483	LOC_Os01g03310;LOC_Os01g03320;LOC_Os01g03340;LOC_Os01g04050;LOC_Os03g60840
Molecular_Function	GO:0003860	3-hydroxyisobutyryl-CoA hydrolase activity	0.0022	0.0002	9.76	0.0159644	0.0887483	LOC_Os10g42210;LOC_Os10g42220
Molecular_Function	GO:0009001	serine O-acetyltransferase activity	0.0022	0.0002	9.76	0.0159644	0.0887483	LOC_Os01g52260;LOC_Os03g10050
Molecular_Function	GO:0050664	oxidoreductase activity, acting on NAD(P)H, oxygen as acceptor	0.0022	0.0002	9.76	0.0159644	0.0887483	LOC_Os08g35210;LOC_Os09g26660
Molecular_Function	GO:0005200	structural constituent of cytoskeleton	0.0034	0.0006	5.49	0.0159659	0.0887483	LOC_Os01g18050;LOC_Os01g59150;LOC_Os03g45920
Molecular_Function	GO:0051087	chaperone binding	0.0045	0.0012	3.78	0.0204701	0.107194	LOC_Os02g39870;LOC_Os06g03640;LOC_Os08g43270;LOC_Os09g35630
Molecular_Function	GO:0003723	RNA binding	0.0459	0.0329	1.4	0.0207136	0.107194	LOC_Os01g68790;LOC_Os01g70010;LOC_Os02g02770;LOC_Os02g15900;LOC_Os02g35750;LOC_Os02g50330;LOC_Os02g51480;LOC_Os02g57010;LOC_Os03g02420;LOC_Os03g02430;LOC_Os03g06440;LOC_Os03g06710;LOC_Os03g10060;LOC_Os03g21980;LOC_Os03g25960;LOC_Os03g31150;LOC_Os03g34040;LOC_Os03g45400;LOC_Os03g48050;LOC_Os03g49710;LOC_Os04g50110;LOC_Os04g51350;LOC_Os05g01750;LOC_Os05g05300;LOC_Os05g30980;LOC_Os05g32220;LOC_Os05g…
Molecular_Function	GO:0001871	pattern binding	0.0022	0.0003	8.36	0.021848	0.107194	LOC_Os03g48170;LOC_Os07g40940
Molecular_Function	GO:0004739	pyruvate dehydrogenase (acetyl-transferring) activity	0.0022	0.0003	8.36	0.021848	0.107194	LOC_Os04g02900;LOC_Os12g42230
Molecular_Function	GO:0016872	intramolecular lyase activity	0.0022	0.0003	8.36	0.021848	0.107194	LOC_Os02g53810;LOC_Os11g02440
Molecular_Function	GO:0070181	small ribosomal subunit rRNA binding	0.0022	0.0003	8.36	0.021848	0.107194	LOC_Os01g48690;LOC_Os03g62630
Molecular_Function	GO:0009982	pseudouridine synthase activity	0.0034	0.0007	4.62	0.0256134	0.107194	LOC_Os03g21980;LOC_Os05g01750;LOC_Os06g50360
Molecular_Function	GO:0030247	polysaccharide binding	0.0112	0.0055	2.03	0.0263019	0.107194	LOC_Os01g02390;LOC_Os01g02560;LOC_Os01g04430;LOC_Os01g26270;LOC_Os03g48170;LOC_Os04g24510;LOC_Os04g30010;LOC_Os04g30160;LOC_Os07g40940;LOC_Os11g46880
Molecular_Function	GO:0004792	thiosulfate sulfurtransferase activity	0.0022	0.0003	7.32	0.0284782	0.107194	LOC_Os02g01220;LOC_Os06g50930
Molecular_Function	GO:0033926	glycopeptide alpha-N-acetylgalactosaminidase activity	0.0022	0.0003	7.32	0.0284782	0.107194	LOC_Os01g22900;LOC_Os04g33490
Molecular_Function	GO:0015171	amino acid transmembrane transporter activity	0.0034	0.0008	4.39	0.0293857	0.107194	LOC_Os03g45170;LOC_Os03g60260;LOC_Os08g03350
Molecular_Function	GO:0003825	alpha,alpha-trehalose-phosphate synthase (UDP-forming) activity	0.0011	0	29.27	0.0341704	0.107194	LOC_Os05g44210
Molecular_Function	GO:0003868	4-hydroxyphenylpyruvate dioxygenase activity	0.0011	0	29.27	0.0341704	0.107194	LOC_Os02g07160
Molecular_Function	GO:0003913	DNA photolyase activity	0.0011	0	29.27	0.0341704	0.107194	LOC_Os06g45100
Molecular_Function	GO:0003914	DNA (6-4) photolyase activity	0.0011	0	29.27	0.0341704	0.107194	LOC_Os02g10990
Molecular_Function	GO:0004038	allantoinase activity	0.0011	0	29.27	0.0341704	0.107194	LOC_Os04g58390
Molecular_Function	GO:0004358	glutamate N-acetyltransferase activity	0.0011	0	29.27	0.0341704	0.107194	LOC_Os03g17120
Molecular_Function	GO:0004555	alpha,alpha-trehalase activity	0.0011	0	29.27	0.0341704	0.107194	LOC_Os10g37660
Molecular_Function	GO:0004851	uroporphyrin-III C-methyltransferase activity	0.0011	0	29.27	0.0341704	0.107194	LOC_Os01g44050
Molecular_Function	GO:0005109	frizzled binding	0.0011	0	29.27	0.0341704	0.107194	LOC_Os06g08250
Molecular_Function	GO:0008430	selenium binding	0.0011	0	29.27	0.0341704	0.107194	LOC_Os01g68770
Molecular_Function	GO:0008696	4-amino-4-deoxychorismate lyase activity	0.0011	0	29.27	0.0341704	0.107194	LOC_Os01g13690
Molecular_Function	GO:0008716	D-alanine-D-alanine ligase activity	0.0011	0	29.27	0.0341704	0.107194	LOC_Os07g49110
Molecular_Function	GO:0008734	L-aspartate oxidase activity	0.0011	0	29.27	0.0341704	0.107194	LOC_Os02g04170
Molecular_Function	GO:0009974	zeinoxanthin epsilon hydroxylase activity	0.0011	0	29.27	0.0341704	0.107194	LOC_Os10g39930
Molecular_Function	GO:0015114	phosphate ion transmembrane transporter activity	0.0011	0	29.27	0.0341704	0.107194	LOC_Os02g56510
Molecular_Function	GO:0030732	methionine S-methyltransferase activity	0.0011	0	29.27	0.0341704	0.107194	LOC_Os05g01470
Molecular_Function	GO:0030744	luteolin O-methyltransferase activity	0.0011	0	29.27	0.0341704	0.107194	LOC_Os08g06100
Molecular_Function	GO:0030755	quercetin 3-O-methyltransferase activity	0.0011	0	29.27	0.0341704	0.107194	LOC_Os08g06100
Molecular_Function	GO:0033799	myricetin 3'-O-methyltransferase activity	0.0011	0	29.27	0.0341704	0.107194	LOC_Os08g06100
Molecular_Function	GO:0035596	methylthiotransferase activity	0.0011	0	29.27	0.0341704	0.107194	LOC_Os11g38030
Molecular_Function	GO:0042286	glutamate-1-semialdehyde 2,1-aminomutase activity	0.0011	0	29.27	0.0341704	0.107194	LOC_Os08g41990
Molecular_Function	GO:0044318	L-aspartate:fumarate oxidoreductase activity	0.0011	0	29.27	0.0341704	0.107194	LOC_Os02g04170
Molecular_Function	GO:0046507	UDPsulfoquinovose synthase activity	0.0011	0	29.27	0.0341704	0.107194	LOC_Os05g32140
Molecular_Function	GO:0047763	caffeate O-methyltransferase activity	0.0011	0	29.27	0.0341704	0.107194	LOC_Os08g06100
Molecular_Function	GO:0047912	galacturonokinase activity	0.0011	0	29.27	0.0341704	0.107194	LOC_Os04g51880
Molecular_Function	GO:0047918	GDP-mannose 3,5-epimerase activity	0.0011	0	29.27	0.0341704	0.107194	LOC_Os10g28200
Molecular_Function	GO:0052861	glucan endo-1,3-beta-glucanase activity, C-3 substituted reducing group	0.0011	0	29.27	0.0341704	0.107194	LOC_Os09g21210
Molecular_Function	GO:0070492	oligosaccharide binding	0.0011	0	29.27	0.0341704	0.107194	LOC_Os03g48170
Molecular_Function	GO:0080124	pheophytinase activity	0.0011	0	29.27	0.0341704	0.107194	LOC_Os06g24730
Molecular_Function	GO:1990189	peptide-serine-N-acetyltransferase activity	0.0011	0	29.27	0.0341704	0.107194	LOC_Os02g53260
Molecular_Function	GO:2001066	amylopectin binding	0.0011	0	29.27	0.0341704	0.107194	LOC_Os03g48170
Molecular_Function	GO:2001071	maltoheptaose binding	0.0011	0	29.27	0.0341704	0.107194	LOC_Os03g48170
Molecular_Function	GO:0005381	iron ion transmembrane transporter activity	0.0022	0.0003	6.5	0.035797	0.110117	LOC_Os05g04120;LOC_Os06g01440
Molecular_Function	GO:0016208	AMP binding	0.0022	0.0003	6.5	0.035797	0.110117	LOC_Os01g19820;LOC_Os02g47840
Molecular_Function	GO:0015267	channel activity	0.0045	0.0015	3	0.0432753	0.12835	LOC_Os01g13120;LOC_Os02g51110;LOC_Os06g12310;LOC_Os06g22960
Molecular_Function	GO:0000250	lanosterol synthase activity	0.0022	0.0004	5.85	0.04375	0.12835	LOC_Os11g08569;LOC_Os11g18366
Molecular_Function	GO:0004575	sucrose alpha-glucosidase activity	0.0022	0.0004	5.85	0.04375	0.12835	LOC_Os01g22900;LOC_Os04g33490
Molecular_Function	GO:0030983	mismatched DNA binding	0.0022	0.0004	5.85	0.04375	0.12835	LOC_Os04g58410;LOC_Os10g36530
Molecular_Function	GO:0042300	beta-amyrin synthase activity	0.0022	0.0004	5.85	0.04375	0.12835	LOC_Os11g08569;LOC_Os11g18366

## Sheet: KEGG enrichment
Table S2 KEGG enrichment analysis of 1534 differentially expressed genes (DEGs) between WT and the chlm mutant
KEGG_A_class	KEGG_B_class	ID	Pathway	GeneRatio	BgRatio	enrich_factor	pvalue	qvalue	geneID	gene_number	Contained
Metabolism	Carbohydrate metabolism	ko00500	Starch and sucrose metabolism	0.0694	0.0334	2.08	4.5382e-05	0.0031133	LOC_Os01g32364;LOC_Os01g63220;LOC_Os01g70520;LOC_Os01g71350;LOC_Os01g71380;LOC_Os01g71670;LOC_Os01g71930;LOC_Os02g34990;LOC_Os02g44230;LOC_Os02g50490;LOC_Os03g22120;LOC_Os03g55090;LOC_Os04g40510;LOC_Os04g43410;LOC_Os05g31140;LOC_Os05g44210;LOC_Os06g06560;LOC_Os06g13830;LOC_Os06g46940;LOC_Os07g03840;LOC_Os07g35480;LOC_Os07g35510;LOC_Os07g35880;LOC_Os07g40940;LOC_Os07g42000;LOC_Os08g09230;LOC_Os08g…	34	up&down
Genetic Information Processing	Translation	ko03010	Ribosome	0.0633	0.0302	2.1	8.50399e-05	0.0031133	LOC_Os01g12280;LOC_Os01g44210;LOC_Os01g47330;LOC_Os01g48690;LOC_Os01g54540;LOC_Os01g59060;LOC_Os01g70010;LOC_Os02g04460;LOC_Os02g15900;LOC_Os02g30050;LOC_Os02g43600;LOC_Os02g51790;LOC_Os02g57670;LOC_Os03g03020;LOC_Os03g03360;LOC_Os03g10060;LOC_Os03g12020;LOC_Os03g15870;LOC_Os03g17580;LOC_Os03g24020;LOC_Os03g34040;LOC_Os03g49710;LOC_Os03g54040;LOC_Os03g55930;LOC_Os03g60100;LOC_Os03g61260;LOC_Os03g…	31	up
Metabolism	Metabolism of cofactors and vitamins	ko00860	Porphyrin and chlorophyll metabolism	0.0204	0.0047	4.31	9.54076e-05	0.0031133	LOC_Os01g16020;LOC_Os01g44050;LOC_Os02g02860;LOC_Os03g21900;LOC_Os03g27770;LOC_Os03g59640;LOC_Os04g52130;LOC_Os06g49120;LOC_Os07g41230;LOC_Os08g41990	10	up&down
Metabolism	Energy metabolism	ko00195	Photosynthesis	0.0327	0.0129	2.54	0.00059639	0.0145959	LOC_Os01g59090;LOC_Os03g17174;LOC_Os03g45710;LOC_Os03g48040;LOC_Os03g52660;LOC_Os03g57120;LOC_Os04g44200;LOC_Os05g01675;LOC_Os07g05360;LOC_Os07g05365;LOC_Os08g25900;LOC_Os10g32300;LOC_Os10g32348;LOC_Os10g32400;LOC_Os10g32540;LOC_Os10g38229	16	up&down
Metabolism	Biosynthesis of other secondary metabolites	ko00966	Glucosinolate biosynthesis	0.0122	0.0028	4.33	0.00236109	0.0462276	LOC_Os01g32110;LOC_Os03g12890;LOC_Os03g41180;LOC_Os04g08828;LOC_Os04g08836;LOC_Os04g47190	6	up&down
Metabolism	Carbohydrate metabolism	ko00051	Fructose and mannose metabolism	0.0204	0.0074	2.78	0.00321977	0.047347	LOC_Os01g03710;LOC_Os01g62840;LOC_Os01g63220;LOC_Os03g16150;LOC_Os03g61280;LOC_Os04g33450;LOC_Os05g07130;LOC_Os06g06080;LOC_Os08g02700;LOC_Os09g12650	10	up&down
Metabolism	Metabolism of other amino acids	ko00460	Cyanoamino acid metabolism	0.0265	0.0112	2.38	0.00338556	0.047347	LOC_Os01g32110;LOC_Os01g32364;LOC_Os01g70520;LOC_Os01g70830;LOC_Os01g70840;LOC_Os01g70850;LOC_Os03g40070;LOC_Os03g41180;LOC_Os04g08828;LOC_Os04g08836;LOC_Os04g43410;LOC_Os04g55710;LOC_Os06g46940	13	up&down
Metabolism	Global and overview maps	ko01210	2-Oxocarboxylic acid metabolism	0.0204	0.0076	2.67	0.00422773	0.0517341	LOC_Os01g32110;LOC_Os03g12890;LOC_Os03g17120;LOC_Os03g41180;LOC_Os03g63330;LOC_Os04g08828;LOC_Os04g08836;LOC_Os04g47190;LOC_Os05g05950;LOC_Os05g49800	10	up&down
Metabolism	Biosynthesis of other secondary metabolites	ko00940	Phenylpropanoid biosynthesis	0.051	0.0295	1.73	0.00558835	0.0607855	LOC_Os01g32364;LOC_Os01g45140;LOC_Os01g70520;LOC_Os02g09490;LOC_Os03g12270;LOC_Os04g15920;LOC_Os04g43410;LOC_Os04g59150;LOC_Os04g59190;LOC_Os04g59210;LOC_Os05g04380;LOC_Os05g04490;LOC_Os05g04500;LOC_Os05g25640;LOC_Os05g35290;LOC_Os06g32990;LOC_Os06g35520;LOC_Os06g46940;LOC_Os07g02440;LOC_Os07g48010;LOC_Os08g06170;LOC_Os08g34280;LOC_Os09g25150;LOC_Os10g02040;LOC_Os10g12050	25	up&down
Metabolism	Energy metabolism	ko00910	Nitrogen metabolism	0.0122	0.0035	3.46	0.00731219	0.0715825	LOC_Os01g25484;LOC_Os01g36720;LOC_Os01g45274;LOC_Os02g52730;LOC_Os05g48200;LOC_Os08g32780	6	up&down
Metabolism	Glycan biosynthesis and metabolism	ko00601	Glycosphingolipid biosynthesis - lacto and neolacto series	0.0041	0.0004	11.55	0.0111666	0.0960353	LOC_Os09g26300;LOC_Os09g26310	2	down
Metabolism	Biosynthesis of other secondary metabolites	ko00941	Flavonoid biosynthesis	0.0245	0.0116	2.11	0.0117721	0.0960353	LOC_Os01g50200;LOC_Os03g60509;LOC_Os04g09604;LOC_Os04g53830;LOC_Os04g53850;LOC_Os04g53860;LOC_Os05g25640;LOC_Os05g45170;LOC_Os10g12050;LOC_Os10g16974;LOC_Os10g17260;LOC_Os11g02440	12	up&down
Genetic Information Processing	Translation	ko00970	Aminoacyl-tRNA biosynthesis	0.0286	0.0148	1.92	0.01472	0.110847	LOC_Os01g03020;LOC_Os01g54020;LOC_Os01g72350;LOC_Os02g02860;LOC_Os03g16430;LOC_Os04g55050;LOC_Os07g06940;LOC_Os09g38420;LOC_Os11g07670;LOC_Os11g07830;LOC_Os11g26160;LOC_Os11g34210;LOC_Os11g42500;LOC_Os12g34860	14	up&down
Metabolism	Metabolism of terpenoids and polyketides	ko00906	Carotenoid biosynthesis	0.0122	0.0043	2.84	0.018615	0.124544	LOC_Os01g38580;LOC_Os02g07680;LOC_Os03g05880;LOC_Os03g62510;LOC_Os04g31040;LOC_Os10g39930	6	up&down
Metabolism	Biosynthesis of other secondary metabolites	ko00944	Flavone and flavonol biosynthesis	0.0082	0.0021	3.85	0.0190833	0.124544	LOC_Os02g57480;LOC_Os04g51660;LOC_Os10g16974;LOC_Os10g17260	4	up&down
Metabolism	Carbohydrate metabolism	ko00052	Galactose metabolism	0.0245	0.0129	1.9	0.0246841	0.151028	LOC_Os03g15020;LOC_Os03g59190;LOC_Os04g33450;LOC_Os04g38530;LOC_Os04g40520;LOC_Os06g07600;LOC_Os06g37560;LOC_Os07g42000;LOC_Os09g08120;LOC_Os10g35110;LOC_Os10g35350;LOC_Os11g36110	12	up&down
Metabolism	Glycan biosynthesis and metabolism	ko00531	Glycosaminoglycan degradation	0.0102	0.0036	2.83	0.0310433	0.178763	LOC_Os01g70550;LOC_Os02g32504;LOC_Os02g55870;LOC_Os03g15020;LOC_Os06g37560	5	up&down
Metabolism	Energy metabolism	ko00920	Sulfur metabolism	0.0102	0.0037	2.78	0.0334051	0.181677	LOC_Os01g52260;LOC_Os01g68770;LOC_Os03g10050;LOC_Os03g10500;LOC_Os07g32570	5	up&down
Metabolism	Amino acid metabolism	ko00280	Valine, leucine and isoleucine degradation	0.0143	0.0064	2.25	0.0364162	0.181777	LOC_Os02g43194;LOC_Os03g12890;LOC_Os04g47190;LOC_Os05g50190;LOC_Os10g42210;LOC_Os10g42220;LOC_Os12g41250	7	up&down
Metabolism	Glycan biosynthesis and metabolism	ko00511	Other glycan degradation	0.0163	0.0078	2.1	0.0371372	0.181777	LOC_Os01g11620;LOC_Os03g15020;LOC_Os05g06720;LOC_Os06g03890;LOC_Os06g03900;LOC_Os06g06250;LOC_Os06g37560;LOC_Os11g32260	8	up&down
