# Supplementary material for: Physiological, Cytological, and Transcriptomic Analysis of Magnesium Protoporphyrin IX Methyltransferase Mutant Reveal Complex Genetic Regulatory Network Linking Chlorophyll Synthesis and Chloroplast Development in Rice
Source: Plants (Basel). 2023 Nov 6;12(21):3785. doi: 10.3390/plants12213785 (PMC10649015; doi:10.3390/plants12213785)
Supplement: Supplementary file 1 [file plants-12-03785-s001.zip › Table S3.xlsx]

## Sheet: Sheet1
Table S3 The detailed information of the top 40 PPI protein encoding genes
#ID	WT-1_Count	WT-2_Count	WT-3_Count	yg18-1_Count	yg18-2_Count	yg18-3_Count	WT-1_FPKM	WT-2_FPKM	WT-3_FPKM	yg18-1_FPKM	yg18-2_FPKM	yg18-3_FPKM	FDR	log2FC	regulated	COG_class	COG_class_annotation	GO_annotation	KEGG_annotation	KEGG_pathway_annotation	KOG_class	KOG_class_annotation	Pfam_annotation	Swiss-Prot_annotation	eggNOG_class	eggNOG_class_annotation	NR_annotation
LOC_Os03g03020	620	494	884	1480	1685	1685	12.9075	13.0447	23.9717	39.8392	48.9137	48.5313	5.95e-11	1.62549	up	[J]	Translation, ribosomal structure and biogenesis	Molecular Function: structural constituent of ribosome (GO:0003735);; Cellular Component: ribosome (GO:0005840);; Biological Process: translation (GO:0006412);;	K02867|5.6e-110|dosa:Os03t0122200-01|K02867 large subunit ribosomal protein L11 | (RefSeq) Os03g0122200; Similar to 50S ribosomal protein L11.	Ribosome (ko03010)	[J]	Translation, ribosomal structure and biogenesis	Ribosomal protein L11, N-terminal domain	50S ribosomal protein L11, chloroplastic OS=Arabidopsis thaliana OX=3702 GN=RPL11 PE=2 SV=1	J	Translation, ribosomal structure and biogenesis	hypothetical protein EE612_014998, partial [Oryza sativa]
LOC_Os03g15870	855	599	1040	2335	2436	2723	14.3002	12.7057	22.6434	50.5022	56.8138	63.029	1.33e-18	1.94756	up	[J]	Translation, ribosomal structure and biogenesis	Molecular Function: structural constituent of ribosome (GO:0003735);; Cellular Component: nucleus (GO:0005634);; Biological Process: translation (GO:0006412);; Molecular Function: poly(U) RNA binding (GO:0008266);; Cellular Component: chloroplast thylakoid membrane (GO:0009535);; Cellular Component: chloroplast stroma (GO:0009570);; Cellular Component: cytosolic ribosome (GO:0022626);;	K02926|7.5e-154|dosa:Os03t0265400-01|K02926 large subunit ribosomal protein L4 | (RefSeq) Os03g0265400; Similar to 50S ribosomal protein L4, chloroplast precursor (R-protein L4).	Ribosome (ko03010)	[J]	Translation, ribosomal structure and biogenesis	Ribosomal protein L4/L1 family	50S ribosomal protein L4, chloroplastic OS=Arabidopsis thaliana OX=3702 GN=RPL4 PE=2 SV=2	J	Translation, ribosomal structure and biogenesis	50S ribosomal protein L4, chloroplastic [Oryza sativa Japonica Group]
LOC_Os01g54540	1045	861	1431	2545	2683	2982	21.1118	22.0507	37.655	66.4898	75.5733	83.3883	1.06e-12	1.64856	up	[J]	Translation, ribosomal structure and biogenesis	Molecular Function: structural constituent of ribosome (GO:0003735);; Cellular Component: ribosome (GO:0005840);; Biological Process: translation (GO:0006412);;	K02871|9.6e-127|dosa:Os01t0749200-01|K02871 large subunit ribosomal protein L13 | (RefSeq) Os01g0749200; Similar to 50S ribosomal protein L13.	Ribosome (ko03010)	[J]	Translation, ribosomal structure and biogenesis	Ribosomal protein L13	50S ribosomal protein L13, chloroplastic OS=Arabidopsis thaliana OX=3702 GN=RPL13 PE=2 SV=1	J	Translation, ribosomal structure and biogenesis	50S ribosomal protein L13, chloroplastic [Oryza sativa Japonica Group]
LOC_Os03g12020	1073	945	1463	2871	3046	3092	23.5426	26.3009	41.7967	81.434	93.1646	93.9026	1.96e-15	1.71948	up	[J]	Translation, ribosomal structure and biogenesis	Molecular Function: structural constituent of ribosome (GO:0003735);; Biological Process: translation (GO:0006412);; Cellular Component: large ribosomal subunit (GO:0015934);;	K02876|3.2e-139|dosa:Os03t0219900-01|K02876 large subunit ribosomal protein L15 | (RefSeq) Os03g0219900; Similar to 50S ribosomal protein L15, chloroplast precursor (CL15) (Fragment).	Ribosome (ko03010)	[J]	Translation, ribosomal structure and biogenesis	Ribosomal proteins 50S-L15, 50S-L18e, 60S-L27A	50S ribosomal protein L15, chloroplastic (Fragment) OS=Pisum sativum OX=3888 GN=RPL15 PE=2 SV=1	J	Translation, ribosomal structure and biogenesis	50S ribosomal protein L15, chloroplastic [Oryza sativa Japonica Group]
LOC_Os03g34040	2031	1367	3099	6446	6946	6250	31.5388	26.9213	62.7538	129.159	150.171	134.315	2.45e-12	1.94159	up	[J]	Translation, ribosomal structure and biogenesis	Molecular Function: RNA binding (GO:0003723);; Molecular Function: structural constituent of ribosome (GO:0003735);; Biological Process: translation (GO:0006412);; Cellular Component: small ribosomal subunit (GO:0015935);;	K02988|7.5e-123|dosa:Os03t0452300-01|K02988 small subunit ribosomal protein S5 | (RefSeq) Os03g0452300; Ribosomal protein S5, bacterial-type domain containing protein.	Ribosome (ko03010)	[J]	Translation, ribosomal structure and biogenesis	Ribosomal protein S5, N-terminal domain	30S ribosomal protein S5, chloroplastic OS=Spinacia oleracea OX=3562 GN=rps5 PE=1 SV=1	J	Translation, ribosomal structure and biogenesis	hypothetical protein DAI22_03g229300 [Oryza sativa Japonica Group]
LOC_Os03g55930	748	610	885	1481	1583	1728	16.1731	16.743	24.9319	41.4282	47.7509	51.7492	3.88e-13	1.45264	up	[J]	Translation, ribosomal structure and biogenesis	Molecular Function: structural constituent of ribosome (GO:0003735);; Cellular Component: ribosome (GO:0005840);; Biological Process: translation (GO:0006412);;	K02996|1.5e-108|dosa:Os03t0769100-01|K02996 small subunit ribosomal protein S9 | (RefSeq) Os03g0769100; Similar to 9S ribosomal protein.	Ribosome (ko03010)	[J]	Translation, ribosomal structure and biogenesis	Ribosomal protein S9/S16	30S ribosomal protein S9, chloroplastic OS=Arabidopsis thaliana OX=3702 GN=RPS9 PE=2 SV=1	J	Translation, ribosomal structure and biogenesis	30S ribosomal protein S9, chloroplastic [Oryza sativa Japonica Group]
LOC_Os05g32220	3722	3088	3538	5344	5810	5245	51.3769	54.0885	63.6276	95.3871	111.826	100.22	1.96e-16	1.02955	up	[J]	Translation, ribosomal structure and biogenesis	Molecular Function: RNA binding (GO:0003723);; Molecular Function: structural constituent of ribosome (GO:0003735);; Biological Process: translation (GO:0006412);; Cellular Component: large ribosomal subunit (GO:0015934);;	K02863|4.2e-182|dosa:Os05t0388500-01|K02863 large subunit ribosomal protein L1 | (RefSeq) Os05g0388500; Similar to 50S ribosomal protein L1.	Ribosome (ko03010)	[J]	Translation, ribosomal structure and biogenesis	Ribosomal protein L1p/L10e family	50S ribosomal protein L1, chloroplastic OS=Arabidopsis thaliana OX=3702 GN=RPL1 PE=1 SV=1	J	Translation, ribosomal structure and biogenesis	50S ribosomal protein L1, chloroplastic [Oryza sativa Japonica Group]
LOC_Os02g04460	1310	1058	1900	2676	3341	3178	28.8871	29.5873	54.5568	76.2864	102.71	96.9846	5.83e-09	1.44888	up	[J]	Translation, ribosomal structure and biogenesis	Molecular Function: structural constituent of ribosome (GO:0003735);; Cellular Component: ribosome (GO:0005840);; Biological Process: translation (GO:0006412);;	K02906|2.6e-128|dosa:Os02t0137200-01|K02906 large subunit ribosomal protein L3 | (RefSeq) Os02g0137200; Similar to 50S ribosomal protein L3-1, chloroplast precursor.	Ribosome (ko03010)	[J]	Translation, ribosomal structure and biogenesis	Ribosomal protein L3	50S ribosomal protein L3, chloroplastic (Fragment) OS=Nicotiana tabacum OX=4097 GN=RPL3 PE=2 SV=1	J	Translation, ribosomal structure and biogenesis	hypothetical protein EE612_008734, partial [Oryza sativa]
LOC_Os03g10060	781	685	824	3235	3231	3497	19.2133	21.3981	26.4142	102.984	110.91	119.178	3.19e-58	2.48418	up	[J]	Translation, ribosomal structure and biogenesis	Molecular Function: RNA binding (GO:0003723);; Molecular Function: structural constituent of ribosome (GO:0003735);; Cellular Component: mitochondrion (GO:0005739);; Biological Process: translation (GO:0006412);; Cellular Component: chloroplast stroma (GO:0009570);; Cellular Component: small ribosomal subunit (GO:0015935);;	K02946|1.6e-92|dosa:Os03t0196800-01|K02946 small subunit ribosomal protein S10 | (RefSeq) Os03g0196800; Similar to Cyanelle 30S ribosomal protein S10.	Ribosome (ko03010)	[J]	Translation, ribosomal structure and biogenesis	Ribosomal protein S10p/S20e	30S ribosomal protein S10, chloroplastic OS=Arabidopsis thaliana OX=3702 GN=RPS10 PE=2 SV=1	J	Translation, ribosomal structure and biogenesis	30S ribosomal protein S10, chloroplastic isoform X2 [Oryza sativa Japonica Group]
LOC_Os06g46930	482	459	799	1697	2012	2074	11.7402	14.1976	25.3432	53.485	68.3905	69.957	6.44e-15	2.06686	up	[J]	Translation, ribosomal structure and biogenesis	Molecular Function: structural constituent of ribosome (GO:0003735);; Biological Process: translation (GO:0006412);; Cellular Component: chloroplast stroma (GO:0009570);; Cellular Component: chloroplast envelope (GO:0009941);; Cellular Component: cytosolic large ribosomal subunit (GO:0022625);; Biological Process: plastid translation (GO:0032544);;	K02895|2.3e-102|dosa:Os06t0683200-01|K02895 large subunit ribosomal protein L24 | (RefSeq) Os06g0683200; Similar to 50S ribosomal protein L24, chloroplast precursor (CL24).	Ribosome (ko03010)	[J]	Translation, ribosomal structure and biogenesis	Ribosomal proteins 50S L24/mitochondrial 39S L24	50S ribosomal protein L24, chloroplastic OS=Pisum sativum OX=3888 GN=RPL24 PE=2 SV=1	J	Translation, ribosomal structure and biogenesis	50S ribosomal protein L24, chloroplastic [Oryza sativa Japonica Group]
LOC_Os03g03360	1270	1074	1865	3288	3509	3691	13.685	14.6899	26.1956	45.8429	52.7457	55.076	6.87e-12	1.66184	up	[J]	Translation, ribosomal structure and biogenesis	Molecular Function: structural constituent of ribosome (GO:0003735);; Biological Process: translation (GO:0006412);; Cellular Component: chloroplast stroma (GO:0009570);; Cellular Component: chloroplast envelope (GO:0009941);; Cellular Component: cytosolic ribosome (GO:0022626);;	K02931|2.3e-127|dosa:Os03t0125000-01|K02931 large subunit ribosomal protein L5 | (RefSeq) Os03g0125000; Similar to 50S ribosomal protein L5, chloroplast.	Ribosome (ko03010)	[J]	Translation, ribosomal structure and biogenesis	ribosomal L5P family C-terminus	50S ribosomal protein L5, chloroplastic OS=Oryza sativa subsp. japonica OX=39947 GN=RPL5 PE=2 SV=2	J	Translation, ribosomal structure and biogenesis	50S ribosomal protein L5, chloroplastic [Oryza sativa Japonica Group]
LOC_Os03g24020	404	345	607	1771	1680	2059	8.40132	9.08723	16.4293	47.6142	48.7165	59.2526	2.74e-20	2.37093	up	[J]	Translation, ribosomal structure and biogenesis	Molecular Function: structural constituent of ribosome (GO:0003735);; Cellular Component: ribosome (GO:0005840);; Biological Process: translation (GO:0006412);; Molecular Function: rRNA binding (GO:0019843);;	K02933|2.1e-123|dosa:Os03t0356300-01|K02933 large subunit ribosomal protein L6 | (RefSeq) Os03g0356300; Ribosomal protein L6 family protein.	Ribosome (ko03010)	[J]	Translation, ribosomal structure and biogenesis	Ribosomal protein L6	50S ribosomal protein L6, chloroplastic OS=Arabidopsis thaliana OX=3702 GN=RPL6 PE=2 SV=1	J	Translation, ribosomal structure and biogenesis	50S ribosomal protein L6, chloroplastic [Oryza sativa Japonica Group]
LOC_Os03g54040	62	55	122	374	317	397	1.31906	1.48103	3.38373	10.295	9.40625	11.6966	4.91e-12	2.52777	up	[J]	Translation, ribosomal structure and biogenesis	Molecular Function: structural constituent of ribosome (GO:0003735);; Cellular Component: ribosome (GO:0005840);; Biological Process: translation (GO:0006412);; Molecular Function: rRNA binding (GO:0019843);;	K02933|3.3e-124|dosa:Os03t0751400-01|K02933 large subunit ribosomal protein L6 | (RefSeq) Os03g0751400; Similar to 50S ribosomal protein l6.	Ribosome (ko03010)	[J]	Translation, ribosomal structure and biogenesis	Ribosomal protein L6	50S ribosomal protein L6, chloroplastic OS=Arabidopsis thaliana OX=3702 GN=RPL6 PE=2 SV=1	J	Translation, ribosomal structure and biogenesis	50S ribosomal protein L6, chloroplastic [Oryza sativa Japonica Group]
LOC_Os03g17580	1377	1253	1743	2783	2710	2718	26.1257	30.1818	43.0951	68.312	71.7191	71.4055	4.21e-10	1.26141	up	[J]	Translation, ribosomal structure and biogenesis	Biological Process: ribosome biogenesis (GO:0042254);;	K02864|1.5e-110|dosa:Os03t0284400-01|K02864 large subunit ribosomal protein L10 | (RefSeq) Os03g0284400; Similar to Ribosomal protein L10-like.	Ribosome (ko03010)	--	--	Ribosomal protein L10	50S ribosomal protein L10, chloroplastic OS=Nicotiana tabacum OX=4097 GN=RPL10 PE=2 SV=1	J	Translation, ribosomal structure and biogenesis	50S ribosomal protein L10, chloroplastic [Oryza sativa Japonica Group]
LOC_Os03g61260	674	600	1321	2742	2708	3310	14.4254	16.2783	36.8363	75.8884	80.8314	98.0491	3.07e-05	2.08669	up	[J]	Translation, ribosomal structure and biogenesis	Molecular Function: structural constituent of ribosome (GO:0003735);; Cellular Component: nucleolus (GO:0005730);; Cellular Component: ribosome (GO:0005840);; Biological Process: translation (GO:0006412);; Cellular Component: chloroplast stroma (GO:0009570);; Cellular Component: chloroplast envelope (GO:0009941);;	K02881|1.0e-85|osa:4334651|K02881 large subunit ribosomal protein L18 | (RefSeq) 50S ribosomal protein L18, chloroplastic	Ribosome (ko03010)	[O]	Posttranslational modification, protein turnover, chaperones	Ribosomal L18 of archaea, bacteria, mitoch. and chloroplast	50S ribosomal protein L18, chloroplastic OS=Oryza sativa subsp. japonica OX=39947 GN=RPL18 PE=2 SV=1	J	Translation, ribosomal structure and biogenesis	50S ribosomal protein L18, chloroplastic [Oryza sativa Japonica Group]
LOC_Os02g30050	1000	1113	910	1532	1918	1303	33.2801	46.9775	39.4318	65.8945	88.9908	59.9825	2.29e-07	1.00428	up	[J]	Translation, ribosomal structure and biogenesis	Biological Process: maturation of LSU-rRNA from tricistronic rRNA transcript (SSU-rRNA, 5.8S rRNA, LSU-rRNA) (GO:0000463);; Molecular Function: mRNA binding (GO:0003729);; Molecular Function: structural constituent of ribosome (GO:0003735);; Biological Process: translation (GO:0006412);; Cellular Component: cytosolic large ribosomal subunit (GO:0022625);;	K02918|1.6e-56|dosa:Os02t0503400-01|K02918 large subunit ribosomal protein L35e | (RefSeq) Os02g0503400; Similar to 60S ribosomal protein L35.	Ribosome (ko03010)	[J]	Translation, ribosomal structure and biogenesis	Ribosomal L29 protein	60S ribosomal protein L35 OS=Euphorbia esula OX=3993 GN=RPL35 PE=2 SV=1	J	Translation, ribosomal structure and biogenesis	60S ribosomal protein L35 [Oryza sativa Japonica Group]
LOC_Os02g43600	1175	928	1526	2140	2054	2175	25.0806	25.1147	42.4085	59.0516	61.1299	64.2357	4.27e-07	1.1669	up	[J]	Translation, ribosomal structure and biogenesis	Molecular Function: structural constituent of ribosome (GO:0003735);; Cellular Component: ribosome (GO:0005840);; Biological Process: translation (GO:0006412);;	K02884|7.9e-89|dosa:Os02t0652600-02|K02884 large subunit ribosomal protein L19 | (RefSeq) Os02g0652600; Ribosomal protein L19 family protein.	Ribosome (ko03010)	[J]	Translation, ribosomal structure and biogenesis	Ribosomal protein L19	50S ribosomal protein L19-1, chloroplastic OS=Arabidopsis thaliana OX=3702 GN=At4g17560 PE=2 SV=1	J	Translation, ribosomal structure and biogenesis	50S ribosomal protein L19-2, chloroplastic [Oryza sativa Japonica Group]
LOC_Os03g60100	748	708	946	2719	2481	3084	16.8585	20.2431	27.7888	79.2637	77.9885	96.2342	6.45e-25	2.14099	up	[J]	Translation, ribosomal structure and biogenesis	Molecular Function: structural constituent of ribosome (GO:0003735);; Biological Process: translation (GO:0006412);; Cellular Component: chloroplast stroma (GO:0009570);; Cellular Component: chloroplast envelope (GO:0009941);; Cellular Component: large ribosomal subunit (GO:0015934);;	K02879|8.1e-109|dosa:Os03t0815400-01|K02879 large subunit ribosomal protein L17 | (RefSeq) Os03g0815400; Ribosomal protein L17-like protein.	Ribosome (ko03010)	[J]	Translation, ribosomal structure and biogenesis	Ribosomal protein L17	50S ribosomal protein L17, chloroplastic OS=Arabidopsis thaliana OX=3702 GN=RPL17 PE=2 SV=1	J	Translation, ribosomal structure and biogenesis	50S ribosomal protein L17, chloroplastic [Oryza sativa Japonica Group]
LOC_Os05g49320	31	29	40	347	288	350	0.913444	1.08364	1.53166	13.215	11.8389	14.2781	3.77e-37	3.66757	up	[J]	Translation, ribosomal structure and biogenesis	Molecular Function: structural constituent of ribosome (GO:0003735);; Cellular Component: ribosome (GO:0005840);; Biological Process: translation (GO:0006412);;	K02935|2.4e-85|dosa:Os05t0568300-00|K02935 large subunit ribosomal protein L7/L12 | (RefSeq) Os05g0568300; Similar to 50S ribosomal protein L12, chloroplast precursor (CL12).	Ribosome (ko03010)	[J]	Translation, ribosomal structure and biogenesis	Ribosomal protein L7/L12 C-terminal domain	50S ribosomal protein L12, chloroplastic OS=Oryza sativa subsp. japonica OX=39947 GN=RPL12-2 PE=2 SV=2	J	Translation, ribosomal structure and biogenesis	50S ribosomal protein L12, chloroplastic-like [Oryza sativa Japonica Group]
LOC_Os01g47330	429	366	779	1466	1366	1803	10.7002	11.5918	25.3313	47.3636	47.5767	62.3402	2.71e-09	1.89702	up	[J]	Translation, ribosomal structure and biogenesis	Molecular Function: structural constituent of ribosome (GO:0003735);; Cellular Component: ribosome (GO:0005840);; Biological Process: translation (GO:0006412);;	K02935|2.8e-81|osa:9271252|K02935 large subunit ribosomal protein L7/L12 | (RefSeq) 50S ribosomal protein L12, chloroplastic	Ribosome (ko03010)	[J]	Translation, ribosomal structure and biogenesis	Ribosomal protein L7/L12 C-terminal domain	50S ribosomal protein L12, chloroplastic OS=Oryza sativa subsp. japonica OX=39947 GN=RPL12-2 PE=2 SV=2	J	Translation, ribosomal structure and biogenesis	50S ribosomal protein L12, chloroplastic [Oryza sativa Japonica Group]
LOC_Os02g51790	751	751	1373	2153	2599	2630	8.97522	11.3866	21.3628	33.2594	43.3054	43.4904	5.19e-09	1.68762	up	[J]	Translation, ribosomal structure and biogenesis	Molecular Function: structural constituent of ribosome (GO:0003735);; Cellular Component: ribosome (GO:0005840);; Biological Process: translation (GO:0006412);; Cellular Component: chloroplast (GO:0009507);;	K02904|4.4e-78|dosa:Os02t0754300-01|K02904 large subunit ribosomal protein L29 | (RefSeq) Os02g0754300; Ribosomal protein L29 family protein.	Ribosome (ko03010)	[J]	Translation, ribosomal structure and biogenesis	Ribosomal L29 protein	50S ribosomal protein L29, chloroplastic OS=Zea mays OX=4577 GN=RPL29 PE=2 SV=1	J	Translation, ribosomal structure and biogenesis	50S ribosomal protein L29, chloroplastic [Oryza sativa Japonica Group]
LOC_Os12g37610	109	72	68	164	241	211	2.16949	1.80008	1.76065	4.22296	6.70197	5.80768	9.47e-11	1.68939	up	[J]	Translation, ribosomal structure and biogenesis	Molecular Function: structural constituent of ribosome (GO:0003735);; Cellular Component: ribosome (GO:0005840);; Biological Process: translation (GO:0006412);; Molecular Function: rRNA binding (GO:0019843);;	--	--	--	--	Ribosomal protein S6	--	J	Translation, ribosomal structure and biogenesis	ribosomal protein S6 containing protein, expressed [Oryza sativa Japonica Group]
LOC_Os03g49710	1358	1235	1862	2587	2924	3050	33.8109	38.9954	60.3901	83.275	101.525	105.101	7.75e-09	1.28739	up	[J]	Translation, ribosomal structure and biogenesis	Molecular Function: RNA binding (GO:0003723);; Molecular Function: structural constituent of ribosome (GO:0003735);; Cellular Component: ribosome (GO:0005840);; Biological Process: translation (GO:0006412);;	K02952|1.7e-88|dosa:Os03t0704000-00|K02952 small subunit ribosomal protein S13 | (RefSeq) Os03g0704000; Similar to 30S ribosomal protein S13.	Ribosome (ko03010)	[J]	Translation, ribosomal structure and biogenesis	Ribosomal protein S13/S18	30S ribosomal protein S13, chloroplastic OS=Spinacia oleracea OX=3562 GN=RPS13 PE=1 SV=3	J	Translation, ribosomal structure and biogenesis	30S ribosomal protein S13, chloroplastic [Oryza sativa Japonica Group]
LOC_Os06g30370	128	177	62	454	443	443	3.39578	5.94348	2.12507	15.5795	16.4091	16.2928	4.36e-11	2.23946	up	--	--	Biological Process: response to acid chemical (GO:0001101);; Cellular Component: cellular_component (GO:0005575);; Cellular Component: intracellular (GO:0005622);; Cellular Component: cell (GO:0005623);; Cellular Component: nucleus (GO:0005634);; Biological Process: biological_process (GO:0008150);; Biological Process: response to endogenous stimulus (GO:0009719);; Biological Process: response to…	K06910|2.8e-78|sbi:8072917|K06910 phosphatidylethanolamine-binding protein | (RefSeq) protein MOTHER of FT and TFL1 homolog 1	--	[R]	General function prediction only	Phosphatidylethanolamine-binding protein	Protein MOTHER of FT and TFL1 homolog 1 OS=Oryza sativa subsp. japonica OX=39947 GN=MFT1 PE=3 SV=1	S	Function unknown	protein MOTHER of FT and TFL1 homolog 1 [Oryza sativa Japonica Group]
LOC_Os05g28750	590	700	514	944	1090	970	70.7286	106.58	80.3564	146.403	182.279	161.011	1.29e-08	1.09123	up	--	--	Molecular Function: structural constituent of ribosome (GO:0003735);; Cellular Component: ribosome (GO:0005840);; Biological Process: translation (GO:0006412);;	K02905|9.3e-26|dosa:Os01t0304000-01|K02905 large subunit ribosomal protein L29e | (RefSeq) Os01g0304000; Similar to Ribosomal protein L29.	Ribosome (ko03010)	[J]	Translation, ribosomal structure and biogenesis	Ribosomal L29e protein family	60S ribosomal protein L29-1 OS=Arabidopsis thaliana OX=3702 GN=RPL29A PE=1 SV=1	J	Translation, ribosomal structure and biogenesis	60S ribosomal protein L29-1 [Oryza sativa Japonica Group]
LOC_Os08g15460	440	300	521	655	713	768	2.87031	2.48005	4.42238	5.52309	6.81962	6.93341	6.21e-06	1.12186	up	[U]	Intracellular trafficking, secretion, and vesicular transport	Cellular Component: chloroplast thylakoid membrane (GO:0009535);; Biological Process: protein transport (GO:0015031);; Cellular Component: integral component of membrane (GO:0016021);;	K10956|5.7e-287|dosa:Os08t0254500-01|K10956 protein transport protein SEC61 subunit alpha | (RefSeq) Os08g0254500; Similar to Preprotein translocase secY subunit, chloroplast precursor (CpSecY).	Protein export (ko03060);; Protein processing in endoplasmic reticulum (ko04141);; Phagosome (ko04145)	--	--	SecY translocase	Preprotein translocase subunit SECY, chloroplastic OS=Oryza sativa subsp. japonica OX=39947 GN=SECY PE=2 SV=1	U	Intracellular trafficking, secretion, and vesicular transport	preprotein translocase subunit SECY, chloroplastic [Oryza sativa Japonica Group]
LOC_Os02g15900	3475	2800	3196	5879	5032	6067	70.7412	72.3164	84.7379	154.736	142.811	170.931	7.77e-15	1.21776	up	[J]	Translation, ribosomal structure and biogenesis	Molecular Function: RNA binding (GO:0003723);; Molecular Function: structural constituent of ribosome (GO:0003735);; Cellular Component: nucleus (GO:0005634);; Cellular Component: ribosome (GO:0005840);; Biological Process: translation (GO:0006412);; Biological Process: response to cold (GO:0009409);; Cellular Component: chloroplast stroma (GO:0009570);; Biological Process: chloroplast organizati…	K02888|7.5e-86|dosa:Os02t0259600-01|K02888 large subunit ribosomal protein L21 | (RefSeq) Os02g0259600; Similar to 50S ribosomal protein L21, chloroplast precursor (CL21) (CS-L7).	Ribosome (ko03010)	[J]	Translation, ribosomal structure and biogenesis	Ribosomal prokaryotic L21 protein	50S ribosomal protein L21, chloroplastic OS=Arabidopsis thaliana OX=3702 GN=RPL21 PE=2 SV=1	J	Translation, ribosomal structure and biogenesis	50S ribosomal protein L21, chloroplastic [Oryza sativa Japonica Group]
LOC_Os05g31160	333	260	476	589	474	644	4.77007	4.71456	8.87303	10.8971	9.46024	12.7482	0.00110669	1.03216	up	[J]	Translation, ribosomal structure and biogenesis	Molecular Function: mRNA 3'-UTR binding (GO:0003730);; Molecular Function: translation release factor activity (GO:0003747);; Cellular Component: chloroplast stroma (GO:0009570);; Biological Process: chloroplast organization (GO:0009658);; Biological Process: regulation of mRNA stability (GO:0043488);; Molecular Function: sequence-specific DNA binding (GO:0043565);;	K02836|1.9e-33|ccaj:109802318|K02836 peptide chain release factor 2 | (RefSeq) peptide chain release factor PrfB1, chloroplastic isoform X1	--	[J]	Translation, ribosomal structure and biogenesis	PCRF domain	Peptide chain release factor PrfB3, chloroplastic OS=Arabidopsis thaliana OX=3702 GN=PRFB3 PE=1 SV=1	J	Translation, ribosomal structure and biogenesis	peptide chain release factor PrfB3, chloroplastic [Oryza sativa Japonica Group]
LOC_Os02g02390	1304	1037	1008	2892	2721	3225	10.4673	10.5546	10.5323	30.0158	30.458	35.8304	2.48e-39	1.78178	up	[J]	Translation, ribosomal structure and biogenesis	Molecular Function: nucleic acid binding (GO:0003676);;	--	--	--	--	S1 RNA binding domain	--	J	Translation, ribosomal structure and biogenesis	uncharacterized protein LOC4328072 [Oryza sativa Japonica Group]
LOC_Os02g57670	473	333	643	1819	1620	2050	9.55161	8.53433	16.9128	47.5125	45.6178	57.312	1.95e-18	2.28051	up	[J]	Translation, ribosomal structure and biogenesis	Molecular Function: structural constituent of ribosome (GO:0003735);; Cellular Component: ribosome (GO:0005840);; Biological Process: translation (GO:0006412);;	K02939|2.8e-92|dosa:Os02t0822600-01|K02939 large subunit ribosomal protein L9 | (RefSeq) Os02g0822600; Similar to 50S ribosomal protein L9.	Ribosome (ko03010)	[J]	Translation, ribosomal structure and biogenesis	Ribosomal protein L9, C-terminal domain	50S ribosomal protein L9, chloroplastic OS=Triticum aestivum OX=4565 GN=RPL9 PE=2 SV=1	J	Translation, ribosomal structure and biogenesis	50S ribosomal protein L9, chloroplastic [Oryza sativa Japonica Group]
LOC_Os11g05552	927	841	798	1279	1482	1492	7.77514	8.9391	8.70802	13.8696	17.3252	17.317	1.82e-16	1.09568	up	[U]	Intracellular trafficking, secretion, and vesicular transport	Molecular Function: GTPase activity (GO:0003924);; Molecular Function: GTP binding (GO:0005525);; Biological Process: SRP-dependent cotranslational protein targeting to membrane (GO:0006614);; Cellular Component: signal recognition particle (GO:0048500);;	K03106|9.0e-99|osa:9267495|K03106 signal recognition particle subunit SRP54 [EC:3.6.5.4] | (RefSeq) signal recognition particle 54 kDa protein, chloroplastic	Protein export (ko03060)	[U]	Intracellular trafficking, secretion, and vesicular transport	SRP54-type protein, helical bundle domain	Signal recognition particle 54 kDa protein, chloroplastic OS=Arabidopsis thaliana OX=3702 GN=FFC PE=1 SV=1	U	Intracellular trafficking, secretion, and vesicular transport	Os11g0153600 [Oryza sativa Japonica Group]
LOC_Os05g39250	58	37	55	95	86	85	1.65478	1.34302	2.04116	3.55531	3.43731	3.39789	0.00135167	1.2053	up	[R]	General function prediction only	--	--	--	--	--	Phosphatidylethanolamine-binding protein	--	S	Function unknown	uncharacterized protein LOC4339065 [Oryza sativa Japonica Group]
LOC_Os02g38210	9967	8081	9300	15701	16471	16136	109.849	112.993	133.513	223.749	253.1	246.139	2.81e-23	1.18911	up	[J]	Translation, ribosomal structure and biogenesis	Molecular Function: translation elongation factor activity (GO:0003746);; Molecular Function: GTPase activity (GO:0003924);; Molecular Function: GTP binding (GO:0005525);;	K02358|1.2e-261|dosa:Os02t0595700-01|K02358 elongation factor Tu | (RefSeq) Os02g0595700; Chloroplast translational elongation factor Tu.	Plant-pathogen interaction (ko04626)	[J]	Translation, ribosomal structure and biogenesis	Elongation factor Tu GTP binding domain	Elongation factor Tu, chloroplastic OS=Glycine max OX=3847 GN=TUFA PE=3 SV=1	J	Translation, ribosomal structure and biogenesis	elongation factor Tu, chloroplastic [Oryza sativa Japonica Group]
LOC_Os01g70010	123	124	125	390	468	416	3.6744	4.71639	4.86003	15.1053	19.5578	17.2616	5.32e-27	2.13461	up	--	--	Molecular Function: RNA binding (GO:0003723);; Cellular Component: cytosolic large ribosomal subunit (GO:0022625);; Biological Process: ribosome biogenesis (GO:0042254);;	K02936|1.0e-115|ats:109769114|K02936 large subunit ribosomal protein L7Ae | (RefSeq) LOC109769114; 60S ribosomal protein L7a-1-like	Ribosome (ko03010)	[J]	Translation, ribosomal structure and biogenesis	Ribosomal protein L7Ae/L30e/S12e/Gadd45 family	60S ribosomal protein L7a-1 OS=Oryza sativa subsp. japonica OX=39947 GN=RPL7A-1 PE=2 SV=1	J	Translation, ribosomal structure and biogenesis	putative 60S ribosomal protein L7A [Oryza sativa Japonica Group]
LOC_Os07g38300	1590	1740	1603	3459	3600	3938	27.3476	37.9537	35.9016	76.8854	86.2802	93.7265	1.15e-20	1.51278	up	[J]	Translation, ribosomal structure and biogenesis	Molecular Function: copper ion binding (GO:0005507);; Cellular Component: chloroplast stroma (GO:0009570);; Cellular Component: thylakoid (GO:0009579);; Biological Process: chloroplast organization (GO:0009658);; Biological Process: embryo development ending in seed dormancy (GO:0009793);; Biological Process: defense response to fungus, incompatible interaction (GO:0009817);; Biological Process: …	K02838|5.1e-96|dosa:Os07t0570700-01|K02838 ribosome recycling factor | (RefSeq) Os07g0570700; Ribosome recycling factor family protein.	--	[J]	Translation, ribosomal structure and biogenesis	Ribosome recycling factor	Ribosome-recycling factor, chloroplastic OS=Oryza sativa subsp. indica OX=39946 GN=OsI_26546 PE=1 SV=2	J	Translation, ribosomal structure and biogenesis	ribosome-recycling factor, chloroplastic [Oryza sativa Japonica Group]
LOC_Os01g72800	911	723	773	1678	1486	1741	14.8719	14.9609	16.425	35.4236	33.8311	39.349	2.06e-20	1.40611	up	[U]	Intracellular trafficking, secretion, and vesicular transport	Molecular Function: GTP binding (GO:0005525);; Biological Process: SRP-dependent cotranslational protein targeting to membrane (GO:0006614);;	K03110|2.2e-202|dosa:Os01t0958100-01|K03110 fused signal recognition particle receptor | (RefSeq) Os01g0958100; Similar to chloroplast SRP receptor cpFtsY precursor.	Protein export (ko03060)	[U]	Intracellular trafficking, secretion, and vesicular transport	SRP54-type protein, GTPase domain	Cell division protein FtsY homolog, chloroplastic OS=Arabidopsis thaliana OX=3702 GN=CPFTSY PE=1 SV=2	U	Intracellular trafficking, secretion, and vesicular transport	cell division protein FtsY homolog, chloroplastic [Oryza sativa Japonica Group]
LOC_Os01g44210	3627	3346	3673	5944	5628	5388	96.0919	112.486	126.753	203.633	207.885	197.568	5.29e-12	1.03467	up	[J]	Translation, ribosomal structure and biogenesis	Molecular Function: structural constituent of ribosome (GO:0003735);; Cellular Component: ribosome (GO:0005840);; Biological Process: translation (GO:0006412);;	K02909|1.6e-73|dosa:Os01t0633000-01|K02909 large subunit ribosomal protein L31 | (RefSeq) Os01g0633000; Similar to 50S ribosomal protein L31.	Ribosome (ko03010)	--	--	Ribosomal protein L31	50S ribosomal protein L31, chloroplastic OS=Spinacia oleracea OX=3562 GN=RPL31 PE=1 SV=2	J	Translation, ribosomal structure and biogenesis	uncharacterized protein LOC4326593 [Oryza sativa Japonica Group]
LOC_Os03g56840	121	106	161	762	619	824	1.48639	1.67057	2.60798	12.3559	10.7896	14.2966	3.62e-29	2.86756	up	[J]	Translation, ribosomal structure and biogenesis	Molecular Function: ATP binding (GO:0005524);; Molecular Function: GTP binding (GO:0005525);; Cellular Component: cytoplasm (GO:0005737);; Molecular Function: ATPase activity (GO:0016887);; Molecular Function: ribosome binding (GO:0043022);; Molecular Function: ribosomal large subunit binding (GO:0043023);;	K19788|9.2e-213|osa:9269534|K19788 obg-like ATPase 1 | (RefSeq) ribosome-binding ATPase YchF	--	[R]	General function prediction only	Protein of unknown function (DUF933)	Obg-like ATPase 1 OS=Arabidopsis thaliana OX=3702 GN=YchF1 PE=1 SV=1	J	Translation, ribosomal structure and biogenesis	hypothetical protein DAI22_03g362200 [Oryza sativa Japonica Group]
LOC_Os02g19770	1125	1073	773	331	459	300	28.4847	34.4715	25.4944	10.814	16.1927	10.5022	2.16e-07	-1.08096	down	[J]	Translation, ribosomal structure and biogenesis	Molecular Function: translation initiation factor activity (GO:0003743);;	K03236|1.2e-74|dosa:Os02t0300700-01|K03236 translation initiation factor 1A | (RefSeq) Os02g0300700; Similar to Eukaryotic translation initiation factor 1A (EIF-1A) (EIF-4C).	RNA transport (ko03013)	[J]	Translation, ribosomal structure and biogenesis	Translation initiation factor 1A / IF-1	Eukaryotic translation initiation factor 1A OS=Triticum aestivum OX=4565 PE=1 SV=2	J	Translation, ribosomal structure and biogenesis	eukaryotic translation initiation factor 1A [Oryza sativa Japonica Group]
LOC_Os01g71270	30	21	40	50	113	75	0.4653	0.424665	0.824648	1.01669	2.50553	1.64092	0.000640168	1.72514	up	[J]	Translation, ribosomal structure and biogenesis	Molecular Function: translation release factor activity (GO:0003747);;	K03265|2.0e-247|dosa:Os01t0939500-00|K03265 peptide chain release factor subunit 1 | (RefSeq) Os01g0939500; Similar to Eukaryotic peptide chain release factor subunit 1-2 (eRF1-2) (Eukaryotic release factor 1-2) (Omnipotent suppressor protein 1 homolog 2) (SUP1 homolog 2).	mRNA surveillance pathway (ko03015)	[J]	Translation, ribosomal structure and biogenesis	eRF1 domain 2	Eukaryotic peptide chain release factor subunit 1-3 OS=Arabidopsis thaliana OX=3702 GN=ERF1-3 PE=1 SV=1	J	Translation, ribosomal structure and biogenesis	eukaryotic peptide chain release factor subunit 1-3 [Oryza sativa Japonica Group]
