# Supplementary material for: Physiological, Cytological, and Transcriptomic Analysis of Magnesium Protoporphyrin IX Methyltransferase Mutant Reveal Complex Genetic Regulatory Network Linking Chlorophyll Synthesis and Chloroplast Development in Rice
Source: Plants (Basel). 2023 Nov 6;12(21):3785. doi: 10.3390/plants12213785 (PMC10649015; doi:10.3390/plants12213785)
Supplement: Supplementary file 1 [file plants-12-03785-s001.zip › Table S4.xlsx]

## Sheet: Sheet1
Table S4 The detailed information of genes related to pigment metabolism
Category	#ID	WT-1_Count	WT-2_Count	WT-3_Count	yg18-1_Count	yg18-2_Count	yg18-3_Count	WT-1_FPKM	WT-2_FPKM	WT-3_FPKM	yg18-1_FPKM	yg18-2_FPKM	yg18-3_FPKM	FDR	log2FC	regulated	COG_class	COG_class_annotation	GO_annotation	KEGG_annotation	KEGG_pathway_annotation	KOG_class	KOG_class_annotation	Pfam_annotation	Swiss-Prot_annotation	eggNOG_class	eggNOG_class_annotation	NR_annotation
Porphyrin and chlorophyll metabolism	LOC_Os02g02860	543	391	484	614	911	1006	5.7347	5.23691	6.65653	8.38115	13.4061	14.6967	2.55066e-08	1.20375	up	[J]	Translation, ribosomal structure and biogenesis	Molecular Function: tRNA binding (GO:0000049);; Molecular Function: glutamate-tRNA ligase activity (GO:0004818);; Molecular Function: ATP binding (GO:0005524);; Cellular Component: mitochondrion (GO:0005739);; Biological Process: glutamyl-tRNA aminoacylation (GO:0006424);; Molecular Function: zinc ion binding (GO:0008270);; Cellular Component: chloroplast stroma (GO:0009570);; Biological Process:…	K01885|0.0e+00|dosa:Os02t0121000-01|K01885 glutamyl-tRNA synthetase [EC:6.1.1.17] | (RefSeq) Os02g0121000; Similar to Glutamyl-tRNA synthetase (EC 6.1.1.17) (Glutamate--tRNA ligase) (GluRS).	Porphyrin and chlorophyll metabolism (ko00860);; Aminoacyl-tRNA biosynthesis (ko00970)	[J]	Translation, ribosomal structure and biogenesis	tRNA synthetases class I (E and Q), catalytic domain	Glutamate--tRNA ligase, chloroplastic/mitochondrial OS=Hordeum vulgare OX=4513 PE=2 SV=1	J	Translation, ribosomal structure and biogenesis	glutamate--tRNA ligase, chloroplastic/mitochondrial [Oryza sativa Japonica Group]
	LOC_Os04g52130	1745	1248	1863	3484	3651	3942	22.5652	20.4717	31.3857	58.2696	65.8364	70.5675	9.66481e-18	1.5559	up	[H]	Coenzyme transport and metabolism	Molecular Function: coproporphyrinogen oxidase activity (GO:0004109);; Biological Process: porphyrin-containing compound biosynthetic process (GO:0006779);;	K00228|7.1e-231|osa:4336951|K00228 coproporphyrinogen III oxidase [EC:1.3.3.3] | (RefSeq) oxygen-dependent coproporphyrinogen-III oxidase, chloroplastic	Porphyrin and chlorophyll metabolism (ko00860)	[H]	Coenzyme transport and metabolism	Coproporphyrinogen III oxidase	Oxygen-dependent coproporphyrinogen-III oxidase, chloroplastic OS=Oryza sativa subsp. japonica OX=39947 GN=CPX PE=2 SV=2	H	Coenzyme transport and metabolism	oxygen-dependent coproporphyrinogen-III oxidase, chloroplastic [Oryza sativa Japonica Group]
	LOC_Os03g59640	1444	1122	1332	2598	2354	2920	11.9023	11.7237	14.2911	27.6826	27.0458	33.2989	1.49675e-17	1.3896	up	[H]	Coenzyme transport and metabolism	Molecular Function: ATP binding (GO:0005524);; Cellular Component: chloroplast thylakoid (GO:0009534);; Cellular Component: chloroplast stroma (GO:0009570);; Biological Process: photosynthesis (GO:0015979);; Biological Process: chlorophyll biosynthetic process (GO:0015995);; Molecular Function: magnesium chelatase activity (GO:0016851);;	K03404|0.0e+00|dosa:Os03t0811100-01|K03404 magnesium chelatase subunit D [EC:6.6.1.1] | (RefSeq) Os03g0811100; Similar to Magnesium-chelatase subunit chlD, chloroplast precursor (EC 6.6.1.1) (Mg-protoporphyrin IX chelatase) (Mg-chelatase subunit D).	Porphyrin and chlorophyll metabolism (ko00860)	--	--	AAA lid domain	Magnesium-chelatase subunit ChlD, chloroplastic OS=Oryza sativa subsp. indica OX=39946 GN=CHLD PE=3 SV=1	F	Nucleotide transport and metabolism	magnesium-chelatase subunit ChlD, chloroplastic [Oryza sativa Japonica Group]
	LOC_Os08g41990	1687	1423	1763	2950	3693	3539	21.2642	22.7602	28.9516	48.0908	64.921	61.7486	5.46332e-20	1.42054	up	[H]	Coenzyme transport and metabolism	Molecular Function: transaminase activity (GO:0008483);; Molecular Function: pyridoxal phosphate binding (GO:0030170);; Biological Process: tetrapyrrole biosynthetic process (GO:0033014);; Molecular Function: glutamate-1-semialdehyde 2,1-aminomutase activity (GO:0042286);;	K01845|3.3e-267|dosa:Os08t0532200-01|K01845 glutamate-1-semialdehyde 2,1-aminomutase [EC:5.4.3.8] | (RefSeq) Os08g0532200; Similar to Glutamate-1-semialdehyde 2,1-aminomutase, chloroplast precursor (EC 5.4.3.8) (GSA) (Glutamate-1-semialdehyde aminotransferase) (GSA- AT).	Porphyrin and chlorophyll metabolism (ko00860)	[E]	Amino acid transport and metabolism	Aminotransferase class-III	Glutamate-1-semialdehyde 2,1-aminomutase, chloroplastic OS=Oryza sativa subsp. japonica OX=39947 GN=GSA PE=2 SV=1	E	Amino acid transport and metabolism	glutamate-1-semialdehyde 2,1-aminomutase, chloroplastic [Oryza sativa Japonica Group]
	LOC_Os03g21900	6092	5164	4095	9630	8261	10343	81.7891	87.9574	71.612	167.174	154.632	192.194	3.32874e-15	1.26715	up	[H]	Coenzyme transport and metabolism	Molecular Function: uroporphyrinogen decarboxylase activity (GO:0004853);; Biological Process: protoporphyrinogen IX biosynthetic process (GO:0006782);;	K01599|3.1e-223|dosa:Os03t0337600-01|K01599 uroporphyrinogen decarboxylase [EC:4.1.1.37] | (RefSeq) Os03g0337600; Similar to Uroporphyrinogen decarboxylase (EC 4.1.1.37) (URO-D) (UPD) (Fragment).	Porphyrin and chlorophyll metabolism (ko00860)	[H]	Coenzyme transport and metabolism	Uroporphyrinogen decarboxylase (URO-D)	Uroporphyrinogen decarboxylase 2, chloroplastic OS=Oryza sativa subsp. japonica OX=39947 GN=Os03g0337600 PE=3 SV=1	H	Coenzyme transport and metabolism	uroporphyrinogen decarboxylase 2, chloroplastic [Oryza sativa Japonica Group]
	LOC_Os03g27770	412	294	406	709	888	776	5.0936	4.60659	6.53874	11.3419	15.3105	13.2908	6.29804e-16	1.45885	up	--	--	Molecular Function: heme oxygenase (decyclizing) activity (GO:0004392);; Biological Process: heme oxidation (GO:0006788);; Cellular Component: chloroplast (GO:0009507);; Biological Process: phytochromobilin biosynthetic process (GO:0010024);;	K21480|3.1e-70|qsu:112034774|K21480 heme oxygenase (biliverdin-producing, ferredoxin) [EC:1.14.15.20] | (RefSeq) probable inactive heme oxygenase 2, chloroplastic	Porphyrin and chlorophyll metabolism (ko00860)	[P]	Inorganic ion transport and metabolism	Heme oxygenase	Probable inactive heme oxygenase 2, chloroplastic OS=Oryza sativa subsp. japonica OX=39947 GN=HO2 PE=2 SV=1	P	Inorganic ion transport and metabolism	probable inactive heme oxygenase 2, chloroplastic isoform X2 [Oryza sativa Japonica Group]
	LOC_Os06g49120	3181	2697	2523	5011	4567	4740	31.6626	34.0577	32.7093	64.5016	63.3862	65.3087	7.46259e-20	1.14749	up	[R]	General function prediction only	--	K01845|1.9e-59|apro:F751_2870|K01845 glutamate-1-semialdehyde 2,1-aminomutase [EC:5.4.3.8] | (RefSeq) Glutamate-1-semialdehyde 2,1-aminomutase, chloroplastic	Porphyrin and chlorophyll metabolism (ko00860)	[G]	Carbohydrate transport and metabolism	NAD(P)H-binding	Protein HIGH CHLOROPHYLL FLUORESCENCE PHENOTYPE 173, chloroplastic OS=Arabidopsis thaliana OX=3702 GN=HCF173 PE=1 SV=1	G	Carbohydrate transport and metabolism	uncharacterized protein LOC4341998 isoform X1 [Oryza sativa Japonica Group]
	LOC_Os07g41230	80	45	69	112	105	107	1.08193	0.774408	1.2163	1.96844	2.00214	2.02427	0.00125649	1.12524	up	[HR]	Coenzyme transport and metabolism;; General function prediction only	--	K13544|5.4e-42|thj:104804464|K13544 pheophorbidase [EC:3.1.1.82] | (RefSeq) pheophorbidase isoform X1	Porphyrin and chlorophyll metabolism (ko00860)	--	--	Alpha/beta hydrolase family	Putative methylesterase 11, chloroplastic OS=Arabidopsis thaliana OX=3702 GN=MES11 PE=1 SV=1	S	Function unknown	hypothetical protein DAI22_07g220700 [Oryza sativa Japonica Group]
	LOC_Os01g16020	26	15	14	55	43	33	0.341289	0.253283	0.230341	0.955489	0.811027	0.615413	0.00357166	1.65712	up	[C]	Energy production and conversion	Biological Process: photosynthesis (GO:0015979);; Biological Process: chlorophyll biosynthetic process (GO:0015995);; Molecular Function: oxidoreductase activity, acting on the CH-CH group of donors, NAD or NADP as acceptor (GO:0016628);; Molecular Function: geranylgeranyl reductase activity (GO:0045550);; Molecular Function: FAD binding (GO:0071949);;	K10960|9.3e-259|dosa:Os01t0265000-00|K10960 geranylgeranyl diphosphate/geranylgeranyl-bacteriochlorophyllide a reductase [EC:1.3.1.83 1.3.1.111] | (RefSeq) Os01g0265000; Aromatic-ring hydroxylase-like domain containing protein.	Porphyrin and chlorophyll metabolism (ko00860);; Terpenoid backbone biosynthesis (ko00900)	--	--	FAD binding domain	Geranylgeranyl diphosphate reductase, chloroplastic OS=Arabidopsis thaliana OX=3702 GN=CHLP PE=1 SV=1	C	Energy production and conversion	uncharacterized protein LOC4326207 [Oryza sativa Japonica Group]
	LOC_Os01g44050	783	372	626	162	256	202	8.78407	5.28929	9.1486	2.34618	4.00783	3.13668	4.57713e-05	-1.14065	down	[H]	Coenzyme transport and metabolism	Molecular Function: uroporphyrin-III C-methyltransferase activity (GO:0004851);; Cellular Component: chloroplast (GO:0009507);; Biological Process: siroheme biosynthetic process (GO:0019354);; Biological Process: methylation (GO:0032259);; Biological Process: oxidation-reduction process (GO:0055114);;	K02303|5.5e-188|osa:4326671|K02303 uroporphyrin-III C-methyltransferase [EC:2.1.1.107] | (RefSeq) uroporphyrinogen-III C-methyltransferase	Porphyrin and chlorophyll metabolism (ko00860)	[H]	Coenzyme transport and metabolism	Tetrapyrrole (Corrin/Porphyrin) Methylases	S-adenosyl-L-methionine-dependent uroporphyrinogen III methyltransferase, chloroplastic OS=Arabidopsis thaliana OX=3702 GN=UPM1 PE=1 SV=1	H	Coenzyme transport and metabolism	uncharacterized protein LOC4326671 [Oryza sativa Japonica Group]
chlorophyll binding,	LOC_Os05g01675	522	553	349	942	400	1164	5.0803	6.83662	4.42506	11.8689	5.43723	15.7029	0.00263086	1.21135	up	[M]	Cell wall/membrane/envelope biogenesis	Molecular Function: magnesium ion binding (GO:0000287);; Molecular Function: electron carrier activity (GO:0009055);; Cellular Component: photosystem I (GO:0009522);; Cellular Component: chloroplast thylakoid membrane (GO:0009535);; Biological Process: photosynthesis (GO:0015979);; Cellular Component: integral component of membrane (GO:0016021);; Molecular Function: chlorophyll binding (GO:001616…	K02689|0.0e+00|obr:BBW32_gp064|K02689 photosystem I P700 chlorophyll a apoprotein A1 | (RefSeq) psaA; photosystem I P700 apoprotein A1	Photosynthesis (ko00195)	--	--	Photosystem I psaA/psaB protein	Photosystem I P700 chlorophyll a apoprotein A1 OS=Oryza nivara OX=4536 GN=psaA PE=3 SV=1	C	Energy production and conversion	photosystem I P700 chlorophyll A apoprotein A1 [Oryza sativa Indica Group]
	LOC_Os05g22730	2350	1970	1910	3827	3004	3817	70.6002	75.1021	74.7497	148.688	125.842	158.717	5.19209e-12	1.15572	up	--	--	--	--	--	--	--	Chlorophyll A-B binding protein	Light-harvesting complex-like protein OHP1, chloroplastic OS=Arabidopsis thaliana OX=3702 GN=OHP1 PE=1 SV=1	S	Function unknown	light-harvesting complex-like protein OHP1, chloroplastic [Oryza sativa Japonica Group]
	LOC_Os09g26810	845	684	1483	2129	2256	2468	17.7648	18.241	40.6207	57.8968	66.1531	71.8574	6.56854e-07	1.52269	up	--	--	Cellular Component: photosystem I (GO:0009522);; Cellular Component: photosystem II (GO:0009523);; Cellular Component: chloroplast thylakoid membrane (GO:0009535);; Biological Process: photosynthesis, light harvesting (GO:0009765);; Cellular Component: integral component of membrane (GO:0016021);; Molecular Function: chlorophyll binding (GO:0016168);; Biological Process: protein-chromophore linka…	K08908|1.1e-160|dosa:Os09t0439500-01|K08908 light-harvesting complex I chlorophyll a/b binding protein 2 | (RefSeq) Os09g0439500; Similar to Type II chlorophyll a/b binding protein from photosystem I precursor.	Photosynthesis - antenna proteins (ko00196)	--	--	Chlorophyll A-B binding protein	Photosystem I chlorophyll a/b-binding protein 6, chloroplastic OS=Arabidopsis thaliana OX=3702 GN=LHCA6 PE=1 SV=1	P	Inorganic ion transport and metabolism	photosystem I chlorophyll a/b-binding protein 6, chloroplastic [Oryza sativa Japonica Group]
	LOC_Os10g38229	369	288	141	568	257	452	3.59758	3.55921	1.7814	7.15789	3.49203	6.09085	0.0079731	1.10667	up	[M]	Cell wall/membrane/envelope biogenesis	Cellular Component: thylakoid (GO:0009579);; Biological Process: photosynthesis (GO:0015979);; Cellular Component: integral component of membrane (GO:0016021);; Molecular Function: metal ion binding (GO:0046872);;	K02689|0.0e+00|obr:BBW32_gp064|K02689 photosystem I P700 chlorophyll a apoprotein A1 | (RefSeq) psaA; photosystem I P700 apoprotein A1	Photosynthesis (ko00195)	--	--	Photosystem I psaA/psaB protein	Photosystem I P700 chlorophyll a apoprotein A1 OS=Oryza nivara OX=4536 GN=psaA PE=3 SV=1	C	Energy production and conversion	photosystem I P700 chlorophyll A apoprotein A1 [Oryza sativa Japonica Group]
	LOC_Os04g54630	1179	1183	887	406	415	400	44.2377	56.3383	43.3779	19.6789	21.6953	20.7384	2.45238e-09	-1.04158	down	--	--	Cellular Component: integral component of membrane (GO:0016021);;	--	--	--	--	Chlorophyll A-B binding protein	Stress enhanced protein 2, chloroplastic OS=Arabidopsis thaliana OX=3702 GN=SEP2 PE=2 SV=1	S	Function unknown	stress enhanced protein 2, chloroplastic [Oryza sativa Japonica Group]
chlorophyll degradation	LOC_Os06g24730	6737	5289	5335	2066	2597	1912	55.6369	57.0387	58.6917	22.8922	31.2799	22.951	1.36604e-16	-1.0304	down	[I]	Lipid transport and metabolism	Molecular Function: molecular_function (GO:0003674);; Molecular Function: catalytic activity (GO:0003824);; Cellular Component: cellular_component (GO:0005575);; Cellular Component: intracellular (GO:0005622);; Cellular Component: cell (GO:0005623);; Cellular Component: cytoplasm (GO:0005737);; Biological Process: cellular aromatic compound metabolic process (GO:0006725);; Biological Process: por…	--	--	[R]	General function prediction only	Alpha/beta hydrolase family	Pheophytinase, chloroplastic OS=Arabidopsis thaliana OX=3702 GN=PPH PE=1 SV=1	S	Function unknown	hypothetical protein OsI_22903 [Oryza sativa Indica Group]
heme binding	LOC_Os08g12780	517	448	434	1071	1060	1210	5.22485	5.694	5.54714	13.9624	14.9483	16.9711	8.77386e-28	1.63001	up	--	--	Cellular Component: integral component of membrane (GO:0016021);;	--	--	--	--	CemA family	Chloroplast envelope membrane protein OS=Guillardia theta OX=55529 GN=cemA PE=3 SV=1	U	Intracellular trafficking, secretion, and vesicular transport	putative heme binding protein cemA [Oryza sativa Japonica Group]
	LOC_Os06g43320	4	3	8	30	55	36	0.042061	0.044197	0.120509	0.466666	0.922626	0.601705	3.56931e-06	3.34949	up	[QV]	Secondary metabolites biosynthesis, transport and catabolism;; Defense mechanisms	Molecular Function: monooxygenase activity (GO:0004497);; Molecular Function: iron ion binding (GO:0005506);; Cellular Component: integral component of membrane (GO:0016021);; Molecular Function: oxidoreductase activity, acting on paired donors, with incorporation or reduction of molecular oxygen (GO:0016705);; Molecular Function: heme binding (GO:0020037);;	K23134|6.7e-120|zma:103628119|K23134 dolabradiene monooxygenase / zealexin A1 synthase [EC:1.14.14.159 1.14.14.160] | (RefSeq) ent-isokaurene C2-hydroxylase	--	[Q]	Secondary metabolites biosynthesis, transport and catabolism	Cytochrome P450	Dolabradiene monooxygenase OS=Zea mays OX=4577 GN=CYP71Z16 PE=1 SV=1	Q	Secondary metabolites biosynthesis, transport and catabolism	premnaspirodiene oxygenase [Oryza sativa Japonica Group]
	LOC_Os01g12760	200	78	221	418	438	320	2.52109	1.2519	3.63332	6.82957	7.72431	5.59467	1.26358e-05	1.61224	up	[QV]	Secondary metabolites biosynthesis, transport and catabolism;; Defense mechanisms	Molecular Function: iron ion binding (GO:0005506);; Cellular Component: membrane (GO:0016020);; Cellular Component: integral component of membrane (GO:0016021);; Molecular Function: oxidoreductase activity, acting on paired donors, with incorporation or reduction of molecular oxygen, NAD(P)H as one donor, and incorporation of one atom of oxygen (GO:0016709);; Molecular Function: heme binding (GO:…	K20617|2.6e-204|dosa:Os01t0227800-01|K20617 cytochrome P450 family 71 subfamily A | (RefSeq) Os01g0227800; Similar to cDNA, clone: J075083L18, full insert sequence.	--	[Q]	Secondary metabolites biosynthesis, transport and catabolism	Cytochrome P450	Cytochrome P450 736A117 OS=Prunus mume OX=102107 GN=CYP736A117 PE=2 SV=1	Q	Secondary metabolites biosynthesis, transport and catabolism	cytochrome P450 71A1 [Oryza sativa Japonica Group]
	LOC_Os01g11340	157	158	199	260	358	313	1.70267	2.16661	2.80908	3.64159	5.41116	4.69018	4.17085e-06	1.20078	up	[QV]	Secondary metabolites biosynthesis, transport and catabolism;; Defense mechanisms	Molecular Function: monooxygenase activity (GO:0004497);; Molecular Function: iron ion binding (GO:0005506);; Cellular Component: integral component of membrane (GO:0016021);; Molecular Function: oxidoreductase activity, acting on paired donors, with incorporation or reduction of molecular oxygen (GO:0016705);; Molecular Function: heme binding (GO:0020037);;	K09832|3.7e-301|osa:4325564|K09832 sterol 22-desaturase [EC:1.14.19.41] | (RefSeq) cytochrome P450 710A1	Steroid biosynthesis (ko00100)	[QI]	Secondary metabolites biosynthesis, transport and catabolism;; Lipid transport and metabolism	Cytochrome P450	Cytochrome P450 710A1 OS=Arabidopsis thaliana OX=3702 GN=CYP710A1 PE=1 SV=1	Q	Secondary metabolites biosynthesis, transport and catabolism	cytochrome P450 710A1 [Oryza sativa Japonica Group]
	LOC_Os06g02019	568	477	435	1037	1123	912	6.4347	6.8621	6.41592	15.1983	17.742	14.303	4.39661e-24	1.42789	up	[QV]	Secondary metabolites biosynthesis, transport and catabolism;; Defense mechanisms	Molecular Function: monooxygenase activity (GO:0004497);; Molecular Function: iron ion binding (GO:0005506);; Molecular Function: oxidoreductase activity, acting on paired donors, with incorporation or reduction of molecular oxygen (GO:0016705);; Molecular Function: heme binding (GO:0020037);;	K04123|8.0e-296|dosa:Os06t0110000-01|K04123 ent-kaurenoic acid monooxygenase [EC:1.14.14.107] | (RefSeq) Os06g0110000, KAO, ENT-KAURENE_OXIDASE; Similar to DWARF3 (Fragment).	Diterpenoid biosynthesis (ko00904)	[QI]	Secondary metabolites biosynthesis, transport and catabolism;; Lipid transport and metabolism	Cytochrome P450	Ent-kaurenoic acid oxidase OS=Oryza sativa subsp. japonica OX=39947 GN=KAO PE=2 SV=1	Q	Secondary metabolites biosynthesis, transport and catabolism	ent-kaurenoic acid oxidase [Oryza sativa Japonica Group]
	LOC_Os04g59150	2585	1587	1095	4864	4005	3349	33.0717	25.7501	18.2413	80.4411	71.4319	59.2889	1.09181e-11	1.6349	up	--	--	Molecular Function: peroxidase activity (GO:0004601);; Cellular Component: extracellular region (GO:0005576);; Biological Process: response to oxidative stress (GO:0006979);; Cellular Component: plant-type cell wall (GO:0009505);; Cellular Component: plasmodesma (GO:0009506);; Molecular Function: heme binding (GO:0020037);; Biological Process: hydrogen peroxide catabolic process (GO:0042744);; Mo…	K00430|2.5e-195|dosa:Os04t0688100-01|K00430 peroxidase [EC:1.11.1.7] | (RefSeq) Os04g0688100; Peroxidase (EC 1.11.1.7).	Phenylpropanoid biosynthesis (ko00940)	--	--	Peroxidase	Peroxidase 12 OS=Arabidopsis thaliana OX=3702 GN=PER12 PE=1 SV=1	Q	Secondary metabolites biosynthesis, transport and catabolism	peroxidase 12 isoform X1 [Oryza sativa Japonica Group]
	LOC_Os10g38110	424	300	198	644	441	497	3.82158	3.35166	2.27733	7.34919	5.40493	6.05034	2.23965e-05	1.19338	up	[QV]	Secondary metabolites biosynthesis, transport and catabolism;; Defense mechanisms	Molecular Function: iron ion binding (GO:0005506);; Cellular Component: integral component of membrane (GO:0016021);; Molecular Function: oxidoreductase activity, acting on paired donors, with incorporation or reduction of molecular oxygen (GO:0016705);; Molecular Function: heme binding (GO:0020037);;	K20495|6.4e-115|nnu:104598197|K20495 long-chain fatty acid omega-monooxygenase [EC:1.14.14.80] | (RefSeq) cytochrome P450 704B1	Fatty acid degradation (ko00071);; Cutin, suberine and wax biosynthesis (ko00073)	[QI]	Secondary metabolites biosynthesis, transport and catabolism;; Lipid transport and metabolism	Cytochrome P450	Cytochrome P450 704C1 OS=Pinus taeda OX=3352 GN=CYP704C1 PE=2 SV=1	--	--	cytochrome P450 704C1 isoform X1 [Oryza sativa Japonica Group]
	LOC_Os07g02440	73	65	105	149	213	172	0.972531	1.1062	1.82654	2.57517	3.98436	3.18103	1.20963e-05	1.47669	up	--	--	Molecular Function: peroxidase activity (GO:0004601);; Cellular Component: extracellular region (GO:0005576);; Biological Process: response to oxidative stress (GO:0006979);; Molecular Function: heme binding (GO:0020037);; Biological Process: hydrogen peroxide catabolic process (GO:0042744);; Molecular Function: metal ion binding (GO:0046872);;	K00430|2.5e-173|dosa:Os07t0115300-01|K00430 peroxidase [EC:1.11.1.7] | (RefSeq) Os07g0115300; Similar to Peroxidase2 precursor (EC 1.11.1.7).	Phenylpropanoid biosynthesis (ko00940)	--	--	Peroxidase	Peroxidase 51 OS=Arabidopsis thaliana OX=3702 GN=PER51 PE=2 SV=1	Q	Secondary metabolites biosynthesis, transport and catabolism	peroxidase 50 [Oryza sativa Japonica Group]
	LOC_Os04g59210	63	42	24	118	200	61	0.602034	0.512465	0.295028	1.47099	2.70107	0.807231	0.000163167	1.94304	up	--	--	Molecular Function: peroxidase activity (GO:0004601);; Cellular Component: extracellular region (GO:0005576);; Biological Process: response to oxidative stress (GO:0006979);; Molecular Function: heme binding (GO:0020037);; Biological Process: hydrogen peroxide catabolic process (GO:0042744);; Molecular Function: metal ion binding (GO:0046872);;	K00430|4.2e-184|dosa:Os04t0688600-01|K00430 peroxidase [EC:1.11.1.7] | (RefSeq) Os04g0688600; Peroxidase (EC 1.11.1.7).	Phenylpropanoid biosynthesis (ko00940)	--	--	Peroxidase	Cationic peroxidase SPC4 OS=Sorghum bicolor OX=4558 GN=Sb03g046810 PE=1 SV=2	Q	Secondary metabolites biosynthesis, transport and catabolism	cationic peroxidase SPC4 isoform X3 [Oryza sativa Japonica Group]
	LOC_Os01g43760	84	76	54	144	90	117	1.30045	1.48705	1.07622	2.87835	1.94351	2.50425	0.00384162	1.10689	up	[QV]	Secondary metabolites biosynthesis, transport and catabolism;; Defense mechanisms	Molecular Function: monooxygenase activity (GO:0004497);; Molecular Function: iron ion binding (GO:0005506);; Molecular Function: oxidoreductase activity, acting on paired donors, with incorporation or reduction of molecular oxygen (GO:0016705);; Molecular Function: heme binding (GO:0020037);;	K23809|3.3e-110|mtr:MTR_2g055430|K23809 cytochrome P450 family 72 subfamily A polypeptide 68 [EC:1.14.14.-] | (RefSeq) cytochrome P450 family 72 protein	--	[QI]	Secondary metabolites biosynthesis, transport and catabolism;; Lipid transport and metabolism	Cytochrome P450	Cytochrome P450 CYP72A219 OS=Panax ginseng OX=4054 PE=2 SV=1	Q	Secondary metabolites biosynthesis, transport and catabolism	cytochrome P450-like [Oryza sativa Japonica Group]
	LOC_Os01g12770	1595	1384	1381	2672	3161	2675	18.9335	20.8446	21.3559	41.0149	52.3267	43.9561	1.27269e-31	1.33036	up	[QV]	Secondary metabolites biosynthesis, transport and catabolism;; Defense mechanisms	Molecular Function: iron ion binding (GO:0005506);; Cellular Component: membrane (GO:0016020);; Cellular Component: integral component of membrane (GO:0016021);; Molecular Function: oxidoreductase activity, acting on paired donors, with incorporation or reduction of molecular oxygen, NAD(P)H as one donor, and incorporation of one atom of oxygen (GO:0016709);; Molecular Function: heme binding (GO:…	K20617|1.4e-293|dosa:Os01t0227800-01|K20617 cytochrome P450 family 71 subfamily A | (RefSeq) Os01g0227800; Similar to cDNA, clone: J075083L18, full insert sequence.	--	[Q]	Secondary metabolites biosynthesis, transport and catabolism	Cytochrome P450	Cytochrome P450 736A117 OS=Prunus mume OX=102107 GN=CYP736A117 PE=2 SV=1	Q	Secondary metabolites biosynthesis, transport and catabolism	cytochrome P450 71A1 [Oryza sativa Japonica Group]
	LOC_Os07g48010	1498	1261	517	4064	1852	3091	26.1619	27.9466	11.749	91.8157	45.1231	74.7365	0.00194183	1.88784	up	--	--	Molecular Function: peroxidase activity (GO:0004601);; Cellular Component: extracellular region (GO:0005576);; Biological Process: response to oxidative stress (GO:0006979);; Molecular Function: heme binding (GO:0020037);; Biological Process: hydrogen peroxide catabolic process (GO:0042744);; Molecular Function: metal ion binding (GO:0046872);;	K00430|4.5e-172|dosa:Os07t0677100-01|K00430 peroxidase [EC:1.11.1.7] | (RefSeq) Os07g0677100; Peroxidase.	Phenylpropanoid biosynthesis (ko00940)	--	--	Peroxidase	Peroxidase 2 OS=Oryza sativa subsp. japonica OX=39947 GN=PRX112 PE=2 SV=1	Q	Secondary metabolites biosynthesis, transport and catabolism	peroxidase 2-like [Oryza sativa Japonica Group]
	LOC_Os04g59190	21	15	18	83	74	70	0.306383	0.272674	0.348996	1.61833	1.53706	1.45756	7.11933e-09	2.4524	up	--	--	Molecular Function: peroxidase activity (GO:0004601);; Cellular Component: extracellular region (GO:0005576);; Biological Process: response to oxidative stress (GO:0006979);; Molecular Function: heme binding (GO:0020037);; Biological Process: hydrogen peroxide catabolic process (GO:0042744);; Molecular Function: metal ion binding (GO:0046872);;	K00430|4.1e-179|dosa:Os04t0688300-01|K00430 peroxidase [EC:1.11.1.7] | (RefSeq) Os04g0688300; Haem peroxidase, plant/fungal/bacterial family protein.	Phenylpropanoid biosynthesis (ko00940)	--	--	Peroxidase	Cationic peroxidase SPC4 OS=Sorghum bicolor OX=4558 GN=Sb03g046810 PE=1 SV=2	Q	Secondary metabolites biosynthesis, transport and catabolism	cationic peroxidase SPC4 [Oryza sativa Japonica Group]
	LOC_Os11g18570	1613	911	786	1509	3037	2198	19.4761	13.9552	12.36	23.55	51.1321	36.7259	1.66838e-08	1.42085	up	[QV]	Secondary metabolites biosynthesis, transport and catabolism;; Defense mechanisms	Molecular Function: monooxygenase activity (GO:0004497);; Molecular Function: iron ion binding (GO:0005506);; Cellular Component: integral component of membrane (GO:0016021);; Molecular Function: oxidoreductase activity, acting on paired donors, with incorporation or reduction of molecular oxygen (GO:0016705);; Molecular Function: heme binding (GO:0020037);;	K07437|9.2e-116|mesc:110614908|K07437 cytochrome P450 family 26 subfamily A | (RefSeq) cytochrome P450 87A3-like	--	[QI]	Secondary metabolites biosynthesis, transport and catabolism;; Lipid transport and metabolism	Cytochrome P450	Cytochrome P450 87A3 OS=Oryza sativa subsp. japonica OX=39947 GN=CYP87A3 PE=2 SV=3	Q	Secondary metabolites biosynthesis, transport and catabolism	cytochrome P450 87A3-like [Oryza sativa Japonica Group]
	LOC_Os07g33480	54	125	78	150	209	269	0.531529	1.73908	1.0952	2.15273	3.1713	4.1849	0.000261523	1.60878	up	[QV]	Secondary metabolites biosynthesis, transport and catabolism;; Defense mechanisms	Molecular Function: monooxygenase activity (GO:0004497);; Molecular Function: iron ion binding (GO:0005506);; Molecular Function: oxidoreductase activity, acting on paired donors, with incorporation or reduction of molecular oxygen (GO:0016705);; Molecular Function: heme binding (GO:0020037);;	K20667|5.9e-62|tcc:18595550|K20667 beta-amyrin 28-monooxygenase [EC:1.14.14.126] | (RefSeq) beta-amyrin 28-oxidase	--	[QI]	Secondary metabolites biosynthesis, transport and catabolism;; Lipid transport and metabolism	Cytochrome P450	Beta-amyrin 28-monooxygenase OS=Vitis vinifera OX=29760 GN=CYP716A15 PE=1 SV=1	Q	Secondary metabolites biosynthesis, transport and catabolism	Os07g0518500 [Oryza sativa Japonica Group]
	LOC_Os01g41820	110	145	164	165	559	225	1.45433	2.42925	2.82743	2.82002	10.3034	4.10507	0.00155157	1.47691	up	[QV]	Secondary metabolites biosynthesis, transport and catabolism;; Defense mechanisms	Molecular Function: monooxygenase activity (GO:0004497);; Molecular Function: iron ion binding (GO:0005506);; Molecular Function: oxidoreductase activity, acting on paired donors, with incorporation or reduction of molecular oxygen (GO:0016705);; Molecular Function: heme binding (GO:0020037);;	K23809|8.0e-140|mtr:MTR_2g055430|K23809 cytochrome P450 family 72 subfamily A polypeptide 68 [EC:1.14.14.-] | (RefSeq) cytochrome P450 family 72 protein	--	[QI]	Secondary metabolites biosynthesis, transport and catabolism;; Lipid transport and metabolism	Cytochrome P450	Cytochrome P450 72A15 OS=Arabidopsis thaliana OX=3702 GN=CYP72A15 PE=2 SV=1	Q	Secondary metabolites biosynthesis, transport and catabolism	hypothetical protein OsJ_02504 [Oryza sativa Japonica Group]
	LOC_Os06g35520	237	138	154	850	638	849	3.61775	2.67679	3.06214	16.7947	13.5909	17.97	1.44078e-30	2.54831	up	--	--	Molecular Function: peroxidase activity (GO:0004601);; Cellular Component: extracellular region (GO:0005576);; Biological Process: response to oxidative stress (GO:0006979);; Molecular Function: heme binding (GO:0020037);; Biological Process: hydrogen peroxide catabolic process (GO:0042744);; Molecular Function: metal ion binding (GO:0046872);;	K00430|5.0e-199|osa:4341249|K00430 peroxidase [EC:1.11.1.7] | (RefSeq) peroxidase P7	Phenylpropanoid biosynthesis (ko00940)	--	--	Peroxidase	Peroxidase P7 OS=Brassica rapa subsp. rapa OX=51350 PE=1 SV=3	Q	Secondary metabolites biosynthesis, transport and catabolism	peroxidase P7 [Oryza sativa Japonica Group]
	LOC_Os04g51300	11853	8455	11288	17283	13906	18076	126.27	114.273	156.629	238.041	206.53	266.495	7.0016e-08	1.02051	up	--	--	Molecular Function: peroxidase activity (GO:0004601);; Biological Process: response to oxidative stress (GO:0006979);; Molecular Function: heme binding (GO:0020037);;	K00434|1.6e-194|dosa:Os04t0602100-01|K00434 L-ascorbate peroxidase [EC:1.11.1.11] | (RefSeq) Os04g0602100; Plant ascorbate peroxidase domain containing protein.	Ascorbate and aldarate metabolism (ko00053);; Glutathione metabolism (ko00480)	--	--	Peroxidase	Thylakoid lumenal 29 kDa protein, chloroplastic OS=Solanum lycopersicum OX=4081 GN=CLEB3J9 PE=3 SV=1	S	Function unknown	thylakoid lumenal 29 kDa protein, chloroplastic [Oryza sativa Japonica Group]
	LOC_Os06g43304	37	17	63	95	411	221	0.426417	0.251853	0.959513	1.45013	6.7623	3.61232	2.42232e-07	2.94771	up	[QV]	Secondary metabolites biosynthesis, transport and catabolism;; Defense mechanisms	Molecular Function: monooxygenase activity (GO:0004497);; Molecular Function: iron ion binding (GO:0005506);; Cellular Component: integral component of membrane (GO:0016021);; Molecular Function: oxidoreductase activity, acting on paired donors, with incorporation or reduction of molecular oxygen (GO:0016705);; Molecular Function: heme binding (GO:0020037);;	K23806|4.8e-118|vvi:100263449|K23806 alpha-guaiene 2-oxidase | (RefSeq) CYP71BE5; premnaspirodiene oxygenase-like	--	[Q]	Secondary metabolites biosynthesis, transport and catabolism	Cytochrome P450	Dolabradiene monooxygenase OS=Zea mays OX=4577 GN=CYP71Z16 PE=1 SV=1	Q	Secondary metabolites biosynthesis, transport and catabolism	premnaspirodiene oxygenase [Oryza sativa Japonica Group]
	LOC_Os10g02040	1837	1047	1741	2504	3119	1859	26.7799	19.3932	33.1146	47.2461	63.4823	37.5055	1.29235e-05	1.06373	up	--	--	Molecular Function: peroxidase activity (GO:0004601);; Cellular Component: extracellular region (GO:0005576);; Biological Process: response to oxidative stress (GO:0006979);; Molecular Function: heme binding (GO:0020037);; Biological Process: hydrogen peroxide catabolic process (GO:0042744);; Molecular Function: metal ion binding (GO:0046872);;	K00430|7.6e-195|osa:4347962|K00430 peroxidase [EC:1.11.1.7] | (RefSeq) peroxidase A2 isoform X1	Phenylpropanoid biosynthesis (ko00940)	--	--	Peroxidase	Peroxidase 15 OS=Ipomoea batatas OX=4120 GN=pod PE=1 SV=1	Q	Secondary metabolites biosynthesis, transport and catabolism	peroxidase A2 isoform X1 [Oryza sativa Japonica Group]
	LOC_Os09g27500	3	0	7	40	47	34	0.022298	0	0.096278	0.554794	0.698463	0.503205	3.14856e-06	3.95032	up	[QV]	Secondary metabolites biosynthesis, transport and catabolism;; Defense mechanisms	Molecular Function: iron ion binding (GO:0005506);; Cellular Component: membrane (GO:0016020);; Molecular Function: oxidoreductase activity, acting on paired donors, with incorporation or reduction of molecular oxygen, NAD(P)H as one donor, and incorporation of one atom of oxygen (GO:0016709);; Molecular Function: heme binding (GO:0020037);;	K21718|1.0e-120|dosa:Os02t0571900-01|K21718 oryzalexin E synthase [EC:1.14.14.122] | (RefSeq) Os02g0571900; Cytochrome P450 family protein.	Diterpenoid biosynthesis (ko00904)	[Q]	Secondary metabolites biosynthesis, transport and catabolism	Cytochrome P450	Cytochrome P450 76M5 OS=Oryza sativa subsp. japonica OX=39947 GN=CYP76M5 PE=1 SV=1	Q	Secondary metabolites biosynthesis, transport and catabolism	cytochrome P450 76M5-like [Oryza sativa Japonica Group]
	LOC_Os01g43844	949	942	771	1817	1644	1155	10.1099	12.7415	10.6963	25.0441	24.4338	17.0395	4.9424e-08	1.16368	up	[QV]	Secondary metabolites biosynthesis, transport and catabolism;; Defense mechanisms	Molecular Function: monooxygenase activity (GO:0004497);; Molecular Function: iron ion binding (GO:0005506);; Molecular Function: oxidoreductase activity, acting on paired donors, with incorporation or reduction of molecular oxygen (GO:0016705);; Molecular Function: heme binding (GO:0020037);;	K07426|5.9e-140|cpep:111792333|K07426 cytochrome P450 family 4 subfamily B polypeptide 1 [EC:1.14.14.1] | (RefSeq) cytochrome P450 CYP72A219-like	--	[QI]	Secondary metabolites biosynthesis, transport and catabolism;; Lipid transport and metabolism	Cytochrome P450	Cytochrome P450 72A11 OS=Arabidopsis thaliana OX=3702 GN=CYP72A11 PE=2 SV=1	Q	Secondary metabolites biosynthesis, transport and catabolism	cytochrome P450 72A11 [Oryza sativa Japonica Group]
	LOC_Os08g41090	1411	1187	969	2346	2229	2140	20.6852	22.0667	18.5045	44.4664	45.5612	43.4182	5.77329e-21	1.29572	up	--	--	Molecular Function: peroxidase activity (GO:0004601);; Biological Process: response to oxidative stress (GO:0006979);; Biological Process: seed germination (GO:0009845);; Biological Process: seed maturation (GO:0010431);; Molecular Function: heme binding (GO:0020037);;	K00434|5.2e-187|osa:4346078|K00434 L-ascorbate peroxidase [EC:1.11.1.11] | (RefSeq) putative L-ascorbate peroxidase 6	Ascorbate and aldarate metabolism (ko00053);; Glutathione metabolism (ko00480)	--	--	Peroxidase	Putative L-ascorbate peroxidase 6 OS=Arabidopsis thaliana OX=3702 GN=APX6 PE=2 SV=1	S	Function unknown	putative L-ascorbate peroxidase 6 [Oryza sativa Japonica Group]
	LOC_Os01g41810	569	628	535	963	1344	1155	7.76728	10.872	9.51208	17.0045	25.5812	21.8314	8.04201e-14	1.34976	up	[QV]	Secondary metabolites biosynthesis, transport and catabolism;; Defense mechanisms	Molecular Function: monooxygenase activity (GO:0004497);; Molecular Function: iron ion binding (GO:0005506);; Cellular Component: integral component of membrane (GO:0016021);; Molecular Function: oxidoreductase activity, acting on paired donors, with incorporation or reduction of molecular oxygen (GO:0016705);; Molecular Function: heme binding (GO:0020037);;	K23809|6.8e-144|mtr:MTR_2g055430|K23809 cytochrome P450 family 72 subfamily A polypeptide 68 [EC:1.14.14.-] | (RefSeq) cytochrome P450 family 72 protein	--	[QI]	Secondary metabolites biosynthesis, transport and catabolism;; Lipid transport and metabolism	Cytochrome P450	Cytochrome P450 72A225 OS=Catharanthus roseus OX=4058 GN=CYP72A225 PE=2 SV=1	Q	Secondary metabolites biosynthesis, transport and catabolism	cytochrome P450 72A15 [Oryza sativa Japonica Group]
	LOC_Os01g63690	431	672	681	936	1224	1067	4.73423	9.36339	9.7387	13.2958	18.7564	16.2298	2.44966e-05	1.17632	up	--	--	Biological Process: defense response (GO:0006952);; Biological Process: tryptophan catabolic process to kynurenine (GO:0019441);; Molecular Function: heme binding (GO:0020037);; Molecular Function: metal ion binding (GO:0046872);;	--	--	--	--	Hs1pro-1 protein C-terminus	Nematode resistance protein-like HSPRO2 OS=Arabidopsis thaliana OX=3702 GN=HSPRO2 PE=1 SV=1	S	Function unknown	nematode resistance protein-like HSPRO1 [Oryza sativa Japonica Group]
	LOC_Os08g05620	809	684	1052	1279	2358	1657	9.08052	9.74875	15.3937	18.5674	36.9395	25.7618	8.01602e-08	1.39061	up	[QV]	Secondary metabolites biosynthesis, transport and catabolism;; Defense mechanisms	Molecular Function: monooxygenase activity (GO:0004497);; Molecular Function: iron ion binding (GO:0005506);; Molecular Function: oxidoreductase activity, acting on paired donors, with incorporation or reduction of molecular oxygen (GO:0016705);; Molecular Function: heme binding (GO:0020037);;	K24184|1.6e-299|osa:4344671|K24184 cytochrome P450 family 89 subfamily A [EC:1.14.-.-] | (RefSeq) cytochrome P450 89A2	--	[Q]	Secondary metabolites biosynthesis, transport and catabolism	Cytochrome P450	Cytochrome P450 89A2 OS=Arabidopsis thaliana OX=3702 GN=CYP89A2 PE=2 SV=2	Q	Secondary metabolites biosynthesis, transport and catabolism	cytochrome P450 89A2 [Oryza sativa Japonica Group]
	LOC_Os01g25484	9070	4552	6980	1990	2468	1880	78.9702	50.2491	79.103	22.3825	29.9443	22.6463	2.31452e-11	-1.31303	down	[C]	Energy production and conversion	Molecular Function: oxidoreductase activity (GO:0016491);; Molecular Function: heme binding (GO:0020037);; Molecular Function: iron-sulfur cluster binding (GO:0051536);;	K00366|0.0e+00|osa:4326014|K00366 ferredoxin-nitrite reductase [EC:1.7.7.1] | (RefSeq) ferredoxin--nitrite reductase, chloroplastic	Nitrogen metabolism (ko00910)	[P]	Inorganic ion transport and metabolism	Nitrite and sulphite reductase 4Fe-4S domain	Ferredoxin--nitrite reductase, chloroplastic OS=Oryza sativa subsp. japonica OX=39947 GN=Os01g0357100 PE=2 SV=1	P	Inorganic ion transport and metabolism	ferredoxin--nitrite reductase, chloroplastic isoform X1 [Oryza sativa Japonica Group]
	LOC_Os02g12890	63	66	78	13	7	9	0.775721	1.04032	1.15001	0.178052	0.104793	0.1268	1.44988e-05	-2.4762	down	[QV]	Secondary metabolites biosynthesis, transport and catabolism;; Defense mechanisms	Molecular Function: monooxygenase activity (GO:0004497);; Molecular Function: iron ion binding (GO:0005506);; Cellular Component: integral component of membrane (GO:0016021);; Molecular Function: oxidoreductase activity, acting on paired donors, with incorporation or reduction of molecular oxygen (GO:0016705);; Molecular Function: heme binding (GO:0020037);;	K20771|0.0e+00|dosa:Os02t0221900-01|K20771 carlactone C-19 oxidase [EC:1.14.-.-] | (RefSeq) Os02g0221900; Cytochrome P450 family protein.	--	[Q]	Secondary metabolites biosynthesis, transport and catabolism	Cytochrome P450	Cytochrome P450 711A1 OS=Arabidopsis thaliana OX=3702 GN=CYP711A1 PE=2 SV=1	Q	Secondary metabolites biosynthesis, transport and catabolism	cytochrome P450 711A1 [Oryza sativa Japonica Group]
	LOC_Os03g04680	2651	1700	1273	722	599	743	27.6703	22.5166	17.307	9.74072	8.71337	10.7333	4.71209e-06	-1.03128	down	[QV]	Secondary metabolites biosynthesis, transport and catabolism;; Defense mechanisms	Molecular Function: monooxygenase activity (GO:0004497);; Molecular Function: iron ion binding (GO:0005506);; Cellular Component: integral component of membrane (GO:0016021);; Molecular Function: oxidoreductase activity, acting on paired donors, with incorporation or reduction of molecular oxygen (GO:0016705);; Molecular Function: heme binding (GO:0020037);;	K15402|2.3e-107|pop:7486378|K15402 fatty acid omega-hydroxylase [EC:1.14.-.-] | (RefSeq) cytochrome P450 86B1	Cutin, suberine and wax biosynthesis (ko00073)	[QI]	Secondary metabolites biosynthesis, transport and catabolism;; Lipid transport and metabolism	Cytochrome P450	Noroxomaritidine synthase OS=Narcissus aff. pseudonarcissus MK-2014 OX=1540222 GN=Cyp96T1 PE=1 SV=1	Q	Secondary metabolites biosynthesis, transport and catabolism	noroxomaritidine synthase [Oryza sativa Japonica Group]
	LOC_Os05g25640	2277	1461	2534	672	1007	569	27.1989	22.1329	39.4206	10.3678	16.7702	9.39769	2.39618e-05	-1.12833	down	[QV]	Secondary metabolites biosynthesis, transport and catabolism;; Defense mechanisms	Molecular Function: monooxygenase activity (GO:0004497);; Molecular Function: iron ion binding (GO:0005506);; Molecular Function: oxidoreductase activity, acting on paired donors, with incorporation or reduction of molecular oxygen (GO:0016705);; Molecular Function: heme binding (GO:0020037);;	K00487|8.5e-290|dosa:Os05t0320700-02|K00487 trans-cinnamate 4-monooxygenase [EC:1.14.14.91] | (RefSeq) Os05g0320700; Similar to Cytochrome P450.	Ubiquinone and other terpenoid-quinone biosynthesis (ko00130);; Phenylpropanoid biosynthesis (ko00940);; Flavonoid biosynthesis (ko00941);; Stilbenoid, diarylheptanoid and gingerol biosynthesis (ko00945)	[Q]	Secondary metabolites biosynthesis, transport and catabolism	Cytochrome P450	Trans-cinnamate 4-monooxygenase OS=Vigna radiata var. radiata OX=3916 GN=CYP73A2 PE=1 SV=1	Q	Secondary metabolites biosynthesis, transport and catabolism	trans-cinnamate 4-monooxygenase [Oryza sativa Japonica Group]
	LOC_Os09g26980	342	220	421	98	98	81	4.11452	3.36253	6.60316	1.51992	1.6357	1.33864	7.87668e-06	-1.4668	down	[QV]	Secondary metabolites biosynthesis, transport and catabolism;; Defense mechanisms	Molecular Function: monooxygenase activity (GO:0004497);; Molecular Function: iron ion binding (GO:0005506);; Molecular Function: oxidoreductase activity, acting on paired donors, with incorporation or reduction of molecular oxygen (GO:0016705);; Molecular Function: heme binding (GO:0020037);;	K20623|1.2e-225|zma:100281181|K20623 typhasterol/6-deoxotyphasterol 2alpha-hydroxylase | (RefSeq) flavonoid 3-monooxygenase	Brassinosteroid biosynthesis (ko00905)	[Q]	Secondary metabolites biosynthesis, transport and catabolism	Cytochrome P450	Trimethyltridecatetraene synthase OS=Zea mays OX=4577 GN=CYP92C6 PE=1 SV=1	Q	Secondary metabolites biosynthesis, transport and catabolism	cytochrome P450 71A1 [Oryza sativa Japonica Group]
	LOC_Os05g04490	374	260	292	101	119	90	5.79855	5.09879	5.89327	2.00669	2.5669	1.9237	1.46401e-07	-1.20112	down	--	--	Molecular Function: peroxidase activity (GO:0004601);; Cellular Component: extracellular region (GO:0005576);; Biological Process: response to oxidative stress (GO:0006979);; Molecular Function: heme binding (GO:0020037);; Biological Process: hydrogen peroxide catabolic process (GO:0042744);; Molecular Function: metal ion binding (GO:0046872);;	K00430|3.6e-191|osa:4337731|K00430 peroxidase [EC:1.11.1.7] | (RefSeq) peroxidase 5	Phenylpropanoid biosynthesis (ko00940)	--	--	Peroxidase	Peroxidase 5 OS=Vitis vinifera OX=29760 GN=GSVIVT00037159001 PE=1 SV=2	Q	Secondary metabolites biosynthesis, transport and catabolism	peroxidase 5 [Oryza sativa Japonica Group]
	LOC_Os04g08836	122	77	113	20	35	28	4.73904	3.7994	5.70703	0.970553	1.86183	1.50354	0.000274203	-1.54418	down	[QV]	Secondary metabolites biosynthesis, transport and catabolism;; Defense mechanisms	Molecular Function: iron ion binding (GO:0005506);; Molecular Function: oxidoreductase activity, acting on paired donors, with incorporation or reduction of molecular oxygen (GO:0016705);; Molecular Function: heme binding (GO:0020037);;	K12153|2.4e-59|dosa:Os04t0171800-01|K12153 phenylalanine N-monooxygenase [EC:1.14.14.40] | (RefSeq) Os04g0171800; Similar to Cytochrome P450 79A1 (EC 1.14.13.41) (Tyrosine N-monooxygenase) (Cytochrome P450Tyr).	Cyanoamino acid metabolism (ko00460);; Glucosinolate biosynthesis (ko00966);; 2-Oxocarboxylic acid metabolism (ko01210)	[Q]	Secondary metabolites biosynthesis, transport and catabolism	Cytochrome P450	Tyrosine N-monooxygenase OS=Sorghum bicolor OX=4558 GN=CYP79A1 PE=1 SV=3	Q	Secondary metabolites biosynthesis, transport and catabolism	B1168G10.7 [Oryza sativa Japonica Group]
	LOC_Os11g41710	428	222	594	8	18	16	4.90499	3.22847	8.88072	0.115111	0.275045	0.247067	8.58553e-24	-4.5424	down	[QV]	Secondary metabolites biosynthesis, transport and catabolism;; Defense mechanisms	Molecular Function: iron ion binding (GO:0005506);; Cellular Component: membrane (GO:0016020);; Cellular Component: integral component of membrane (GO:0016021);; Molecular Function: oxidoreductase activity, acting on paired donors, with incorporation or reduction of molecular oxygen, NAD(P)H as one donor, and incorporation of one atom of oxygen (GO:0016709);; Molecular Function: heme binding (GO:…	K23806|2.4e-114|vvi:100246293|K23806 alpha-guaiene 2-oxidase | (RefSeq) premnaspirodiene oxygenase-like	--	[Q]	Secondary metabolites biosynthesis, transport and catabolism	Cytochrome P450	Cytochrome P450 71D10 OS=Glycine max OX=3847 GN=CYP71D10 PE=2 SV=1	Q	Secondary metabolites biosynthesis, transport and catabolism	cytochrome P450 71D10 [Oryza sativa Japonica Group]
	LOC_Os02g52730	274	127	174	55	65	53	2.71455	1.59132	2.24119	0.695386	0.886637	0.720423	7.92149e-05	-1.33156	down	[C]	Energy production and conversion	Molecular Function: oxidoreductase activity (GO:0016491);; Molecular Function: heme binding (GO:0020037);; Molecular Function: iron-sulfur cluster binding (GO:0051536);;	K00366|2.8e-272|osa:4330835|K00366 ferredoxin-nitrite reductase [EC:1.7.7.1] | (RefSeq) ferredoxin--nitrite reductase, chloroplastic-like	Nitrogen metabolism (ko00910)	[P]	Inorganic ion transport and metabolism	Nitrite and sulphite reductase 4Fe-4S domain	Ferredoxin--nitrite reductase, chloroplastic OS=Oryza sativa subsp. japonica OX=39947 GN=Os01g0357100 PE=2 SV=1	P	Inorganic ion transport and metabolism	hypothetical protein OsI_09059 [Oryza sativa Indica Group]
	LOC_Os06g32990	181	83	78	31	35	38	2.8683	1.66065	1.61083	0.634938	0.768504	0.82526	0.00362132	-1.29479	down	--	--	Molecular Function: peroxidase activity (GO:0004601);; Cellular Component: extracellular region (GO:0005576);; Biological Process: response to oxidative stress (GO:0006979);; Molecular Function: heme binding (GO:0020037);; Biological Process: hydrogen peroxide catabolic process (GO:0042744);; Molecular Function: metal ion binding (GO:0046872);;	K00430|5.1e-190|dosa:Os06t0521500-01|K00430 peroxidase [EC:1.11.1.7] | (RefSeq) Os06g0521500; Haem peroxidase family protein.	Phenylpropanoid biosynthesis (ko00940)	--	--	Peroxidase	Peroxidase 36 OS=Arabidopsis thaliana OX=3702 GN=PER36 PE=2 SV=2	--	--	peroxidase 2-like [Oryza sativa Japonica Group]
	LOC_Os10g16974	478	349	1241	84	181	102	4.93496	4.57288	16.7087	1.11814	2.60151	1.45833	0.00567745	-2.20146	down	[QV]	Secondary metabolites biosynthesis, transport and catabolism;; Defense mechanisms	Molecular Function: monooxygenase activity (GO:0004497);; Molecular Function: iron ion binding (GO:0005506);; Molecular Function: oxidoreductase activity, acting on paired donors, with incorporation or reduction of molecular oxygen (GO:0016705);; Molecular Function: heme binding (GO:0020037);;	K05280|2.8e-307|dosa:Os10t0317900-01|K05280 flavonoid 3'-monooxygenase [EC:1.14.14.82] | (RefSeq) Os10g0317900; Similar to Flavonoid 3'-monooxygenase (EC 1.14.13.21) (Flavonoid 3'-hydroxylase) (Cytochrome P450 75B2).	Flavonoid biosynthesis (ko00941);; Flavone and flavonol biosynthesis (ko00944)	[Q]	Secondary metabolites biosynthesis, transport and catabolism	Cytochrome P450	Flavonoid 3'-monooxygenase CYP75B4 OS=Oryza sativa subsp. japonica OX=39947 GN=CYP75B4 PE=2 SV=1	Q	Secondary metabolites biosynthesis, transport and catabolism	flavonoid 3'-monooxygenase CYP75B4-like [Oryza sativa Japonica Group]
	LOC_Os05g04380	1781	1004	2179	284	686	358	22.02	15.7446	35.0952	4.54104	11.8233	6.12169	8.83538e-06	-1.56567	down	--	--	Molecular Function: peroxidase activity (GO:0004601);; Cellular Component: extracellular region (GO:0005576);; Biological Process: response to oxidative stress (GO:0006979);; Cellular Component: plant-type cell wall (GO:0009505);; Cellular Component: plasmodesma (GO:0009506);; Molecular Function: heme binding (GO:0020037);; Biological Process: hydrogen peroxide catabolic process (GO:0042744);; Mo…	K00430|2.0e-189|osa:4337725|K00430 peroxidase [EC:1.11.1.7] | (RefSeq) peroxidase 2	Phenylpropanoid biosynthesis (ko00940)	--	--	Peroxidase	Peroxidase 2 OS=Zea mays OX=4577 GN=PER2 PE=2 SV=1	Q	Secondary metabolites biosynthesis, transport and catabolism	peroxidase 2 [Oryza sativa Japonica Group]
	LOC_Os09g36070	371	274	181	105	122	81	5.61534	5.2558	3.56445	2.05233	2.56476	1.6989	0.00091609	-1.02898	down	[QV]	Secondary metabolites biosynthesis, transport and catabolism;; Defense mechanisms	Molecular Function: monooxygenase activity (GO:0004497);; Molecular Function: iron ion binding (GO:0005506);; Molecular Function: oxidoreductase activity, acting on paired donors, with incorporation or reduction of molecular oxygen (GO:0016705);; Molecular Function: heme binding (GO:0020037);;	K20617|4.0e-95|vvi:100253593|K20617 cytochrome P450 family 71 subfamily A | (RefSeq) cytochrome P450 71A25	--	[Q]	Secondary metabolites biosynthesis, transport and catabolism	Cytochrome P450	Cytochrome P450 71A9 OS=Glycine max OX=3847 GN=CYP71A9 PE=2 SV=1	Q	Secondary metabolites biosynthesis, transport and catabolism	putative Cytochrome P450 [Oryza sativa Japonica Group]
	LOC_Os04g35520	562	315	424	116	198	109	8.1505	5.81733	8.01484	2.17282	4.03384	2.19973	1.44016e-05	-1.24578	down	[P]	Inorganic ion transport and metabolism	Molecular Function: peroxidase activity (GO:0004601);; Biological Process: response to oxidative stress (GO:0006979);; Molecular Function: heme binding (GO:0020037);;	K00434|1.8e-196|dosa:Os04t0434800-01|K00434 L-ascorbate peroxidase [EC:1.11.1.11] | (RefSeq) Os04g0434800, ASCORBATE_PEROXIDASE_7, APX7; Similar to Thylakoid-bound ascorbate peroxidase (EC 1.11.1.11) (Fragment).	Ascorbate and aldarate metabolism (ko00053);; Glutathione metabolism (ko00480)	--	--	Peroxidase	Probable L-ascorbate peroxidase 7, chloroplastic OS=Oryza sativa subsp. japonica OX=39947 GN=APX7 PE=2 SV=1	C	Energy production and conversion	probable L-ascorbate peroxidase 7, chloroplastic [Oryza sativa Japonica Group]
	LOC_Os04g08828	103	48	93	18	14	19	0.674355	0.39565	0.789578	0.14529	0.122164	0.167422	0.00039125	-1.86689	down	[QV]	Secondary metabolites biosynthesis, transport and catabolism;; Defense mechanisms	Molecular Function: iron ion binding (GO:0005506);; Cellular Component: membrane (GO:0016020);; Cellular Component: integral component of membrane (GO:0016021);; Molecular Function: oxidoreductase activity, acting on paired donors, with incorporation or reduction of molecular oxygen, NAD(P)H as one donor, and incorporation of one atom of oxygen (GO:0016709);; Molecular Function: heme binding (GO:…	K12153|0.0e+00|dosa:Os04t0171800-01|K12153 phenylalanine N-monooxygenase [EC:1.14.14.40] | (RefSeq) Os04g0171800; Similar to Cytochrome P450 79A1 (EC 1.14.13.41) (Tyrosine N-monooxygenase) (Cytochrome P450Tyr).	Cyanoamino acid metabolism (ko00460);; Glucosinolate biosynthesis (ko00966);; 2-Oxocarboxylic acid metabolism (ko01210)	[Q]	Secondary metabolites biosynthesis, transport and catabolism	Cytochrome P450	Tyrosine N-monooxygenase OS=Sorghum bicolor OX=4558 GN=CYP79A1 PE=1 SV=3	Q	Secondary metabolites biosynthesis, transport and catabolism	tyrosine N-monooxygenase [Oryza sativa Japonica Group]
	LOC_Os09g39060	1500	1399	946	543	491	437	24.368	28.8379	20.0101	11.3995	11.1013	9.82497	8.35837e-07	-1.00347	down	[O]	Posttranslational modification, protein turnover, chaperones	Molecular Function: cysteine-type peptidase activity (GO:0008234);;	K16292|3.8e-45|egu:105051294|K16292 KDEL-tailed cysteine endopeptidase [EC:3.4.22.-] | (RefSeq) vignain isoform X1	--	[O]	Posttranslational modification, protein turnover, chaperones	Papain family cysteine protease	Thiol protease SEN102 OS=Hemerocallis sp. OX=29711 GN=SEN102 PE=2 SV=1	O	Posttranslational modification, protein turnover, chaperones	thiol protease SEN102 isoform X2 [Oryza sativa Japonica Group]
	LOC_Os10g08540	38	36	86	3	11	2	0.280165	0.338049	0.823296	0.024944	0.105871	0.015843	0.000482017	-3.03069	down	[QV]	Secondary metabolites biosynthesis, transport and catabolism;; Defense mechanisms	Molecular Function: iron ion binding (GO:0005506);; Molecular Function: oxidoreductase activity, acting on paired donors, with incorporation or reduction of molecular oxygen (GO:0016705);; Molecular Function: heme binding (GO:0020037);;	K20556|2.8e-128|thj:104817260|K20556 cytochrome P450 family 76 subfamily C | (RefSeq) cytochrome P450 76C4-like isoform X1	--	[Q]	Secondary metabolites biosynthesis, transport and catabolism	Cytochrome P450	Geraniol 8-hydroxylase OS=Catharanthus roseus OX=4058 GN=CYP76B6 PE=1 SV=1	Q	Secondary metabolites biosynthesis, transport and catabolism	Cytochrome P450 family protein, expressed [Oryza sativa Japonica Group]
	LOC_Os05g04500	58	69	236	12	36	28	0.88085	1.33704	4.73893	0.228862	0.766483	0.583529	0.00770821	-1.9846	down	--	--	Molecular Function: peroxidase activity (GO:0004601);; Cellular Component: extracellular region (GO:0005576);; Biological Process: response to oxidative stress (GO:0006979);; Molecular Function: heme binding (GO:0020037);; Biological Process: hydrogen peroxide catabolic process (GO:0042744);; Molecular Function: metal ion binding (GO:0046872);;	K00430|3.9e-193|dosa:Os05t0135500-01|K00430 peroxidase [EC:1.11.1.7] | (RefSeq) Os05g0135500; Haem peroxidase family protein.	Phenylpropanoid biosynthesis (ko00940)	--	--	Peroxidase	Peroxidase 5 OS=Vitis vinifera OX=29760 GN=GSVIVT00037159001 PE=1 SV=2	Q	Secondary metabolites biosynthesis, transport and catabolism	peroxidase 5 [Oryza sativa Japonica Group]
	LOC_Os10g17260	933	527	2317	154	165	99	10.8886	7.79401	35.2147	2.31357	2.67262	1.5961	0.000280179	-2.85867	down	[QV]	Secondary metabolites biosynthesis, transport and catabolism;; Defense mechanisms	Molecular Function: monooxygenase activity (GO:0004497);; Molecular Function: iron ion binding (GO:0005506);; Cellular Component: integral component of membrane (GO:0016021);; Molecular Function: oxidoreductase activity, acting on paired donors, with incorporation or reduction of molecular oxygen (GO:0016705);; Molecular Function: heme binding (GO:0020037);;	K05280|1.9e-308|dosa:Os10t0320100-01|K05280 flavonoid 3'-monooxygenase [EC:1.14.14.82] | (RefSeq) Os10g0320100; Similar to Flavonoid 3'-monooxygenase (EC 1.14.13.21) (Flavonoid 3'-hydroxylase) (Cytochrome P450 75B2).	Flavonoid biosynthesis (ko00941);; Flavone and flavonol biosynthesis (ko00944)	[Q]	Secondary metabolites biosynthesis, transport and catabolism	Cytochrome P450	Flavonoid 3'-monooxygenase CYP75B3 OS=Oryza sativa subsp. japonica OX=39947 GN=CYP75B3 PE=2 SV=1	Q	Secondary metabolites biosynthesis, transport and catabolism	flavonoid 3'-monooxygenase CYP75B3-like [Oryza sativa Japonica Group]
	LOC_Os10g12050	82	74	164	12	36	28	0.940198	1.0973	2.46583	0.163989	0.565143	0.436606	0.00361602	-1.76576	down	--	--	Molecular Function: iron ion binding (GO:0005506);; Molecular Function: oxidoreductase activity, acting on paired donors, with incorporation or reduction of molecular oxygen (GO:0016705);; Molecular Function: heme binding (GO:0020037);;	K09754|3.4e-09|zma:100191539|K09754 5-O-(4-coumaroyl)-D-quinate 3'-monooxygenase [EC:1.14.14.96] | (RefSeq) putative cytochrome P450 superfamily protein	Phenylpropanoid biosynthesis (ko00940);; Flavonoid biosynthesis (ko00941);; Stilbenoid, diarylheptanoid and gingerol biosynthesis (ko00945)	[Q]	Secondary metabolites biosynthesis, transport and catabolism	Cytochrome P450	Cytochrome P450 98A1 OS=Sorghum bicolor OX=4558 GN=CYP98A1 PE=2 SV=1	Q	Secondary metabolites biosynthesis, transport and catabolism	expressed protein [Oryza sativa Japonica Group]
carotenoids biosynthesis	LOC_Os04g31040	1742	1543	1543	2896	2752	2845	20.2391	22.7657	23.3865	43.6423	44.7621	45.8026	1.12706e-19	1.18577	up	--	--	Cellular Component: chloroplast (GO:0009507);; Molecular Function: violaxanthin de-epoxidase activity (GO:0046422);;	K09839|4.1e-209|osa:4335625|K09839 violaxanthin de-epoxidase [EC:1.23.5.1] | (RefSeq) violaxanthin de-epoxidase, chloroplastic	Carotenoid biosynthesis (ko00906)	--	--	VDE lipocalin domain	Violaxanthin de-epoxidase, chloroplastic OS=Spinacia oleracea OX=3562 GN=VDE1 PE=1 SV=2	S	Function unknown	violaxanthin de-epoxidase precursor [Oryza sativa Indica Group]
	LOC_Os03g62510	2237	1610	1505	3052	2481	2904	23.3084	21.4653	20.3565	41.163	36.1069	41.6272	7.77305e-11	1.05204	up	[Q]	Secondary metabolites biosynthesis, transport and catabolism	Molecular Function: oxidoreductase activity (GO:0016491);;	K09835|6.4e-58|cpep:111800043|K09835 prolycopene isomerase [EC:5.2.1.13] | (RefSeq) prolycopene isomerase, chloroplastic	Carotenoid biosynthesis (ko00906)	[H]	Coenzyme transport and metabolism	Flavin containing amine oxidoreductase	Prolycopene isomerase, chloroplastic OS=Arabidopsis thaliana OX=3702 GN=CRTISO PE=1 SV=2	H	Coenzyme transport and metabolism	prolycopene isomerase 1, chloroplastic [Oryza sativa Japonica Group]
	LOC_Os10g39930	738	548	697	1082	1222	1385	7.83779	7.52435	9.63699	14.855	18.1025	20.345	1.92442e-13	1.26587	up	[QV]	Secondary metabolites biosynthesis, transport and catabolism;; Defense mechanisms	Molecular Function: monooxygenase activity (GO:0004497);; Molecular Function: iron ion binding (GO:0005506);; Cellular Component: chloroplast (GO:0009507);; Cellular Component: chloroplast envelope (GO:0009941);; Molecular Function: zeinoxanthin epsilon hydroxylase activity (GO:0009974);; Biological Process: carotenoid biosynthetic process (GO:0016117);; Molecular Function: heme binding (GO:00200…	K09837|7.5e-311|dosa:Os10t0546600-01|K09837 carotenoid epsilon hydroxylase [EC:1.14.14.158] | (RefSeq) Os10g0546600; Similar to Chloroplast carotenoid epsilon-ring hydroxylase.	Carotenoid biosynthesis (ko00906)	[QI]	Secondary metabolites biosynthesis, transport and catabolism;; Lipid transport and metabolism	Cytochrome P450	Carotene epsilon-monooxygenase, chloroplastic OS=Arabidopsis thaliana OX=3702 GN=CYP97C1 PE=1 SV=1	Q	Secondary metabolites biosynthesis, transport and catabolism	carotene epsilon-monooxygenase, chloroplastic [Oryza sativa Japonica Group]
	LOC_Os02g07680	993	845	943	1572	1427	1687	9.51387	10.3848	11.7018	19.8155	19.3163	22.9097	7.01579e-12	1.12389	up	[QV]	Secondary metabolites biosynthesis, transport and catabolism;; Defense mechanisms	Molecular Function: monooxygenase activity (GO:0004497);; Molecular Function: iron ion binding (GO:0005506);; Molecular Function: oxidoreductase activity, acting on paired donors, with incorporation or reduction of molecular oxygen (GO:0016705);; Molecular Function: heme binding (GO:0020037);;	K15747|1.1e-127|apro:F751_2331|K15747 beta-ring hydroxylase [EC:1.14.-.-] | (RefSeq) Cytochrome P450 97B2, chloroplastic	Carotenoid biosynthesis (ko00906)	[QI]	Secondary metabolites biosynthesis, transport and catabolism;; Lipid transport and metabolism	Cytochrome P450	Cytochrome P450 97B2, chloroplastic OS=Glycine max OX=3847 GN=CYP97B2 PE=2 SV=1	Q	Secondary metabolites biosynthesis, transport and catabolism	hypothetical protein OsJ_05566 [Oryza sativa Japonica Group]
	LOC_Os03g05880	97	68	108	215	195	146	1.79953	1.69664	2.44772	5.13856	4.67523	3.48936	1.90424e-05	1.39406	up	[HC]	Coenzyme transport and metabolism;; Energy production and conversion	Molecular Function: FAD binding (GO:0071949);;	K09838|5.8e-18|vcn:VOLCADRAFT_75879|K09838 zeaxanthin epoxidase [EC:1.14.15.21] | (RefSeq) hypothetical protein	Carotenoid biosynthesis (ko00906)	[CR]	Energy production and conversion;; General function prediction only	FAD binding domain	Monooxygenase 2 OS=Arabidopsis thaliana OX=3702 GN=MO2 PE=2 SV=1	C	Energy production and conversion	Os03g0153500 [Oryza sativa Japonica Group]
	LOC_Os01g38580	560	122	441	7	25	16	5.45496	1.49886	5.59062	0.087012	0.335735	0.207332	1.84129e-14	-4.15956	down	[Q]	Secondary metabolites biosynthesis, transport and catabolism	Molecular Function: oxidoreductase activity, acting on single donors with incorporation of molecular oxygen, incorporation of two atoms of oxygen (GO:0016702);; Molecular Function: metal ion binding (GO:0046872);;	K17913|0.0e+00|dosa:Os01t0566500-01|K17913 carlactone synthase / all-trans-10'-apo-beta-carotenal 13,14-cleaving dioxygenase [EC:1.13.11.69 1.13.11.70] | (RefSeq) Os01g0566500; Similar to Dioxygenase RAMOSUS1.	Carotenoid biosynthesis (ko00906)	[Q]	Secondary metabolites biosynthesis, transport and catabolism	Retinal pigment epithelial membrane protein	Carotenoid cleavage dioxygenase 8 homolog A, chloroplastic OS=Oryza sativa subsp. japonica OX=39947 GN=CCD8A PE=2 SV=1	Q	Secondary metabolites biosynthesis, transport and catabolism	carotenoid cleavage dioxygenase 8 homolog A, chloroplastic [Oryza sativa Japonica Group]
