# Supplementary material for: Physiological, Cytological, and Transcriptomic Analysis of Magnesium Protoporphyrin IX Methyltransferase Mutant Reveal Complex Genetic Regulatory Network Linking Chlorophyll Synthesis and Chloroplast Development in Rice
Source: Plants (Basel). 2023 Nov 6;12(21):3785. doi: 10.3390/plants12213785 (PMC10649015; doi:10.3390/plants12213785)
Supplement: Supplementary file 1 [file plants-12-03785-s001.zip › Table S5.xlsx]

## Sheet: Sheet1
Table S5 The detailed information of genes related to chloroplast development
Category	#ID	WT-1_Count	WT-2_Count	WT-3_Count	yg18-1_Count	yg18-2_Count	yg18-3_Count	WT-1_FPKM	WT-2_FPKM	WT-3_FPKM	yg18-1_FPKM	yg18-2_FPKM	yg18-3_FPKM	FDR	log2FC	regulated	COG_class	COG_class_annotation	GO_annotation	KEGG_annotation	KEGG_pathway_annotation	KOG_class	KOG_class_annotation	Pfam_annotation	Swiss-Prot_annotation	eggNOG_class	eggNOG_class_annotation	NR_annotation
chloroplast (GO:0009507)	LOC_Os03g27770	412	294	406	709	888	776	5.0936	4.60659	6.53874	11.3419	15.3105	13.2908	6.29804e-16	1.45885	up	--	--	Molecular Function: heme oxygenase (decyclizing) activity (GO:0004392);; Biological Process: heme oxidation (GO:0006788);; Cellular Component: chloroplast (GO:0009507);; Biological Process: phytochromobilin biosynthetic process (GO:0010024);;	K21480|3.1e-70|qsu:112034774|K21480 heme oxygenase (biliverdin-producing, ferredoxin) [EC:1.14.15.20] | (RefSeq) probable inactive heme oxygenase 2, chloroplastic	Porphyrin and chlorophyll metabolism (ko00860)	[P]	Inorganic ion transport and metabolism	Heme oxygenase	Probable inactive heme oxygenase 2, chloroplastic OS=Oryza sativa subsp. japonica OX=39947 GN=HO2 PE=2 SV=1	P	Inorganic ion transport and metabolism	probable inactive heme oxygenase 2, chloroplastic isoform X2 [Oryza sativa Japonica Group]
	LOC_Os11g34210	1165	781	899	1521	1627	1681	11.8436	10.0802	11.9012	20.0048	23.0728	23.6625	9.54501e-18	1.14687	up	[J]	Translation, ribosomal structure and biogenesis	Molecular Function: ATP binding (GO:0005524);; Cellular Component: mitochondrion (GO:0005739);; Cellular Component: chloroplast (GO:0009507);; Cellular Component: glutamyl-tRNA(Gln) amidotransferase complex (GO:0030956);; Biological Process: mitochondrial translation (GO:0032543);; Molecular Function: glutaminyl-tRNA synthase (glutamine-hydrolyzing) activity (GO:0050567);; Biological Process: glu…	K02434|2.2e-307|dosa:Os11t0544800-01|K02434 aspartyl-tRNA(Asn)/glutamyl-tRNA(Gln) amidotransferase subunit B [EC:6.3.5.6 6.3.5.7] | (RefSeq) Os11g0544800; Similar to GATB (GLU-ADT SUBUNIT B); carbon-nitrogen ligase, with glutamine as amido-N-donor / glutaminyl-tRNA synthase (glutamine-hydrolyzing)/ ligase.	Aminoacyl-tRNA biosynthesis (ko00970)	[J]	Translation, ribosomal structure and biogenesis	GatB/GatE catalytic domain	Glutamyl-tRNA(Gln) amidotransferase subunit B, chloroplastic/mitochondrial OS=Oryza sativa subsp. japonica OX=39947 GN=GATB PE=2 SV=1	J	Translation, ribosomal structure and biogenesis	Os11g0544800, partial [Oryza sativa Japonica Group]
	LOC_Os03g48170	667	545	540	1159	843	1083	7.0833	7.34466	7.46184	15.9183	12.4764	15.917	1.35701e-09	1.20161	up	[V]	Defense mechanisms	Biological Process: polysaccharide biosynthetic process (GO:0000271);; Molecular Function: pattern binding (GO:0001871);; Molecular Function: molecular_function (GO:0003674);; Molecular Function: binding (GO:0005488);; Cellular Component: cellular_component (GO:0005575);; Cellular Component: intracellular (GO:0005622);; Cellular Component: cell (GO:0005623);; Cellular Component: cytoplasm (GO:000…	K19720|2.7e-07|mng:MNEG_1488|K19720 collagen type III alpha | (RefSeq) SNF1-related protein kinase regulatory subunit beta-2	--	[G]	Carbohydrate transport and metabolism	Glycogen recognition site of AMP-activated protein kinase	Protein FLOURY ENDOSPERM 6, chloroplastic OS=Oryza sativa subsp. japonica OX=39947 GN=FLO6 PE=1 SV=1	G	Carbohydrate transport and metabolism	protein FLOURY ENDOSPERM 6, chloroplastic [Oryza sativa Japonica Group]
	LOC_Os08g09270	926	884	852	912	1837	1731	9.79535	11.8606	11.7398	12.4677	27.0878	25.3421	1.18044e-05	1.09959	up	--	--	Cellular Component: nucleus (GO:0005634);; Cellular Component: chloroplast (GO:0009507);;	--	--	[R]	General function prediction only	PPR repeat family	Pentatricopeptide repeat-containing protein At3g59040 OS=Arabidopsis thaliana OX=3702 GN=At3g59040 PE=2 SV=2	S	Function unknown	pentatricopeptide repeat-containing protein At3g59040 [Oryza sativa Japonica Group]
	LOC_Os05g09440	235	169	293	363	587	387	2.29099	2.09166	3.73043	4.58605	7.9995	5.23138	1.1869e-05	1.28383	up	[C]	Energy production and conversion	Molecular Function: malic enzyme activity (GO:0004470);; Molecular Function: malate dehydrogenase (decarboxylating) (NAD+) activity (GO:0004471);; Molecular Function: malate dehydrogenase (decarboxylating) (NADP+) activity (GO:0004473);; Biological Process: pyruvate metabolic process (GO:0006090);; Biological Process: malate metabolic process (GO:0006108);; Cellular Component: chloroplast (GO:000…	K00029|0.0e+00|dosa:Os05t0186300-01|K00029 malate dehydrogenase (oxaloacetate-decarboxylating)(NADP+) [EC:1.1.1.40] | (RefSeq) Os05g0186300; Similar to NADP-malic enzyme.	Pyruvate metabolism (ko00620);; Carbon fixation in photosynthetic organisms (ko00710);; Carbon metabolism (ko01200)	[C]	Energy production and conversion	Malic enzyme, NAD binding domain	NADP-dependent malic enzyme, chloroplastic OS=Oryza sativa subsp. japonica OX=39947 GN=ME6 PE=2 SV=2	C	Energy production and conversion	NADP-dependent malic enzyme, chloroplastic-like [Oryza sativa Japonica Group]
	LOC_Os05g32140	1352	1022	978	1810	2153	2140	12.9597	12.4323	12.2178	22.4374	28.7876	28.4095	2.07404e-26	1.24402	up	[M]	Cell wall/membrane/envelope biogenesis	Molecular Function: sulfotransferase activity (GO:0008146);; Molecular Function: zinc ion binding (GO:0008270);; Biological Process: glycolipid biosynthetic process (GO:0009247);; Cellular Component: chloroplast (GO:0009507);; Biological Process: cellular response to phosphate starvation (GO:0016036);; Biological Process: sulfolipid biosynthetic process (GO:0046506);; Molecular Function: UDPsulfo…	K06118|1.8e-281|dosa:Os05t0387200-01|K06118 UDP-sulfoquinovose synthase [EC:3.13.1.1] | (RefSeq) Os05g0387200; Similar to UDP-sulfoquinovose synthase, chloroplast precursor (EC 3.13.1.1) (Sulfite:UDP-glucose sulfotransferase) (Sulfolipid biosynthesis protein) (SoSQD1).	Amino sugar and nucleotide sugar metabolism (ko00520);; Glycerolipid metabolism (ko00561)	[M]	Cell wall/membrane/envelope biogenesis	NAD dependent epimerase/dehydratase family	UDP-sulfoquinovose synthase, chloroplastic OS=Arabidopsis thaliana OX=3702 GN=SQD1 PE=1 SV=1	M	Cell wall/membrane/envelope biogenesis	UDP-sulfoquinovose synthase, chloroplastic [Oryza sativa Japonica Group]
	LOC_Os03g48040	1109	949	1091	2067	1869	2119	24.901	27.0255	31.9037	60.0042	58.5176	65.8664	3.01648e-16	1.31242	up	[C]	Energy production and conversion	Molecular Function: electron carrier activity (GO:0009055);; Cellular Component: chloroplast (GO:0009507);; Molecular Function: metal ion binding (GO:0046872);; Molecular Function: 2 iron, 2 sulfur cluster binding (GO:0051537);;	K02639|3.5e-100|dosa:Os03t0685000-01|K02639 ferredoxin | (RefSeq) Os03g0685000; Similar to Ferredoxin.	Photosynthesis (ko00195)	--	--	2Fe-2S iron-sulfur cluster binding domain	Ferredoxin C 2, chloroplastic OS=Arabidopsis thaliana OX=3702 GN=FDC2 PE=2 SV=1	C	Energy production and conversion	ferredoxin C 2, chloroplastic [Oryza sativa Japonica Group]
	LOC_Os03g31150	143	107	221	958	1168	1101	1.18692	1.01192	2.30998	9.52799	12.548	11.5357	1.23459e-30	3.12013	up	--	--	Molecular Function: RNA binding (GO:0003723);; Cellular Component: chloroplast (GO:0009507);; Cellular Component: plastid nucleoid (GO:0042646);; Biological Process: chloroplast rRNA processing (GO:1901259);;	--	--	--	--	RAP domain	RAP domain-containing protein, chloroplastic OS=Oryza sativa subsp. japonica OX=39947 GN=AL1 PE=2 SV=1	S	Function unknown	RAP domain-containing protein, chloroplastic [Oryza sativa Japonica Group]
	LOC_Os02g49326	1449	1230	1120	1809	2037	2086	16.4832	17.7466	16.585	26.6006	32.3059	32.8301	1.37564e-17	1.01702	up	--	--	Cellular Component: chloroplast (GO:0009507);; Molecular Function: protein-lysine N-methyltransferase activity (GO:0016279);; Biological Process: peptidyl-lysine monomethylation (GO:0018026);; Molecular Function: [ribulose-bisphosphate carboxylase]-lysine N-methyltransferase activity (GO:0030785);;	K19199|1.2e-33|gsl:Gasu_37520|K19199 protein-histidine N-methyltransferase [EC:2.1.1.85] | (RefSeq) ribulose-1,5-bisphosphate carboxylase/oxygenase small subunit N-methyltransferase I	--	[R]	General function prediction only	Rubisco LSMT substrate-binding	Ribulose-1,5 bisphosphate carboxylase/oxygenase large subunit N-methyltransferase, chloroplastic OS=Nicotiana tabacum OX=4097 GN=RBCMT PE=2 SV=1	S	Function unknown	ribulose-1,5 bisphosphate carboxylase/oxygenase large subunit N-methyltransferase, chloroplastic [Oryza sativa Japonica Group]
	LOC_Os04g23820	585	454	523	801	720	908	10.1925	10.0304	11.8691	18.069	17.5012	21.9174	4.59826e-08	1.01442	up	[J]	Translation, ribosomal structure and biogenesis	Molecular Function: tRNA binding (GO:0000049);; Cellular Component: chloroplast (GO:0009507);;	K15437|1.0e-89|ats:109745483|K15437 aminoacyl tRNA synthase complex-interacting multifunctional protein 1 | (RefSeq) LOC109745483; tyrosine--tRNA ligase, cytoplasmic-like	--	[J]	Translation, ribosomal structure and biogenesis	Putative tRNA binding domain	Probable methionine--tRNA ligase OS=Oryza sativa subsp. japonica OX=39947 GN=Os06g0508700 PE=2 SV=2	J	Translation, ribosomal structure and biogenesis	aminoacyl tRNA synthase complex-interacting multifunctional protein 1 [Oryza sativa Japonica Group]
	LOC_Os06g50930	193	189	307	833	882	940	3.25135	4.0499	6.76475	18.3283	20.9405	22.1596	2.5771e-18	2.28683	up	[P]	Inorganic ion transport and metabolism	Biological Process: response to acid chemical (GO:0001101);; Molecular Function: molecular_function (GO:0003674);; Molecular Function: catalytic activity (GO:0003824);; Molecular Function: thiosulfate sulfurtransferase activity (GO:0004792);; Cellular Component: cellular_component (GO:0005575);; Cellular Component: intracellular (GO:0005622);; Cellular Component: cell (GO:0005623);; Cellular Comp…	K22547|1.2e-24|nta:107815736|K22547 arsenate reductase [EC:1.20.4.1] | (RefSeq) thiosulfate sulfurtransferase 18-like	--	[P]	Inorganic ion transport and metabolism	Rhodanese-like domain	Rhodanese-like domain-containing protein 15, chloroplastic OS=Arabidopsis thaliana OX=3702 GN=STR15 PE=2 SV=1	P	Inorganic ion transport and metabolism	putative Ntdin [Oryza sativa Japonica Group]
	LOC_Os04g31040	1742	1543	1543	2896	2752	2845	20.2391	22.7657	23.3865	43.6423	44.7621	45.8026	1.12706e-19	1.18577	up	--	--	Cellular Component: chloroplast (GO:0009507);; Molecular Function: violaxanthin de-epoxidase activity (GO:0046422);;	K09839|4.1e-209|osa:4335625|K09839 violaxanthin de-epoxidase [EC:1.23.5.1] | (RefSeq) violaxanthin de-epoxidase, chloroplastic	Carotenoid biosynthesis (ko00906)	--	--	VDE lipocalin domain	Violaxanthin de-epoxidase, chloroplastic OS=Spinacia oleracea OX=3562 GN=VDE1 PE=1 SV=2	S	Function unknown	violaxanthin de-epoxidase precursor [Oryza sativa Indica Group]
	LOC_Os11g32320	2103	1578	1468	2932	2486	2851	42.9314	40.8612	39.0121	77.372	70.7582	80.5501	7.023e-13	1.07429	up	--	--	Cellular Component: chloroplast (GO:0009507);; Biological Process: cytochrome b6f complex assembly (GO:0010190);; Cellular Component: integral component of membrane (GO:0016021);;	--	--	--	--	Cofactor assembly of complex C subunit B	Protein COFACTOR ASSEMBLY OF COMPLEX C SUBUNIT B CCB1, chloroplastic OS=Arabidopsis thaliana OX=3702 GN=CCB1 PE=1 SV=1	S	Function unknown	Os11g0526200, partial [Oryza sativa Japonica Group]
	LOC_Os03g06710	154	165	212	254	300	289	1.07534	1.46222	1.93314	2.30095	2.92532	2.79809	0.000334239	1.00954	up	--	--	Molecular Function: molecular_function (GO:0003674);; Molecular Function: nucleic acid binding (GO:0003676);; Molecular Function: RNA binding (GO:0003723);; Molecular Function: catalytic activity (GO:0003824);; Molecular Function: nuclease activity (GO:0004518);; Molecular Function: endonuclease activity (GO:0004519);; Molecular Function: binding (GO:0005488);; Cellular Component: cellular_compon…	K17710|4.6e-06|ath:AT5G25630|K17710 pentatricopeptide repeat domain-containing protein 1 | (RefSeq) Tetratricopeptide repeat (TPR)-like superfamily protein	--	[R]	General function prediction only	PPR repeat family	Pentatricopeptide repeat-containing protein At3g23020 OS=Arabidopsis thaliana OX=3702 GN=At3g23020 PE=2 SV=1	S	Function unknown	pentatricopeptide repeat-containing protein At3g23020 [Oryza sativa Japonica Group]
	LOC_Os01g67570	397	278	345	650	1341	1070	3.84999	3.42221	4.35925	8.15557	18.1472	14.3635	7.62817e-16	1.94452	up	--	--	Molecular Function: nucleic acid binding (GO:0003676);; Cellular Component: chloroplast (GO:0009507);; Cellular Component: plastid chromosome (GO:0009508);;	--	--	--	--	--	Protein PLASTID TRANSCRIPTIONALLY ACTIVE 10 OS=Arabidopsis thaliana OX=3702 GN=PTAC10 PE=1 SV=1	S	Function unknown	hypothetical protein EE612_007422 [Oryza sativa]
	LOC_Os03g50080	1359	1272	1057	2054	2020	2096	25.3038	30.0652	25.6395	49.4695	52.4523	54.0433	5.58124e-16	1.11599	up	[O]	Posttranslational modification, protein turnover, chaperones	Molecular Function: peptidyl-prolyl cis-trans isomerase activity (GO:0003755);; Cellular Component: chloroplast (GO:0009507);;	K21362|4.5e-21|ini:109163326|K21362 galactolipid galactosyltransferase [EC:2.4.1.184] | (RefSeq) beta-glucosidase-like SFR2, chloroplastic	Glycerolipid metabolism (ko00561)	[O]	Posttranslational modification, protein turnover, chaperones	FKBP-type peptidyl-prolyl cis-trans isomerase	Peptidyl-prolyl cis-trans isomerase FKBP17-2, chloroplastic OS=Arabidopsis thaliana OX=3702 GN=FKBP17-2 PE=1 SV=1	O	Posttranslational modification, protein turnover, chaperones	peptidyl-prolyl cis-trans isomerase FKBP17-2, chloroplastic [Oryza sativa Japonica Group]
	LOC_Os01g10800	249	211	179	574	483	558	1.6494	1.77521	1.54188	4.92362	4.46866	5.11995	5.18654e-19	1.72225	up	--	--	Molecular Function: zinc ion binding (GO:0008270);; Cellular Component: chloroplast (GO:0009507);; Biological Process: phloem or xylem histogenesis (GO:0010087);; Biological Process: leaf vascular tissue pattern formation (GO:0010305);; Biological Process: cotyledon vascular tissue pattern formation (GO:0010588);; Biological Process: chloroplast RNA modification (GO:1900865);;	K22262|1.1e-172|qsu:112034235|K22262 WD repeat and FYVE domain-containing protein 3 | (RefSeq) protein SPIRRIG	--	[R]	General function prediction only	PPR repeat family	Pentatricopeptide repeat-containing protein DOT4, chloroplastic OS=Arabidopsis thaliana OX=3702 GN=DOT4 PE=2 SV=1	S	Function unknown	pentatricopeptide repeat-containing protein DOT4, chloroplastic [Oryza sativa Japonica Group]
	LOC_Os04g46010	864	648	980	3043	2827	3225	10.3529	9.85176	15.3032	47.1668	47.2438	53.5091	1.29275e-30	2.23316	up	--	--	Molecular Function: mRNA binding (GO:0003729);; Cellular Component: chloroplast (GO:0009507);;	--	--	[R]	General function prediction only	PPR repeat	Pentatricopeptide repeat-containing protein At1g02150 OS=Arabidopsis thaliana OX=3702 GN=At1g02150 PE=2 SV=2	S	Function unknown	hypothetical protein EE612_024711 [Oryza sativa]
	LOC_Os03g45400	460	280	429	890	1507	1305	6.13265	4.73332	7.44353	15.3322	28.018	24.0729	1.87076e-19	2.02784	up	[K]	Transcription	Molecular Function: RNA binding (GO:0003723);; Biological Process: DNA-templated transcription, termination (GO:0006353);; Biological Process: regulation of transcription, DNA-templated (GO:0006355);; Cellular Component: chloroplast (GO:0009507);;	--	--	--	--	NusB family	--	S	Function unknown	uncharacterized protein LOC4333618 [Oryza sativa Japonica Group]
	LOC_Os03g16430	1190	1228	1020	2000	1861	2080	12.372	16.2334	13.8287	26.8939	26.9823	29.9283	1.11021e-12	1.15698	up	[K]	Transcription	Molecular Function: DNA binding (GO:0003677);; Molecular Function: transcription factor activity, sequence-specific DNA binding (GO:0003700);; Biological Process: DNA-templated transcription, initiation (GO:0006352);; Cellular Component: chloroplast (GO:0009507);; Molecular Function: sigma factor activity (GO:0016987);;	K01872|7.4e-98|pvu:PHAVU_007G142900g|K01872 alanyl-tRNA synthetase [EC:6.1.1.7] | (RefSeq) hypothetical protein	Aminoacyl-tRNA biosynthesis (ko00970)	--	--	Sigma-70 region 3	RNA polymerase sigma factor sigB OS=Arabidopsis thaliana OX=3702 GN=SIGB PE=2 SV=2	K	Transcription	RNA polymerase sigma factor sigB [Oryza sativa Japonica Group]
	LOC_Os07g11280	640	505	520	913	998	1010	3.69165	3.6804	4.10094	6.78821	8.11531	8.12121	1.01089e-19	1.18625	up	--	--	Molecular Function: structural constituent of ribosome (GO:0003735);; Biological Process: RNA splicing (GO:0008380);; Cellular Component: chloroplast (GO:0009507);; Biological Process: embryo development ending in seed dormancy (GO:0009793);; Biological Process: chloroplast mRNA processing (GO:0010239);;	--	--	[R]	General function prediction only	PPR repeat family	Pentatricopeptide repeat-containing protein At2g41720 OS=Arabidopsis thaliana OX=3702 GN=EMB2654 PE=2 SV=1	S	Function unknown	pentatricopeptide repeat-containing protein At2g41720 [Oryza sativa Japonica Group]
	LOC_Os03g17120	65	80	86	174	134	170	0.798591	1.24219	1.35509	2.76681	2.27876	2.90506	5.04612e-05	1.40342	up	[E]	Amino acid transport and metabolism	Molecular Function: acetyl-CoA:L-glutamate N-acetyltransferase activity (GO:0004042);; Molecular Function: glutamate N-acetyltransferase activity (GO:0004358);; Biological Process: arginine biosynthetic process (GO:0006526);; Cellular Component: chloroplast (GO:0009507);;	K00620|9.8e-195|dosa:Os03t0279400-01|K00620 glutamate N-acetyltransferase / amino-acid N-acetyltransferase [EC:2.3.1.35 2.3.1.1] | (RefSeq) Os03g0279400; Similar to predicted protein.	Arginine biosynthesis (ko00220);; 2-Oxocarboxylic acid metabolism (ko01210);; Biosynthesis of amino acids (ko01230)	[E]	Amino acid transport and metabolism	ArgJ family	Arginine biosynthesis bifunctional protein ArgJ, chloroplastic OS=Oryza sativa subsp. indica OX=39946 GN=OsI_11009 PE=3 SV=1	E	Amino acid transport and metabolism	Arginine biosynthesis bifunctional protein argJ 1, putative, expressed [Oryza sativa Japonica Group]
	LOC_Os05g49220	222	184	236	554	590	670	3.16687	3.1819	4.15063	9.88189	11.3409	12.6018	1.23451e-20	1.86295	up	[J]	Translation, ribosomal structure and biogenesis	Molecular Function: RNA binding (GO:0003723);; Molecular Function: GTP binding (GO:0005525);; Cellular Component: chloroplast (GO:0009507);;	K03595|4.5e-132|dosa:Os05t0567300-01|K03595 GTPase | (RefSeq) Os05g0567300; Similar to GTP-binding protein era.	--	[DT]	Cell cycle control, cell division, chromosome partitioning;; Signal transduction mechanisms	KH domain	GTPase ERA-like, chloroplastic OS=Oryza sativa subsp. japonica OX=39947 GN=Os05g0567300 PE=2 SV=1	--	--	GTPase ERA-like, chloroplastic [Oryza sativa Japonica Group]
	LOC_Os11g26160	339	294	384	658	755	714	3.44542	3.78557	5.08715	8.64569	10.7034	10.0529	1.5762e-13	1.42102	up	[K]	Transcription	Molecular Function: DNA binding (GO:0003677);; Molecular Function: transcription factor activity, sequence-specific DNA binding (GO:0003700);; Biological Process: DNA-templated transcription, initiation (GO:0006352);; Cellular Component: chloroplast (GO:0009507);; Molecular Function: sigma factor activity (GO:0016987);;	K01872|3.1e-107|pvu:PHAVU_007G142900g|K01872 alanyl-tRNA synthetase [EC:6.1.1.7] | (RefSeq) hypothetical protein	Aminoacyl-tRNA biosynthesis (ko00970)	--	--	Sigma-70 region 3	RNA polymerase sigma factor sigB OS=Arabidopsis thaliana OX=3702 GN=SIGB PE=2 SV=2	K	Transcription	RNA polymerase sigma factor sigB [Oryza sativa Japonica Group]
	LOC_Os09g32760	518	478	451	733	829	779	6.92322	8.10084	7.85447	12.6815	15.4476	14.3543	2.63157e-13	1.06036	up	[I]	Lipid transport and metabolism	Biological Process: fatty acid biosynthetic process (GO:0006633);; Cellular Component: chloroplast (GO:0009507);; Molecular Function: thiolester hydrolase activity (GO:0016790);;	K10782|7.4e-156|osa:4347505|K10782 fatty acyl-ACP thioesterase A [EC:3.1.2.14] | (RefSeq) oleoyl-acyl carrier protein thioesterase 1, chloroplastic	Fatty acid biosynthesis (ko00061)	--	--	Acyl-ACP thioesterase	Oleoyl-acyl carrier protein thioesterase, chloroplastic (Fragment) OS=Coriandrum sativum OX=4047 GN=FATA PE=2 SV=1	I	Lipid transport and metabolism	hypothetical protein DAI22_09g156400 [Oryza sativa Japonica Group]
	LOC_Os01g37510	87	70	127	146	200	206	1.61755	1.64289	3.07719	3.5224	5.20578	5.34316	0.000288707	1.30291	up	[J]	Translation, ribosomal structure and biogenesis	Biological Process: translation (GO:0006412);; Cellular Component: chloroplast (GO:0009507);; Molecular Function: peptide deformylase activity (GO:0042586);; Molecular Function: metal ion binding (GO:0046872);;	K01462|1.3e-129|osa:4324565|K01462 peptide deformylase [EC:3.5.1.88] | (RefSeq) peptide deformylase 1A, chloroplastic	--	[J]	Translation, ribosomal structure and biogenesis	Polypeptide deformylase	Peptide deformylase 1A, chloroplastic OS=Oryza sativa subsp. japonica OX=39947 GN=PDF1A PE=2 SV=1	J	Translation, ribosomal structure and biogenesis	peptide deformylase 1A, chloroplastic [Oryza sativa Japonica Group]
	LOC_Os11g34940	618	665	851	1427	1503	1444	19.5159	26.6405	35.0302	58.3069	66.2078	63.1453	2.66837e-10	1.37801	up	--	--	Molecular Function: structural constituent of ribosome (GO:0003735);; Cellular Component: ribosome (GO:0005840);; Biological Process: translation (GO:0006412);; Cellular Component: chloroplast (GO:0009507);; Molecular Function: rRNA binding (GO:0019843);;	K19035|9.1e-63|dosa:Os11t0550800-01|K19035 50S ribosomal protein 6 | (RefSeq) Os11g0550800; Similar to plastid-specific ribosomal protein 6.	--	--	--	Family of unknown function (DUF5323)	50S ribosomal protein 6, chloroplastic OS=Arabidopsis thaliana OX=3702 GN=PSRP6 PE=3 SV=1	J	Translation, ribosomal structure and biogenesis	50S ribosomal protein 6, chloroplastic [Oryza sativa Japonica Group]
	LOC_Os12g40540	148	166	150	209	364	246	1.83462	2.6151	2.42813	3.35213	6.30946	4.22923	4.31118e-05	1.16111	up	[R]	General function prediction only	Cellular Component: chloroplast (GO:0009507);;	K18208|6.5e-32|pop:18095760|K18208 renalase [EC:1.6.3.5] | (RefSeq) uncharacterized protein LOC18095760	--	--	--	NAD(P)-binding Rossmann-like domain	--	S	Function unknown	uncharacterized protein LOC4352705 [Oryza sativa Japonica Group]
	LOC_Os02g51790	751	751	1373	2153	2599	2630	8.97522	11.3866	21.3628	33.2594	43.3054	43.4904	5.19042e-09	1.68762	up	[J]	Translation, ribosomal structure and biogenesis	Molecular Function: structural constituent of ribosome (GO:0003735);; Cellular Component: ribosome (GO:0005840);; Biological Process: translation (GO:0006412);; Cellular Component: chloroplast (GO:0009507);;	K02904|4.4e-78|dosa:Os02t0754300-01|K02904 large subunit ribosomal protein L29 | (RefSeq) Os02g0754300; Ribosomal protein L29 family protein.	Ribosome (ko03010)	[J]	Translation, ribosomal structure and biogenesis	Ribosomal L29 protein	50S ribosomal protein L29, chloroplastic OS=Zea mays OX=4577 GN=RPL29 PE=2 SV=1	J	Translation, ribosomal structure and biogenesis	50S ribosomal protein L29, chloroplastic [Oryza sativa Japonica Group]
	LOC_Os04g16816	73	42	67	75	111	144	3.84663	2.79683	4.58368	5.14357	8.14668	10.5481	0.00290266	1.23341	up	--	--	Cellular Component: chloroplast (GO:0009507);;	--	--	--	--	--	Uncharacterized protein ycf72 OS=Oryza nivara OX=4536 GN=ycf72-1 PE=3 SV=1	--	--	hypothetical protein OrsajCp070 [Oryza sativa Japonica Group]
	LOC_Os06g07600	661	513	717	1042	1514	1396	4.91136	4.83925	6.94245	10.0184	15.7017	14.3708	1.4231e-12	1.41798	up	[G]	Carbohydrate transport and metabolism	Molecular Function: mRNA binding (GO:0003729);; Molecular Function: catalytic activity (GO:0003824);; Biological Process: response to oxidative stress (GO:0006979);; Biological Process: response to cold (GO:0009409);; Cellular Component: plasmodesma (GO:0009506);; Cellular Component: chloroplast (GO:0009507);; Biological Process: response to karrikin (GO:0080167);;	K06617|0.0e+00|osa:4340274|K06617 raffinose synthase [EC:2.4.1.82] | (RefSeq) probable galactinol--sucrose galactosyltransferase 6	Galactose metabolism (ko00052)	--	--	Raffinose synthase or seed imbibition protein Sip1	Probable galactinol--sucrose galactosyltransferase 6 OS=Arabidopsis thaliana OX=3702 GN=RFS6 PE=2 SV=2	S	Function unknown	probable galactinol--sucrose galactosyltransferase 6 [Oryza sativa Japonica Group]
	LOC_Os03g50530	13	29	30	96	109	109	0.262912	0.753736	0.786251	2.5266	3.09218	3.09093	1.44677e-07	2.44701	up	--	--	Cellular Component: chloroplast (GO:0009507);;	--	--	--	--	--	--	--	--	uncharacterized protein LOC4333900 [Oryza sativa Japonica Group]
	LOC_Os05g35540	1473	1431	1283	2391	2108	2231	14.1734	17.4682	16.0744	29.7577	28.2877	29.7184	1.21845e-11	1.05506	up	[J]	Translation, ribosomal structure and biogenesis	Molecular Function: GTPase activity (GO:0003924);; Molecular Function: GTP binding (GO:0005525);; Cellular Component: chloroplast (GO:0009507);;	K19828|2.0e-211|dosa:Os05t0430400-01|K19828 mitochondrial GTPase 1 | (RefSeq) Os05g0430400; GTP1/OBG domain containing protein.	--	[R]	General function prediction only	50S ribosome-binding GTPase	DAR GTPase 3, chloroplastic OS=Arabidopsis thaliana OX=3702 GN=DGP3 PE=2 SV=1	S	Function unknown	DAR GTPase 3, chloroplastic isoform X1 [Oryza sativa Japonica Group]
	LOC_Os04g45490	4414	3529	4436	5767	6932	7432	42.0462	42.6465	55.0411	71.0178	92.0609	97.9793	2.32964e-11	1.06404	up	[J]	Translation, ribosomal structure and biogenesis	Molecular Function: translation elongation factor activity (GO:0003746);; Molecular Function: GTPase activity (GO:0003924);; Molecular Function: GTP binding (GO:0005525);; Cellular Component: chloroplast (GO:0009507);;	K02355|0.0e+00|osa:4336525|K02355 elongation factor G | (RefSeq) elongation factor G-1, chloroplastic	--	[J]	Translation, ribosomal structure and biogenesis	Elongation factor Tu GTP binding domain	Elongation factor G-1, chloroplastic OS=Glycine max OX=3847 GN=fusA1 PE=3 SV=2	J	Translation, ribosomal structure and biogenesis	hypothetical protein OsI_16800 [Oryza sativa Indica Group]
	LOC_Os03g45710	134	193	236	725	862	797	3.20302	5.86325	7.35582	22.4431	28.7573	26.4058	2.46738e-18	2.40738	up	[C]	Energy production and conversion	Molecular Function: electron carrier activity (GO:0009055);; Cellular Component: chloroplast (GO:0009507);; Molecular Function: metal ion binding (GO:0046872);; Molecular Function: 2 iron, 2 sulfur cluster binding (GO:0051537);;	K02639|6.8e-78|dosa:Os03t0659200-01|K02639 ferredoxin | (RefSeq) Os03g0659200; Similar to Ferredoxin.	Photosynthesis (ko00195)	--	--	2Fe-2S iron-sulfur cluster binding domain	Ferredoxin C 1, chloroplastic OS=Arabidopsis thaliana OX=3702 GN=FDC1 PE=1 SV=1	C	Energy production and conversion	ferredoxin C 1, chloroplastic [Oryza sativa Japonica Group]
	LOC_Os05g44330	197	251	215	544	712	632	1.88986	3.01493	2.68876	6.65994	9.46925	8.19661	1.78743e-17	1.85386	up	[R]	General function prediction only	Cellular Component: cellular_component (GO:0005575);; Cellular Component: intracellular (GO:0005622);; Cellular Component: cell (GO:0005623);; Cellular Component: cytoplasm (GO:0005737);; Biological Process: organelle organization (GO:0006996);; Biological Process: biological_process (GO:0008150);; Cellular Component: chloroplast (GO:0009507);; Cellular Component: plastid (GO:0009536);; Biologica…	K03152|1.4e-85|ppp:112286082|K03152 protein deglycase [EC:3.5.1.124] | (RefSeq) protein DJ-1 homolog A-like isoform X1	--	[RV]	General function prediction only;; Defense mechanisms	DJ-1/PfpI family	Protein DJ-1 homolog C OS=Arabidopsis thaliana OX=3702 GN=DJ1C PE=2 SV=1	V	Defense mechanisms	protein DJ-1 homolog C [Oryza sativa Japonica Group]
	LOC_Os06g06560	2850	1889	1757	347	552	470	21.8857	18.405	17.5746	3.43781	5.9097	4.9889	2.78583e-26	-1.86171	down	[G]	Carbohydrate transport and metabolism	Molecular Function: glycogen (starch) synthase activity (GO:0004373);; Cellular Component: amyloplast (GO:0009501);; Cellular Component: chloroplast (GO:0009507);; Biological Process: starch biosynthetic process (GO:0019252);;	K00703|0.0e+00|dosa:Os06t0160700-01|K00703 starch synthase [EC:2.4.1.21] | (RefSeq) Os06g0160700, SSI, SOLUBLE_STARCH_SYNTHASE_I; Similar to Starch synthase I, chloroplast precursor (EC 2.4.1.21) (Soluble starch synthase 1) (SSS 1).	Starch and sucrose metabolism (ko00500)	--	--	Starch synthase catalytic domain	Soluble starch synthase 1, chloroplastic/amyloplastic OS=Oryza sativa subsp. japonica OX=39947 GN=SS1 PE=1 SV=1	H	Coenzyme transport and metabolism	hypothetical protein OsJ_20213 [Oryza sativa Japonica Group]
	LOC_Os07g08970	19598	14571	13017	6247	4890	5618	169.152	159.557	146.344	69.7147	58.8406	67.1028	1.08116e-11	-1.09784	down	[D]	Cell cycle control, cell division, chromosome partitioning	Molecular Function: ATP binding (GO:0005524);; Cellular Component: chloroplast (GO:0009507);; Biological Process: plastid organization (GO:0009657);; Biological Process: seed maturation (GO:0010431);; Cellular Component: chloroplast intermembrane space (GO:0031972);; Biological Process: reversible differentiation (GO:0090677);;	--	--	--	--	ATPase family associated with various cellular activities (AAA)	Protein SEEDLING PLASTID DEVELOPMENT 1 OS=Arabidopsis thaliana OX=3702 GN=SPD1 PE=2 SV=1	O	Posttranslational modification, protein turnover, chaperones	uncharacterized protein ycf45 [Oryza sativa Japonica Group]
	LOC_Os06g31190	244	225	176	54	94	52	2.00213	2.34225	1.87489	0.567397	1.07068	0.589284	3.59167e-05	-1.32887	down	--	--	Cellular Component: cellular_component (GO:0005575);; Cellular Component: intracellular (GO:0005622);; Cellular Component: cell (GO:0005623);; Cellular Component: cytoplasm (GO:0005737);; Cellular Component: plasma membrane (GO:0005886);; Cellular Component: chloroplast (GO:0009507);; Cellular Component: plastid (GO:0009536);; Cellular Component: membrane (GO:0016020);; Cellular Component: organe…	--	--	--	--	--	Uncharacterized protein At5g41620 OS=Arabidopsis thaliana OX=3702 GN=At5g41620 PE=2 SV=2	S	Function unknown	uncharacterized protein At5g41620 [Oryza sativa Japonica Group]
	LOC_Os01g44050	783	372	626	162	256	202	8.78407	5.28929	9.1486	2.34618	4.00783	3.13668	4.57713e-05	-1.14065	down	[H]	Coenzyme transport and metabolism	Molecular Function: uroporphyrin-III C-methyltransferase activity (GO:0004851);; Cellular Component: chloroplast (GO:0009507);; Biological Process: siroheme biosynthetic process (GO:0019354);; Biological Process: methylation (GO:0032259);; Biological Process: oxidation-reduction process (GO:0055114);;	K02303|5.5e-188|osa:4326671|K02303 uroporphyrin-III C-methyltransferase [EC:2.1.1.107] | (RefSeq) uroporphyrinogen-III C-methyltransferase	Porphyrin and chlorophyll metabolism (ko00860)	[H]	Coenzyme transport and metabolism	Tetrapyrrole (Corrin/Porphyrin) Methylases	S-adenosyl-L-methionine-dependent uroporphyrinogen III methyltransferase, chloroplastic OS=Arabidopsis thaliana OX=3702 GN=UPM1 PE=1 SV=1	H	Coenzyme transport and metabolism	uncharacterized protein LOC4326671 [Oryza sativa Japonica Group]
	LOC_Os03g44420	264	190	225	45	73	68	2.62255	2.39114	2.91841	0.575161	1.00884	0.93126	1.68598e-07	-1.49959	down	[D]	Cell cycle control, cell division, chromosome partitioning	Molecular Function: GTPase activity (GO:0003924);; Molecular Function: GTP binding (GO:0005525);; Cellular Component: cytoplasm (GO:0005737);; Cellular Component: chloroplast (GO:0009507);; Biological Process: chloroplast fission (GO:0010020);; Biological Process: organelle fission (GO:0048285);; Biological Process: cell division (GO:0051301);;	K03531|1.7e-252|dosa:Os03t0646100-01|K03531 cell division protein FtsZ | (RefSeq) Os03g0646100; Similar to Plastid division protein ftsZ1 precursor.	--	--	--	Tubulin/FtsZ family, GTPase domain	Cell division protein FtsZ homolog 2-1, chloroplastic OS=Arabidopsis thaliana OX=3702 GN=FTSZ2-1 PE=1 SV=2	D	Cell cycle control, cell division, chromosome partitioning	cell division protein FtsZ homolog 2-1, chloroplastic [Oryza sativa Japonica Group]
	LOC_Os04g33490	1470	1105	1013	298	401	378	14.9143	14.2193	13.3873	3.90581	5.66439	5.29643	2.8654e-19	-1.35695	down	[G]	Carbohydrate transport and metabolism	Molecular Function: sucrose alpha-glucosidase activity (GO:0004575);; Biological Process: sucrose catabolic process (GO:0005987);; Cellular Component: chloroplast (GO:0009507);; Molecular Function: glycopeptide alpha-N-acetylgalactosaminidase activity (GO:0033926);;	K03884|1.0e-20|nau:109243048|K03884 NADH-ubiquinone oxidoreductase chain 6 [EC:7.1.1.2] | (RefSeq) uncharacterized protein LOC109243048	Oxidative phosphorylation (ko00190)	--	--	Alkaline and neutral invertase	Neutral/alkaline invertase 3, chloroplastic OS=Oryza sativa subsp. japonica OX=39947 GN=NIN3 PE=2 SV=1	S	Function unknown	neutral/alkaline invertase 3, chloroplastic-like [Oryza sativa Japonica Group]
	LOC_Os02g04170	331	251	225	119	94	93	2.83018	2.70798	2.50248	1.30937	1.11825	1.09179	0.000124497	-1.00877	down	[H]	Coenzyme transport and metabolism	Molecular Function: L-aspartate oxidase activity (GO:0008734);; Biological Process: NAD biosynthetic process (GO:0009435);; Cellular Component: chloroplast (GO:0009507);; Molecular Function: L-aspartate:fumarate oxidoreductase activity (GO:0044318);;	K00278|0.0e+00|dosa:Os02t0134400-01|K00278 L-aspartate oxidase [EC:1.4.3.16] | (RefSeq) Os02g0134400; Fumarate reductase/succinate dehydrogenase flavoprotein, C-terminal domain containing protein.	Alanine, aspartate and glutamate metabolism (ko00250);; Nicotinate and nicotinamide metabolism (ko00760)	[C]	Energy production and conversion	FAD binding domain	L-aspartate oxidase, chloroplastic OS=Oryza sativa subsp. japonica OX=39947 GN=Os02g0134400 PE=3 SV=1	C	Energy production and conversion	L-aspartate oxidase, chloroplastic isoform X1 [Oryza sativa Japonica Group]
chloroplastic	LOC_Os02g38210	9967	8081	9300	15701	16471	16136	109.849	112.993	133.513	223.749	253.1	246.139	2.80516e-23	1.18911	up	[J]	Translation, ribosomal structure and biogenesis	Molecular Function: translation elongation factor activity (GO:0003746);; Molecular Function: GTPase activity (GO:0003924);; Molecular Function: GTP binding (GO:0005525);;	K02358|1.2e-261|dosa:Os02t0595700-01|K02358 elongation factor Tu | (RefSeq) Os02g0595700; Chloroplast translational elongation factor Tu.	Plant-pathogen interaction (ko04626)	[J]	Translation, ribosomal structure and biogenesis	Elongation factor Tu GTP binding domain	Elongation factor Tu, chloroplastic OS=Glycine max OX=3847 GN=TUFA PE=3 SV=1	J	Translation, ribosomal structure and biogenesis	elongation factor Tu, chloroplastic [Oryza sativa Japonica Group]
	LOC_Os05g40180	4065	2823	3933	5921	6366	5721	22.4202	19.754	28.2589	42.2291	48.9574	43.6772	1.75559e-12	1.10489	up	[T]	Signal transduction mechanisms	Molecular Function: protein kinase activity (GO:0004672);; Molecular Function: ATP binding (GO:0005524);;	K08818|1.6e-08|ats:109741514|K08818 cell division cycle 2-like [EC:2.7.11.22] | (RefSeq) LOC109741514; putative cyclin-dependent kinase F-2	--	[R]	General function prediction only	Protein kinase domain	Serine/threonine-protein kinase STN8, chloroplastic OS=Arabidopsis thaliana OX=3702 GN=STN8 PE=2 SV=1	T	Signal transduction mechanisms	serine/threonine-protein kinase STN8, chloroplastic [Oryza sativa Japonica Group]
	LOC_Os07g43810	2673	1945	2251	4523	5926	5409	47.4273	43.7816	52.0234	103.743	146.6	132.816	6.24123e-37	1.57793	up	[J]	Translation, ribosomal structure and biogenesis	Molecular Function: RNA binding (GO:0003723);;	K11294|2.0e-141|dosa:Os07t0631900-01|K11294 nucleolin | (RefSeq) Os07g0631900; Nucleotide-binding, alpha-beta plait domain containing protein.	--	[R]	General function prediction only	RNA recognition motif. (a.k.a. RRM, RBD, or RNP domain)	29 kDa ribonucleoprotein A, chloroplastic OS=Nicotiana sylvestris OX=4096 PE=2 SV=1	A	RNA processing and modification	29 kDa ribonucleoprotein A, chloroplastic [Oryza sativa Japonica Group]
	LOC_Os06g02380	3291	2251	2498	5199	7679	7405	33.7009	29.2357	33.3166	68.8322	109.635	104.947	3.87028e-29	1.71084	up	[O]	Posttranslational modification, protein turnover, chaperones	Molecular Function: ATP binding (GO:0005524);; Biological Process: protein folding (GO:0006457);; Biological Process: protein refolding (GO:0042026);;	K04077|0.0e+00|osa:4339910|K04077 chaperonin GroEL | (RefSeq) ruBisCO large subunit-binding protein subunit beta, chloroplastic	RNA degradation (ko03018)	[O]	Posttranslational modification, protein turnover, chaperones	TCP-1/cpn60 chaperonin family	Chaperonin 60 subunit beta 1, chloroplastic OS=Arabidopsis thaliana OX=3702 GN=CPN60B1 PE=1 SV=3	O	Posttranslational modification, protein turnover, chaperones	ruBisCO large subunit-binding protein subunit beta, chloroplastic [Oryza sativa Japonica Group]
	LOC_Os03g21900	6092	5164	4095	9630	8261	10343	81.7891	87.9574	71.612	167.174	154.632	192.194	3.32874e-15	1.26715	up	[H]	Coenzyme transport and metabolism	Molecular Function: uroporphyrinogen decarboxylase activity (GO:0004853);; Biological Process: protoporphyrinogen IX biosynthetic process (GO:0006782);;	K01599|3.1e-223|dosa:Os03t0337600-01|K01599 uroporphyrinogen decarboxylase [EC:4.1.1.37] | (RefSeq) Os03g0337600; Similar to Uroporphyrinogen decarboxylase (EC 4.1.1.37) (URO-D) (UPD) (Fragment).	Porphyrin and chlorophyll metabolism (ko00860)	[H]	Coenzyme transport and metabolism	Uroporphyrinogen decarboxylase (URO-D)	Uroporphyrinogen decarboxylase 2, chloroplastic OS=Oryza sativa subsp. japonica OX=39947 GN=Os03g0337600 PE=3 SV=1	H	Coenzyme transport and metabolism	uroporphyrinogen decarboxylase 2, chloroplastic [Oryza sativa Japonica Group]
	LOC_Os12g36194	563	328	532	932	845	1012	7.84434	5.79293	9.64155	16.7907	16.4083	19.5057	1.53918e-09	1.35338	up	[F]	Nucleotide transport and metabolism	Molecular Function: nucleoside diphosphate kinase activity (GO:0004550);; Molecular Function: ATP binding (GO:0005524);; Biological Process: purine nucleotide metabolic process (GO:0006163);; Biological Process: GTP biosynthetic process (GO:0006183);; Biological Process: pyrimidine nucleotide metabolic process (GO:0006220);; Biological Process: UTP biosynthetic process (GO:0006228);; Biological P…	K00940|2.0e-118|dosa:Os12t0548300-01|K00940 nucleoside-diphosphate kinase [EC:2.7.4.6] | (RefSeq) Os12g0548300, NUCLEOSIDE_DIPHOSPHATE_KINASE_2; Similar to Nucleoside diphosphate kinase II, chloroplast precursor (EC 2.7.4.6) (NDK II) (NDP kinase II) (NDPK II).	Purine metabolism (ko00230);; Pyrimidine metabolism (ko00240);; MAPK signaling pathway - plant (ko04016)	[F]	Nucleotide transport and metabolism	Nucleoside diphosphate kinase	Nucleoside diphosphate kinase 2, chloroplastic OS=Nicotiana tabacum OX=4097 GN=NDPK2 PE=1 SV=1	F	Nucleotide transport and metabolism	nucleoside diphosphate kinase 2, chloroplastic isoform X1 [Oryza sativa Japonica Group]
	LOC_Os08g41990	1687	1423	1763	2950	3693	3539	21.2642	22.7602	28.9516	48.0908	64.921	61.7486	5.46332e-20	1.42054	up	[H]	Coenzyme transport and metabolism	Molecular Function: transaminase activity (GO:0008483);; Molecular Function: pyridoxal phosphate binding (GO:0030170);; Biological Process: tetrapyrrole biosynthetic process (GO:0033014);; Molecular Function: glutamate-1-semialdehyde 2,1-aminomutase activity (GO:0042286);;	K01845|3.3e-267|dosa:Os08t0532200-01|K01845 glutamate-1-semialdehyde 2,1-aminomutase [EC:5.4.3.8] | (RefSeq) Os08g0532200; Similar to Glutamate-1-semialdehyde 2,1-aminomutase, chloroplast precursor (EC 5.4.3.8) (GSA) (Glutamate-1-semialdehyde aminotransferase) (GSA- AT).	Porphyrin and chlorophyll metabolism (ko00860)	[E]	Amino acid transport and metabolism	Aminotransferase class-III	Glutamate-1-semialdehyde 2,1-aminomutase, chloroplastic OS=Oryza sativa subsp. japonica OX=39947 GN=GSA PE=2 SV=1	E	Amino acid transport and metabolism	glutamate-1-semialdehyde 2,1-aminomutase, chloroplastic [Oryza sativa Japonica Group]
	LOC_Os09g21250	249	191	161	456	470	515	5.02559	4.89216	4.22841	11.912	13.2423	14.4056	1.27881e-19	1.64812	up	--	--	Cellular Component: integral component of membrane (GO:0016021);;	--	--	--	--	Protein CHAPERONE-LIKE PROTEIN OF POR1-like	Protein CHAPERONE-LIKE PROTEIN OF POR1, chloroplastic OS=Arabidopsis thaliana OX=3702 GN=CPP1 PE=1 SV=1	S	Function unknown	protein CHAPERONE-LIKE PROTEIN OF POR1, chloroplastic [Oryza sativa Japonica Group]
	LOC_Os03g12890	679	359	665	1452	2010	1445	6.79324	4.51211	8.56219	18.7825	27.8915	19.9568	5.64031e-16	1.8953	up	[EH]	Amino acid transport and metabolism;; Coenzyme transport and metabolism	Biological Process: branched-chain amino acid biosynthetic process (GO:0009082);; Molecular Function: L-leucine transaminase activity (GO:0052654);; Molecular Function: L-valine transaminase activity (GO:0052655);; Molecular Function: L-isoleucine transaminase activity (GO:0052656);;	K00826|5.8e-161|dosa:Os03t0231600-01|K00826 branched-chain amino acid aminotransferase [EC:2.6.1.42] | (RefSeq) Os03g0231600; Similar to Branched-chain-amino-acid aminotransferase 3, chloroplast precursor (EC 2.6.1.42) (Atbcat-3).	Cysteine and methionine metabolism (ko00270);; Valine, leucine and isoleucine degradation (ko00280);; Valine, leucine and isoleucine biosynthesis (ko00290);; Pantothenate and CoA biosynthesis (ko00770);; Glucosinolate biosynthesis (ko00966);; 2-Oxocarboxylic acid metabolism (ko01210);; Biosynthesis of amino acids (ko01230)	[E]	Amino acid transport and metabolism	Amino-transferase class IV	Branched-chain-amino-acid aminotransferase 5, chloroplastic OS=Arabidopsis thaliana OX=3702 GN=BCAT5 PE=1 SV=1	E	Amino acid transport and metabolism	Branched-chain-amino-acid aminotransferase 5, chloroplast precursor, putative, expressed [Oryza sativa Japonica Group]
	LOC_Os12g01210	292	206	262	497	531	591	2.60317	2.32668	3.03433	5.72609	6.59884	7.28519	4.54851e-15	1.46671	up	--	--	Biological Process: mRNA processing (GO:0006397);;	K17964|7.0e-24|csl:COCSUDRAFT_61653|K17964 leucine-rich PPR motif-containing protein, mitochondrial | (RefSeq) TPR-like protein	--	[R]	General function prediction only	PPR repeat family	Pentatricopeptide repeat-containing protein At3g09650, chloroplastic OS=Arabidopsis thaliana OX=3702 GN=HCF152 PE=2 SV=1	S	Function unknown	pentatricopeptide repeat-containing protein At3g09650, chloroplastic [Oryza sativa Japonica Group]
	LOC_Os01g54540	1045	861	1431	2545	2683	2982	21.1118	22.0507	37.655	66.4898	75.5733	83.3883	1.06033e-12	1.64856	up	[J]	Translation, ribosomal structure and biogenesis	Molecular Function: structural constituent of ribosome (GO:0003735);; Cellular Component: ribosome (GO:0005840);; Biological Process: translation (GO:0006412);;	K02871|9.6e-127|dosa:Os01t0749200-01|K02871 large subunit ribosomal protein L13 | (RefSeq) Os01g0749200; Similar to 50S ribosomal protein L13.	Ribosome (ko03010)	[J]	Translation, ribosomal structure and biogenesis	Ribosomal protein L13	50S ribosomal protein L13, chloroplastic OS=Arabidopsis thaliana OX=3702 GN=RPL13 PE=2 SV=1	J	Translation, ribosomal structure and biogenesis	50S ribosomal protein L13, chloroplastic [Oryza sativa Japonica Group]
	LOC_Os03g29810	565	423	395	711	710	798	9.44378	8.96565	8.58983	15.3594	16.5289	18.4573	9.12575e-12	1.06801	up	[O]	Posttranslational modification, protein turnover, chaperones	Molecular Function: ATP-dependent peptidase activity (GO:0004176);; Molecular Function: serine-type endopeptidase activity (GO:0004252);; Biological Process: misfolded or incompletely synthesized protein catabolic process (GO:0006515);; Cellular Component: endopeptidase Clp complex (GO:0009368);; Molecular Function: ATPase binding (GO:0051117);;	K01358|9.0e-142|dosa:Os03t0411500-01|K01358 ATP-dependent Clp protease, protease subunit [EC:3.4.21.92] | (RefSeq) Os03g0411500; Peptidase S14, ClpP family protein.	--	[O]	Posttranslational modification, protein turnover, chaperones	Clp protease	ATP-dependent Clp protease proteolytic subunit 6, chloroplastic OS=Arabidopsis thaliana OX=3702 GN=CLPP6 PE=1 SV=1	O	Posttranslational modification, protein turnover, chaperones	ATP-dependent Clp protease proteolytic subunit 6, chloroplastic [Oryza sativa Japonica Group]
	LOC_Os08g39840	486	168	138	1229	1272	473	3.28095	1.4353	1.20642	10.7319	11.9766	4.41877	0.0007066	2.36293	up	--	--	Molecular Function: oxidoreductase activity, acting on single donors with incorporation of molecular oxygen, incorporation of two atoms of oxygen (GO:0016702);; Biological Process: oxylipin biosynthetic process (GO:0031408);; Molecular Function: metal ion binding (GO:0046872);;	K00454|0.0e+00|dosa:Os08t0508800-01|K00454 lipoxygenase [EC:1.13.11.12] | (RefSeq) Os08g0508800; Lipoxygenase, chloroplast precursor (EC 1.13.11.12).	Linoleic acid metabolism (ko00591);; alpha-Linolenic acid metabolism (ko00592)	--	--	Lipoxygenase	Lipoxygenase 7, chloroplastic OS=Oryza sativa subsp. japonica OX=39947 GN=CM-LOX1 PE=2 SV=2	E	Amino acid transport and metabolism	lipoxygenase 7, chloroplastic [Oryza sativa Japonica Group]
	LOC_Os04g52130	1745	1248	1863	3484	3651	3942	22.5652	20.4717	31.3857	58.2696	65.8364	70.5675	9.66481e-18	1.5559	up	[H]	Coenzyme transport and metabolism	Molecular Function: coproporphyrinogen oxidase activity (GO:0004109);; Biological Process: porphyrin-containing compound biosynthetic process (GO:0006779);;	K00228|7.1e-231|osa:4336951|K00228 coproporphyrinogen III oxidase [EC:1.3.3.3] | (RefSeq) oxygen-dependent coproporphyrinogen-III oxidase, chloroplastic	Porphyrin and chlorophyll metabolism (ko00860)	[H]	Coenzyme transport and metabolism	Coproporphyrinogen III oxidase	Oxygen-dependent coproporphyrinogen-III oxidase, chloroplastic OS=Oryza sativa subsp. japonica OX=39947 GN=CPX PE=2 SV=2	H	Coenzyme transport and metabolism	oxygen-dependent coproporphyrinogen-III oxidase, chloroplastic [Oryza sativa Japonica Group]
	LOC_Os07g05360	998	1302	575	6303	6724	6676	11.1033	18.382	8.32901	90.7413	104.392	102.863	3.19104e-37	3.14341	up	--	--	Cellular Component: photosystem II oxygen evolving complex (GO:0009654);; Biological Process: photosynthesis (GO:0015979);; Cellular Component: integral component of membrane (GO:0016021);;	K03541|2.9e-67|dosa:Os07t0147500-01|K03541 photosystem II 10kDa protein | (RefSeq) Os07g0147500; Similar to Photosystem II 10 kDa polypeptide, chloroplast precursor.	Photosynthesis (ko00195)	--	--	Photosystem II 10 kDa polypeptide PsbR	Photosystem II 10 kDa polypeptide, chloroplastic OS=Hordeum vulgare OX=4513 GN=PSBR PE=3 SV=1	S	Function unknown	photosystem II 10 kDa polypeptide, chloroplastic [Oryza sativa Japonica Group]
	LOC_Os06g14620	279	230	375	463	1032	631	3.70279	3.86583	6.49091	7.94784	19.1312	11.6117	5.78449e-07	1.5937	up	[F]	Nucleotide transport and metabolism	Biological Process: deoxyribonucleotide biosynthetic process (GO:0009263);; Molecular Function: oxidoreductase activity (GO:0016491);;	K10808|1.1e-195|dosa:Os06t0257450-01|K10808 ribonucleoside-diphosphate reductase subunit M2 [EC:1.17.4.1] | (RefSeq) Os06g0257450, STRIPE_1, ST1; Ribonucleotide reductase, Chloroplast biogenesis	Purine metabolism (ko00230);; Pyrimidine metabolism (ko00240);; Glutathione metabolism (ko00480)	[F]	Nucleotide transport and metabolism	Ribonucleotide reductase, small chain	Ribonucleoside-diphosphate reductase small chain OS=Nicotiana tabacum OX=4097 PE=2 SV=1	F	Nucleotide transport and metabolism	ribonucleoside-diphosphate reductase small chain [Oryza sativa Japonica Group]
	LOC_Os02g01440	926	820	696	1411	1302	1398	10.0038	11.237	9.78983	19.7186	19.6105	20.9106	1.7343e-14	1.13022	up	[J]	Translation, ribosomal structure and biogenesis	Molecular Function: GTP binding (GO:0005525);;	K13427|2.6e-308|dosa:Os02t0104700-01|K13427 nitric-oxide synthase, plant [EC:1.14.13.39] | (RefSeq) Os02g0104700; Nitric oxide synthase, Chloroplast ribosome biogenesis and/or translation	Arginine biosynthesis (ko00220);; Arginine and proline metabolism (ko00330);; Plant-pathogen interaction (ko04626)	[R]	General function prediction only	50S ribosome-binding GTPase	Putative nitric oxide synthase OS=Oryza sativa subsp. japonica OX=39947 GN=Os02g0104700 PE=3 SV=1	S	Function unknown	putative nitric oxide synthase [Oryza sativa Japonica Group]
	LOC_Os02g12790	412	214	247	498	390	571	5.05269	3.31745	3.94424	7.88822	6.65886	9.6939	1.30657e-05	1.15453	up	--	--	Biological Process: regulation of transcription, DNA-templated (GO:0006355);; Molecular Function: zinc ion binding (GO:0008270);; Biological Process: response to absence of light (GO:0009646);; Biological Process: chloroplast organization (GO:0009658);; Biological Process: response to cytokinin (GO:0009735);; Biological Process: response to gibberellin (GO:0009739);; Biological Process: regulatio…	K09184|1.8e-07|vvi:104879571|K09184 GATA-binding protein, other eukaryote | (RefSeq) GATA transcription factor 8	--	[K]	Transcription	GATA zinc finger	Protein CYTOKININ-RESPONSIVE GATA TRANSCRIPTION FACTOR 1 OS=Oryza sativa subsp. japonica OX=39947 GN=CGA1 PE=2 SV=1	K	Transcription	protein CYTOKININ-RESPONSIVE GATA TRANSCRIPTION FACTOR 1-like [Oryza sativa Japonica Group]
	LOC_Os04g51280	1028	1108	763	1312	1790	1946	23.6157	32.2966	22.8291	38.9721	57.3382	61.8661	1.97495e-08	1.1625	up	--	--	Biological Process: cytidine to uridine editing (GO:0016554);;	K00655|7.4e-52|sind:105166581|K00655 1-acyl-sn-glycerol-3-phosphate acyltransferase [EC:2.3.1.51] | (RefSeq) uncharacterized protein LOC105166581	Glycerolipid metabolism (ko00561);; Glycerophospholipid metabolism (ko00564)	--	--	--	Multiple organellar RNA editing factor 2, chloroplastic OS=Arabidopsis thaliana OX=3702 GN=MORF2 PE=1 SV=1	S	Function unknown	multiple organellar RNA editing factor 2, chloroplastic isoform X2 [Oryza sativa Japonica Group]
	LOC_Os03g54040	62	55	122	374	317	397	1.31906	1.48103	3.38373	10.295	9.40625	11.6966	4.90938e-12	2.52777	up	[J]	Translation, ribosomal structure and biogenesis	Molecular Function: structural constituent of ribosome (GO:0003735);; Cellular Component: ribosome (GO:0005840);; Biological Process: translation (GO:0006412);; Molecular Function: rRNA binding (GO:0019843);;	K02933|3.3e-124|dosa:Os03t0751400-01|K02933 large subunit ribosomal protein L6 | (RefSeq) Os03g0751400; Similar to 50S ribosomal protein l6.	Ribosome (ko03010)	[J]	Translation, ribosomal structure and biogenesis	Ribosomal protein L6	50S ribosomal protein L6, chloroplastic OS=Arabidopsis thaliana OX=3702 GN=RPL6 PE=2 SV=1	J	Translation, ribosomal structure and biogenesis	50S ribosomal protein L6, chloroplastic [Oryza sativa Japonica Group]
	LOC_Os06g02500	487	417	445	996	1047	1215	6.10121	6.63258	7.26005	16.1474	18.3067	21.0927	8.59192e-25	1.64182	up	[P]	Inorganic ion transport and metabolism	Molecular Function: superoxide dismutase activity (GO:0004784);; Molecular Function: metal ion binding (GO:0046872);;	K04564|2.5e-220|dosa:Os06t0115400-01|K04564 superoxide dismutase, Fe-Mn family [EC:1.15.1.1] | (RefSeq) Os06g0115400; Similar to Superoxide dismutase [Fe], chloroplast (EC 1.15.1.1) (Fragment).	Peroxisome (ko04146)	[P]	Inorganic ion transport and metabolism	Iron/manganese superoxide dismutases, C-terminal domain	Superoxide dismutase [Fe] 1, chloroplastic OS=Oryza sativa subsp. japonica OX=39947 GN=Os06g0115400 PE=2 SV=1	P	Inorganic ion transport and metabolism	superoxide dismutase [Fe] 1, chloroplastic [Oryza sativa Japonica Group]
	LOC_Os01g63220	353	196	243	626	641	610	3.69917	2.57739	3.31504	8.33775	9.29155	8.83223	1.13658e-18	1.63926	up	[G]	Carbohydrate transport and metabolism	Molecular Function: kinase activity (GO:0016301);;	K00847|1.5e-50|mus:103981792|K00847 fructokinase [EC:2.7.1.4] | (RefSeq) fructokinase-1-like	Fructose and mannose metabolism (ko00051);; Starch and sucrose metabolism (ko00500);; Amino sugar and nucleotide sugar metabolism (ko00520)	[G]	Carbohydrate transport and metabolism	pfkB family carbohydrate kinase	Fructokinase-like 1, chloroplastic OS=Arabidopsis thaliana OX=3702 GN=FLN1 PE=1 SV=1	G	Carbohydrate transport and metabolism	fructokinase-like 1, chloroplastic [Oryza sativa Japonica Group]
	LOC_Os07g06850	764	669	733	1639	1701	1405	9.43591	10.4729	11.7829	26.17	29.291	24.019	2.64025e-23	1.49591	up	[I]	Lipid transport and metabolism	Biological Process: catabolic process (GO:0009056);; Molecular Function: hydrolase activity (GO:0016787);;	K20506|1.4e-38|mus:103977527|K20506 tuliposide A-converting enzyme [EC:4.2.99.22] | (RefSeq) tuliposide A-converting enzyme 2, chloroplastic-like	--	[V]	Defense mechanisms	alpha/beta hydrolase fold	Probable carboxylesterase 15 OS=Arabidopsis thaliana OX=3702 GN=CXE15 PE=2 SV=1	V	Defense mechanisms	probable carboxylesterase 15 [Oryza sativa Japonica Group]
	LOC_Os07g02280	8	12	16	51	63	77	0.082588	0.157129	0.202905	0.67052	0.905445	1.09525	3.75765e-07	2.74614	up	--	--	Molecular Function: zinc ion binding (GO:0008270);;	K23541|7.9e-107|pda:103710599|K23541 Ca2+/H+ antiporter, TMEM165/GDT1 family | (RefSeq) pentatricopeptide repeat-containing protein At5g04780, mitochondrial-like	--	[R]	General function prediction only	PPR repeat	Pentatricopeptide repeat-containing protein ELI1, chloroplastic OS=Arabidopsis thaliana OX=3702 GN=ELI1 PE=3 SV=1	S	Function unknown	pentatricopeptide repeat-containing protein ELI1, chloroplastic [Oryza sativa Japonica Group]
	LOC_Os06g05350	182	134	233	244	316	312	2.26765	2.10981	3.77102	3.91741	5.48853	5.37728	0.000724048	1.01955	up	--	--	Molecular Function: single-stranded DNA binding (GO:0003697);; Biological Process: regulation of transcription, DNA-templated (GO:0006355);; Biological Process: defense response (GO:0006952);;	K14573|1.3e-21|cvr:CHLNCDRAFT_134820|K14573 nucleolar protein 4 | (RefSeq) hypothetical protein	Ribosome biogenesis in eukaryotes (ko03008)	--	--	Whirly transcription factor	Single-stranded DNA-binding protein WHY1, chloroplastic OS=Zea mays OX=4577 GN=WHY1 PE=2 SV=1	K	Transcription	single-stranded DNA-binding protein WHY1, chloroplastic [Oryza sativa Japonica Group]
	LOC_Os02g03050	309	182	231	382	367	509	3.56511	2.6399	3.45181	5.65425	5.86712	8.06475	8.52772e-07	1.19438	up	[J]	Translation, ribosomal structure and biogenesis	Biological Process: RNA splicing, via transesterification reactions (GO:0000375);; Biological Process: RNA splicing, via transesterification reactions with bulged adenosine as nucleophile (GO:0000377);; Biological Process: mRNA splicing, via spliceosome (GO:0000398);; Cellular Component: cellular_component (GO:0005575);; Cellular Component: intracellular (GO:0005622);; Cellular Component: cell (G…	--	--	[A]	RNA processing and modification	Ribosomal RNA adenine dimethylase	Ribosomal RNA small subunit methyltransferase, chloroplastic OS=Arabidopsis thaliana OX=3702 GN=PFC1 PE=2 SV=1	A	RNA processing and modification	hypothetical protein DAI22_02g018600 [Oryza sativa Japonica Group]
	LOC_Os01g54020	419	346	407	587	617	696	5.82711	6.11654	7.37803	10.5766	11.9874	13.416	4.66776e-09	1.06492	up	[J]	Translation, ribosomal structure and biogenesis	Molecular Function: tryptophan-tRNA ligase activity (GO:0004830);; Molecular Function: ATP binding (GO:0005524);; Biological Process: tryptophanyl-tRNA aminoacylation (GO:0006436);;	K01867|5.4e-223|dosa:Os01t0743400-01|K01867 tryptophanyl-tRNA synthetase [EC:6.1.1.2] | (RefSeq) Os01g0743400; Similar to Tryptophanyl-tRNA synthetase (Fragment).	Aminoacyl-tRNA biosynthesis (ko00970)	[J]	Translation, ribosomal structure and biogenesis	tRNA synthetases class I (W and Y)	Tryptophan--tRNA ligase, chloroplastic/mitochondrial OS=Arabidopsis thaliana OX=3702 GN=OVA4 PE=1 SV=1	J	Translation, ribosomal structure and biogenesis	hypothetical protein EE612_005660 [Oryza sativa]
	LOC_Os05g48200	5551	8120	2677	13972	10393	15635	17.6052	32.6712	11.0562	57.2924	45.9559	68.6257	0.00477817	1.66716	up	[E]	Amino acid transport and metabolism	Molecular Function: iron ion binding (GO:0005506);; Biological Process: glutamate biosynthetic process (GO:0006537);; Molecular Function: FMN binding (GO:0010181);; Molecular Function: glutamate synthase (NADH) activity (GO:0016040);; Molecular Function: flavin adenine dinucleotide binding (GO:0050660);; Molecular Function: 3 iron, 4 sulfur cluster binding (GO:0051538);;	K00264|0.0e+00|osa:4339561|K00264 glutamate synthase (NADH) [EC:1.4.1.14] | (RefSeq) glutamate synthase 2 [NADH], chloroplastic	Alanine, aspartate and glutamate metabolism (ko00250);; Nitrogen metabolism (ko00910);; Biosynthesis of amino acids (ko01230)	[E]	Amino acid transport and metabolism	Glutamine amidotransferases class-II	Glutamate synthase 2 [NADH], chloroplastic OS=Oryza sativa subsp. japonica OX=39947 GN=Os05g0555600 PE=2 SV=2	E	Amino acid transport and metabolism	glutamate synthase 2 [NADH], chloroplastic [Oryza sativa Japonica Group]
	LOC_Os05g49920	40	18	42	35	131	119	0.315921	0.175239	0.431488	0.360914	1.46041	1.31816	0.00215389	1.86434	up	--	--	Molecular Function: zinc ion binding (GO:0008270);;	K22262|2.2e-128|qsu:112034235|K22262 WD repeat and FYVE domain-containing protein 3 | (RefSeq) protein SPIRRIG	--	[R]	General function prediction only	PPR repeat family	Pentatricopeptide repeat-containing protein At1g15510, chloroplastic OS=Arabidopsis thaliana OX=3702 GN=PCMP-H73 PE=1 SV=1	S	Function unknown	pentatricopeptide repeat-containing protein At1g15510, chloroplastic [Oryza sativa Japonica Group]
	LOC_Os03g62630	1232	1069	1746	3874	3540	3893	25.646	28.2361	47.3519	104.273	102.763	112.171	3.67174e-15	1.83243	up	[J]	Translation, ribosomal structure and biogenesis	Molecular Function: structural constituent of ribosome (GO:0003735);; Biological Process: translation (GO:0006412);; Cellular Component: cytosolic small ribosomal subunit (GO:0022627);; Molecular Function: small ribosomal subunit rRNA binding (GO:0070181);;	K02990|4.5e-102|dosa:Os03t0843400-01|K02990 small subunit ribosomal protein S6 | (RefSeq) Os03g0843400; Similar to 30S ribosomal protein S6, chloroplast precursor (Fragment).	Ribosome (ko03010)	--	--	Ribosomal protein S6	30S ribosomal protein S6 alpha, chloroplastic OS=Arabidopsis thaliana OX=3702 GN=RPS6 PE=2 SV=1	J	Translation, ribosomal structure and biogenesis	30S ribosomal protein S6 alpha, chloroplastic [Oryza sativa Japonica Group]
	LOC_Os01g59060	657	620	823	1762	1698	1926	19.0671	22.839	31.1205	66.1665	68.7818	77.4342	2.87395e-17	1.71257	up	--	--	Molecular Function: structural constituent of ribosome (GO:0003735);; Cellular Component: ribosome (GO:0005840);; Biological Process: translation (GO:0006412);;	K02914|1.2e-67|dosa:Os01t0805000-01|K02914 large subunit ribosomal protein L34 | (RefSeq) Os01g0805000; 50S ribosomal protein L34.	Ribosome (ko03010)	--	--	Ribosomal protein L34	50S ribosomal protein L34, chloroplastic OS=Spinacia oleracea OX=3562 GN=RPL34 PE=1 SV=1	J	Translation, ribosomal structure and biogenesis	50S ribosomal protein L34, chloroplastic [Oryza sativa Japonica Group]
	LOC_Os01g17150	1815	1551	2161	3030	2873	3321	55.7507	60.4342	86.4526	120.332	123.047	141.202	4.59826e-08	1.09748	up	--	--	Cellular Component: ribosome (GO:0005840);;	K19034|9.2e-64|dosa:Os01t0278900-01|K19034 50S ribosomal protein 5 | (RefSeq) Os01g0278900; Similar to 50S ribosomal protein L40.	--	--	--	--	50S ribosomal protein 5, chloroplastic OS=Pisum sativum OX=3888 GN=PSRP5 PE=2 SV=1	J	Translation, ribosomal structure and biogenesis	50S ribosomal protein 5, chloroplastic [Oryza sativa Japonica Group]
	LOC_Os04g02850	682	641	1031	975	1662	1465	6.17316	7.36746	12.1699	11.4202	20.9898	18.3678	9.10824e-05	1.12975	up	--	--	Molecular Function: zinc ion binding (GO:0008270);;	K22262|1.8e-140|qsu:112034235|K22262 WD repeat and FYVE domain-containing protein 3 | (RefSeq) protein SPIRRIG	--	[R]	General function prediction only	PPR repeat family	Pentatricopeptide repeat-containing protein At3g57430, chloroplastic OS=Arabidopsis thaliana OX=3702 GN=PCMP-H81 PE=2 SV=2	S	Function unknown	pentatricopeptide repeat-containing protein At3g57430, chloroplastic [Oryza sativa Japonica Group]
	LOC_Os03g17580	1377	1253	1743	2783	2710	2718	26.1257	30.1818	43.0951	68.312	71.7191	71.4055	4.21359e-10	1.26141	up	[J]	Translation, ribosomal structure and biogenesis	Biological Process: ribosome biogenesis (GO:0042254);;	K02864|1.5e-110|dosa:Os03t0284400-01|K02864 large subunit ribosomal protein L10 | (RefSeq) Os03g0284400; Similar to Ribosomal protein L10-like.	Ribosome (ko03010)	--	--	Ribosomal protein L10	50S ribosomal protein L10, chloroplastic OS=Nicotiana tabacum OX=4097 GN=RPL10 PE=2 SV=1	J	Translation, ribosomal structure and biogenesis	50S ribosomal protein L10, chloroplastic [Oryza sativa Japonica Group]
	LOC_Os03g08080	433	340	416	1039	917	1018	8.38953	8.34237	10.4957	26.0375	24.7706	27.2981	3.72719e-22	1.69658	up	[S]	Function unknown	Cellular Component: membrane (GO:0016020);;	K02221|4.8e-126|dosa:Os03t0178200-01|K02221 YggT family protein | (RefSeq) Os03g0178200; Protein of unknown function YGGT family protein.	--	--	--	YGGT family	YlmG homolog protein 2, chloroplastic OS=Arabidopsis thaliana OX=3702 GN=YLMG2 PE=2 SV=1	S	Function unknown	ylmG homolog protein 2, chloroplastic [Oryza sativa Japonica Group]
	LOC_Os02g43600	1175	928	1526	2140	2054	2175	25.0806	25.1147	42.4085	59.0516	61.1299	64.2357	4.26779e-07	1.1669	up	[J]	Translation, ribosomal structure and biogenesis	Molecular Function: structural constituent of ribosome (GO:0003735);; Cellular Component: ribosome (GO:0005840);; Biological Process: translation (GO:0006412);;	K02884|7.9e-89|dosa:Os02t0652600-02|K02884 large subunit ribosomal protein L19 | (RefSeq) Os02g0652600; Ribosomal protein L19 family protein.	Ribosome (ko03010)	[J]	Translation, ribosomal structure and biogenesis	Ribosomal protein L19	50S ribosomal protein L19-1, chloroplastic OS=Arabidopsis thaliana OX=3702 GN=At4g17560 PE=2 SV=1	J	Translation, ribosomal structure and biogenesis	50S ribosomal protein L19-2, chloroplastic [Oryza sativa Japonica Group]
	LOC_Os06g02400	38	16	19	38	76	91	0.293366	0.155292	0.185912	0.37848	0.827468	0.977592	0.000521751	1.89296	up	--	--	--	K05849|1.8e-59|ini:109158657|K05849 solute carrier family 8 (sodium/calcium exchanger) | (RefSeq) pentatricopeptide repeat-containing protein At3g62890-like	--	[R]	General function prediction only	PPR repeat	Pentatricopeptide repeat-containing protein At2g22410, mitochondrial OS=Arabidopsis thaliana OX=3702 GN=PCMP-E28 PE=2 SV=1	S	Function unknown	pentatricopeptide repeat-containing protein At1g08070, chloroplastic [Oryza sativa Japonica Group]
	LOC_Os07g37420	530	350	348	602	635	676	10.6533	8.94017	9.11833	15.6552	17.8013	18.8156	4.11224e-10	1.03068	up	[IQR]	Lipid transport and metabolism;; Secondary metabolites biosynthesis, transport and catabolism;; General function prediction only	Molecular Function: oxidoreductase activity (GO:0016491);;	K00059|1.2e-130|dosa:Os07t0561500-01|K00059 3-oxoacyl-[acyl-carrier protein] reductase [EC:1.1.1.100] | (RefSeq) Os07g0561500; Short-chain dehydrogenase/reductase SDR domain containing protein.	Fatty acid biosynthesis (ko00061);; Biotin metabolism (ko00780);; Fatty acid metabolism (ko01212)	[R]	General function prediction only	Enoyl-(Acyl carrier protein) reductase	NADPH-dependent aldehyde reductase-like protein, chloroplastic OS=Arabidopsis thaliana OX=3702 GN=At3g03980 PE=3 SV=1	Q	Secondary metabolites biosynthesis, transport and catabolism	hypothetical protein OsI_26479 [Oryza sativa Indica Group]
	LOC_Os03g62510	2237	1610	1505	3052	2481	2904	23.3084	21.4653	20.3565	41.163	36.1069	41.6272	7.77305e-11	1.05204	up	[Q]	Secondary metabolites biosynthesis, transport and catabolism	Molecular Function: oxidoreductase activity (GO:0016491);;	K09835|6.4e-58|cpep:111800043|K09835 prolycopene isomerase [EC:5.2.1.13] | (RefSeq) prolycopene isomerase, chloroplastic	Carotenoid biosynthesis (ko00906)	[H]	Coenzyme transport and metabolism	Flavin containing amine oxidoreductase	Prolycopene isomerase, chloroplastic OS=Arabidopsis thaliana OX=3702 GN=CRTISO PE=1 SV=2	H	Coenzyme transport and metabolism	prolycopene isomerase 1, chloroplastic [Oryza sativa Japonica Group]
	LOC_Os07g06450	815	674	787	2092	2167	2235	12.6383	13.2687	15.9056	41.9753	46.8992	48.0003	1.51148e-41	1.88024	up	[J]	Translation, ribosomal structure and biogenesis	Molecular Function: RNA binding (GO:0003723);;	K11294|1.0e-100|ats:109757735|K11294 nucleolin | (RefSeq) LOC109757735; RNA-binding protein CP33, chloroplastic-like	--	[R]	General function prediction only	RNA recognition motif. (a.k.a. RRM, RBD, or RNP domain)	RNA-binding protein CP33, chloroplastic OS=Arabidopsis thaliana OX=3702 GN=CP33 PE=2 SV=1	A	RNA processing and modification	RNA-binding protein CP33, chloroplastic [Oryza sativa Japonica Group]
	LOC_Os01g12220	454	430	538	832	617	788	12.4459	14.9322	19.1905	29.4908	23.5824	29.8772	4.15832e-05	1.01686	up	[R]	General function prediction only	Cellular Component: integral component of membrane (GO:0016021);;	K23541|1.8e-12|ccp:CHC_T00007979001|K23541 Ca2+/H+ antiporter, TMEM165/GDT1 family | (RefSeq) hypothetical protein	--	[S]	Function unknown	Uncharacterized protein family UPF0016	GDT1-like protein 1, chloroplastic OS=Oryza sativa subsp. japonica OX=39947 GN=Os01g0221700 PE=3 SV=2	S	Function unknown	hypothetical protein [Oryza sativa Japonica Group]
	LOC_Os06g01290	145	169	116	234	238	245	3.53807	5.2187	3.68421	7.39799	8.08779	8.28284	2.49843e-05	1.10236	up	--	--	Biological Process: protein transport (GO:0015031);; Cellular Component: integral component of membrane (GO:0016021);;	--	--	--	--	mttA/Hcf106 family	Sec-independent protein translocase protein TATB, chloroplastic OS=Oryza sativa subsp. japonica OX=39947 GN=TATB PE=2 SV=2	--	--	unnamed protein product [Oryza sativa Japonica Group]
	LOC_Os03g12020	1073	945	1463	2871	3046	3092	23.5426	26.3009	41.7967	81.434	93.1646	93.9026	1.95839e-15	1.71948	up	[J]	Translation, ribosomal structure and biogenesis	Molecular Function: structural constituent of ribosome (GO:0003735);; Biological Process: translation (GO:0006412);; Cellular Component: large ribosomal subunit (GO:0015934);;	K02876|3.2e-139|dosa:Os03t0219900-01|K02876 large subunit ribosomal protein L15 | (RefSeq) Os03g0219900; Similar to 50S ribosomal protein L15, chloroplast precursor (CL15) (Fragment).	Ribosome (ko03010)	[J]	Translation, ribosomal structure and biogenesis	Ribosomal proteins 50S-L15, 50S-L18e, 60S-L27A	50S ribosomal protein L15, chloroplastic (Fragment) OS=Pisum sativum OX=3888 GN=RPL15 PE=2 SV=1	J	Translation, ribosomal structure and biogenesis	50S ribosomal protein L15, chloroplastic [Oryza sativa Japonica Group]
	LOC_Os07g30800	259	248	249	408	608	458	4.60691	5.58935	5.77008	9.39518	15.0885	11.2857	9.71539e-11	1.31629	up	[O]	Posttranslational modification, protein turnover, chaperones	Molecular Function: peptidyl-prolyl cis-trans isomerase activity (GO:0003755);;	--	--	--	--	FKBP-type peptidyl-prolyl cis-trans isomerase	Peptidyl-prolyl cis-trans isomerase FKBP20-2, chloroplastic OS=Arabidopsis thaliana OX=3702 GN=FKBP20-2 PE=1 SV=1	O	Posttranslational modification, protein turnover, chaperones	peptidyl-prolyl cis-trans isomerase FKBP20-2, chloroplastic [Oryza sativa Japonica Group]
	LOC_Os04g47190	179	151	143	376	296	372	2.01294	2.15778	2.07174	5.48975	4.6163	5.78128	1.77223e-11	1.52492	up	[EH]	Amino acid transport and metabolism;; Coenzyme transport and metabolism	Molecular Function: branched-chain-amino-acid transaminase activity (GO:0004084);; Biological Process: branched-chain amino acid biosynthetic process (GO:0009082);; Molecular Function: L-leucine transaminase activity (GO:0052654);; Molecular Function: L-valine transaminase activity (GO:0052655);; Molecular Function: L-isoleucine transaminase activity (GO:0052656);;	K00826|1.1e-237|dosa:Os04t0559400-01|K00826 branched-chain amino acid aminotransferase [EC:2.6.1.42] | (RefSeq) Os04g0559400; Similar to Branched-chain-amino-acid aminotransferase 5, chloroplast precursor (EC 2.6.1.42) (Atbcat-5).	Cysteine and methionine metabolism (ko00270);; Valine, leucine and isoleucine degradation (ko00280);; Valine, leucine and isoleucine biosynthesis (ko00290);; Pantothenate and CoA biosynthesis (ko00770);; Glucosinolate biosynthesis (ko00966);; 2-Oxocarboxylic acid metabolism (ko01210);; Biosynthesis of amino acids (ko01230)	[E]	Amino acid transport and metabolism	Amino-transferase class IV	Branched-chain-amino-acid aminotransferase 5, chloroplastic OS=Arabidopsis thaliana OX=3702 GN=BCAT5 PE=1 SV=1	E	Amino acid transport and metabolism	branched-chain-amino-acid aminotransferase 5, chloroplastic isoform X2 [Oryza sativa Japonica Group]
	LOC_Os01g72800	911	723	773	1678	1486	1741	14.8719	14.9609	16.425	35.4236	33.8311	39.349	2.05874e-20	1.40611	up	[U]	Intracellular trafficking, secretion, and vesicular transport	Molecular Function: GTP binding (GO:0005525);; Biological Process: SRP-dependent cotranslational protein targeting to membrane (GO:0006614);;	K03110|2.2e-202|dosa:Os01t0958100-01|K03110 fused signal recognition particle receptor | (RefSeq) Os01g0958100; Similar to chloroplast SRP receptor cpFtsY precursor.	Protein export (ko03060)	[U]	Intracellular trafficking, secretion, and vesicular transport	SRP54-type protein, GTPase domain	Cell division protein FtsY homolog, chloroplastic OS=Arabidopsis thaliana OX=3702 GN=CPFTSY PE=1 SV=2	U	Intracellular trafficking, secretion, and vesicular transport	cell division protein FtsY homolog, chloroplastic [Oryza sativa Japonica Group]
	LOC_Os07g32590	167	97	122	132	377	294	2.28999	1.67629	2.17604	2.34098	7.21589	5.59109	0.000206617	1.42414	up	[J]	Translation, ribosomal structure and biogenesis	Molecular Function: metal ion binding (GO:0046872);; Molecular Function: metalloaminopeptidase activity (GO:0070006);; Biological Process: protein initiator methionine removal (GO:0070084);;	K01265|2.3e-204|dosa:Os07t0510100-01|K01265 methionyl aminopeptidase [EC:3.4.11.18] | (RefSeq) Os07g0510100; Similar to Methionine aminopeptidase-like protein.	--	[O]	Posttranslational modification, protein turnover, chaperones	Metallopeptidase family M24	Methionine aminopeptidase 1B, chloroplastic OS=Arabidopsis thaliana OX=3702 GN=MAP1B PE=2 SV=2	O	Posttranslational modification, protein turnover, chaperones	methionine aminopeptidase 1B, chloroplastic [Oryza sativa Japonica Group]
	LOC_Os02g51570	806	667	878	1701	1731	1851	15.0531	15.8035	21.3402	41.0674	45.0659	47.8343	1.21797e-18	1.53037	up	[O]	Posttranslational modification, protein turnover, chaperones	Molecular Function: peptidyl-prolyl cis-trans isomerase activity (GO:0003755);;	K01802|1.0e-120|dosa:Os02t0751600-01|K01802 peptidylprolyl isomerase [EC:5.2.1.8] | (RefSeq) Os02g0751600; Peptidyl-prolyl cis-trans isomerase, FKBP-type domain containing protein.	--	--	--	FKBP-type peptidyl-prolyl cis-trans isomerase	Photosynthetic NDH subunit of lumenal location 4, chloroplastic OS=Arabidopsis thaliana OX=3702 GN=PNSL4 PE=1 SV=1	O	Posttranslational modification, protein turnover, chaperones	photosynthetic NDH subunit of lumenal location 4, chloroplastic [Oryza sativa Japonica Group]
	LOC_Os03g09060	417	379	399	1373	1089	1291	4.86806	5.61086	6.07099	20.7443	17.7443	20.876	4.67264e-28	2.02372	up	[H]	Coenzyme transport and metabolism	Molecular Function: prenyltransferase activity (GO:0004659);; Cellular Component: integral component of membrane (GO:0016021);; Biological Process: phylloquinone biosynthetic process (GO:0042372);;	K23094|7.1e-201|dosa:Os03t0190100-01|K23094 2-carboxy-1,4-naphthoquinone phytyltransferase [EC:2.5.1.130] | (RefSeq) Os03g0190100; UbiA prenyltransferase family protein.	Ubiquinone and other terpenoid-quinone biosynthesis (ko00130)	[S]	Function unknown	UbiA prenyltransferase family	2-carboxy-1,4-naphthoquinone phytyltransferase, chloroplastic OS=Arabidopsis thaliana OX=3702 GN=ABC4 PE=1 SV=2	H	Coenzyme transport and metabolism	2-carboxy-1,4-naphthoquinone phytyltransferase, chloroplastic isoform X2 [Oryza sativa Japonica Group]
	LOC_Os05g05950	4382	3861	3183	5646	6580	6748	22.5078	25.1618	21.297	37.4977	47.1244	47.9741	5.65906e-19	1.10604	up	[R]	General function prediction only	Molecular Function: GTP binding (GO:0005525);; Molecular Function: hydrolase activity, acting on acid anhydrides (GO:0016817);;	K00031|8.0e-13|ghi:107885926|K00031 isocitrate dehydrogenase [EC:1.1.1.42] | (RefSeq) cytosolic isocitrate dehydrogenase [NADP]-like	Citrate cycle (TCA cycle) (ko00020);; Glutathione metabolism (ko00480);; Carbon metabolism (ko01200);; 2-Oxocarboxylic acid metabolism (ko01210);; Biosynthesis of amino acids (ko01230);; Peroxisome (ko04146)	--	--	Translocase of chloroplast 159/132, membrane anchor domain	Translocase of chloroplast 159, chloroplastic OS=Arabidopsis thaliana OX=3702 GN=TOC159 PE=1 SV=1	S	Function unknown	translocase of chloroplast 159, chloroplastic [Oryza sativa Japonica Group]
	LOC_Os05g06920	387	228	423	1350	613	641	4.01991	3.00052	5.72132	18.1263	8.87005	9.20995	4.60038e-06	1.71931	up	[TK]	Signal transduction mechanisms;; Transcription	Molecular Function: calcium ion binding (GO:0005509);; Molecular Function: GTP diphosphokinase activity (GO:0008728);; Biological Process: guanosine tetraphosphate metabolic process (GO:0015969);;	K00951|3.6e-297|dosa:Os05t0161500-01|K00951 GTP pyrophosphokinase [EC:2.7.6.5] | (RefSeq) Os05g0161500; RelA/SpoT domain containing protein.	Purine metabolism (ko00230)	[T]	Signal transduction mechanisms	Region found in RelA / SpoT proteins	Probable GTP diphosphokinase CRSH2, chloroplastic OS=Oryza sativa subsp. japonica OX=39947 GN=CRSH2 PE=2 SV=1	T	Signal transduction mechanisms	probable GTP diphosphokinase CRSH2, chloroplastic [Oryza sativa Japonica Group]
	LOC_Os11g01210	375	224	315	392	495	585	5.04576	3.81059	5.52131	6.81091	9.27566	10.8813	7.25766e-06	1.06791	up	--	--	Biological Process: mRNA processing (GO:0006397);;	K17964|5.5e-24|csl:COCSUDRAFT_61653|K17964 leucine-rich PPR motif-containing protein, mitochondrial | (RefSeq) TPR-like protein	--	[R]	General function prediction only	PPR repeat family	Pentatricopeptide repeat-containing protein At3g09650, chloroplastic OS=Arabidopsis thaliana OX=3702 GN=HCF152 PE=2 SV=1	S	Function unknown	pentatricopeptide repeat-containing protein At3g09650, chloroplastic, partial [Oryza sativa Japonica Group]
	LOC_Os02g09590	1383	1412	1445	2933	2469	2854	35.8022	46.3971	48.7268	98.2266	89.1518	102.297	1.71016e-13	1.32394	up	--	--	Molecular Function: structural constituent of ribosome (GO:0003735);; Cellular Component: ribosome (GO:0005840);; Biological Process: translation (GO:0006412);;	--	--	--	--	Ribosomal protein S21	30S ribosomal protein S21, chloroplastic OS=Spinacia oleracea OX=3562 GN=rps21 PE=1 SV=2	S	Function unknown	30S ribosomal protein S21, chloroplastic [Oryza sativa Japonica Group]
	LOC_Os12g34890	515	418	621	953	960	1081	12.9241	13.3035	20.3116	30.9597	33.6302	37.5963	2.18278e-09	1.30461	up	[IQ]	Lipid transport and metabolism;; Secondary metabolites biosynthesis, transport and catabolism	Biological Process: fatty acid biosynthetic process (GO:0006633);;	K03955|3.0e-06|ini:109188123|K03955 NADH dehydrogenase (ubiquinone) 1 alpha/beta subcomplex 1, acyl-carrier protein | (RefSeq) acyl carrier protein 2, mitochondrial-like	Oxidative phosphorylation (ko00190)	[CIQ]	Energy production and conversion;; Lipid transport and metabolism;; Secondary metabolites biosynthesis, transport and catabolism	Phosphopantetheine attachment site	Acyl carrier protein 1, chloroplastic OS=Hordeum vulgare OX=4513 GN=ACL1.1 PE=1 SV=2	I	Lipid transport and metabolism	acyl carrier protein 1, chloroplastic [Oryza sativa Japonica Group]
	LOC_Os03g24020	404	345	607	1771	1680	2059	8.40132	9.08723	16.4293	47.6142	48.7165	59.2526	2.74308e-20	2.37093	up	[J]	Translation, ribosomal structure and biogenesis	Molecular Function: structural constituent of ribosome (GO:0003735);; Cellular Component: ribosome (GO:0005840);; Biological Process: translation (GO:0006412);; Molecular Function: rRNA binding (GO:0019843);;	K02933|2.1e-123|dosa:Os03t0356300-01|K02933 large subunit ribosomal protein L6 | (RefSeq) Os03g0356300; Ribosomal protein L6 family protein.	Ribosome (ko03010)	[J]	Translation, ribosomal structure and biogenesis	Ribosomal protein L6	50S ribosomal protein L6, chloroplastic OS=Arabidopsis thaliana OX=3702 GN=RPL6 PE=2 SV=1	J	Translation, ribosomal structure and biogenesis	50S ribosomal protein L6, chloroplastic [Oryza sativa Japonica Group]
	Oryza_sativa_newGene_103	318	196	311	508	446	471	2.93206	2.29167	3.7368	6.06018	5.7388	6.00986	1.0993e-06	1.1678	up	[H]	Coenzyme transport and metabolism	Biological Process: menaquinone biosynthetic process (GO:0009234);; Molecular Function: thiamine pyrophosphate binding (GO:0030976);; Molecular Function: 2-succinyl-5-enolpyruvyl-6-hydroxy-3-cyclohexene-1-carboxylic-acid synthase activity (GO:0070204);;	K14759|4.32e-157|osa:4329786|K14759 isochorismate synthase / 2-succinyl-5-enolpyruvyl-6-hydroxy-3-cyclohexene-1-carboxylate synthase / 2-succinyl-6-hydroxy-2,4-cyclohexadiene-1-carboxylate synthase / O-succinylbenzoate synthase [EC:5.4.4.2 2.2.1.9 4.2.99.20 4.2.1.113] | (RefSeq) protein PHYLLO, chloroplastic isoform X1	Ubiquinone and other terpenoid-quinone biosynthesis (ko00130)	[E]	Amino acid transport and metabolism	Thiamine pyrophosphate enzyme, N-terminal TPP binding domain	Protein PHYLLO, chloroplastic OS=Arabidopsis thaliana OX=3702 GN=PHYLLO PE=2 SV=2	E	Amino acid transport and metabolism	protein PHYLLO, chloroplastic isoform X6 [Oryza sativa Japonica Group]
	LOC_Os01g13690	11370	8014	10107	18394	14054	16088	130.274	116.483	150.802	272.501	224.507	255.159	6.65766e-10	1.10319	up	[EH]	Amino acid transport and metabolism;; Coenzyme transport and metabolism	Molecular Function: 4-amino-4-deoxychorismate lyase activity (GO:0008696);; Molecular Function: pyridoxal phosphate binding (GO:0030170);; Biological Process: folic acid biosynthetic process (GO:0046656);;	K18482|6.2e-172|dosa:Os01t0238500-01|K18482 4-amino-4-deoxychorismate lyase [EC:4.1.3.38] | (RefSeq) Os01g0238500; Similar to Branched-chain-amino-acid aminotransferase-like protein 3, chloroplast precursor.	Folate biosynthesis (ko00790)	[E]	Amino acid transport and metabolism	Amino-transferase class IV	D-amino-acid transaminase, chloroplastic OS=Arabidopsis thaliana OX=3702 GN=DAAT PE=1 SV=1	E	Amino acid transport and metabolism	hypothetical protein DAI22_01g097600 [Oryza sativa Japonica Group]
	LOC_Os01g48690	1607	1264	1761	4228	3989	4787	34.2441	34.1748	48.8138	116.39	118.555	141.24	4.99107e-24	1.85475	up	--	--	Molecular Function: structural constituent of ribosome (GO:0003735);; Biological Process: translation (GO:0006412);; Cellular Component: small ribosomal subunit (GO:0015935);; Molecular Function: small ribosomal subunit rRNA binding (GO:0070181);;	K02968|2.3e-97|dosa:Os01t0678600-01|K02968 small subunit ribosomal protein S20 | (RefSeq) Os01g0678600; Ribosomal protein S20 family protein.	Ribosome (ko03010)	--	--	Ribosomal protein S20	30S ribosomal protein S20, chloroplastic OS=Arabidopsis thaliana OX=3702 GN=RPS20 PE=2 SV=1	J	Translation, ribosomal structure and biogenesis	30S ribosomal protein S20, chloroplastic [Oryza sativa Japonica Group]
	LOC_Os05g49800	3774	2930	3035	6003	5932	5705	40.9367	40.3245	42.8715	84.1901	89.7069	85.6375	8.32545e-31	1.23532	up	[EH]	Amino acid transport and metabolism;; Coenzyme transport and metabolism	Molecular Function: magnesium ion binding (GO:0000287);; Molecular Function: ketol-acid reductoisomerase activity (GO:0004455);; Biological Process: isoleucine biosynthetic process (GO:0009097);; Biological Process: valine biosynthetic process (GO:0009099);; Molecular Function: protein homodimerization activity (GO:0042803);; Molecular Function: NADPH binding (GO:0070402);;	K00053|0.0e+00|dosa:Os05t0573700-01|K00053 ketol-acid reductoisomerase [EC:1.1.1.86] | (RefSeq) Os05g0573700; Similar to Ketol-acid reductoisomerase, chloroplast precursor (EC 1.1.1.86) (Acetohydroxy-acid reductoisomerase) (Alpha-keto-beta-hydroxylacil reductoisomerase).	Valine, leucine and isoleucine biosynthesis (ko00290);; Pantothenate and CoA biosynthesis (ko00770);; 2-Oxocarboxylic acid metabolism (ko01210);; Biosynthesis of amino acids (ko01230)	--	--	Acetohydroxy acid isomeroreductase, catalytic domain	Ketol-acid reductoisomerase, chloroplastic OS=Oryza sativa subsp. japonica OX=39947 GN=Os05g0573700 PE=1 SV=1	E	Amino acid transport and metabolism	ketol-acid reductoisomerase, chloroplastic [Oryza sativa Japonica Group]
	LOC_Os03g63330	930	557	576	1558	1178	1458	9.87551	7.50682	7.96774	21.4052	17.4494	21.444	8.75285e-13	1.4315	up	[E]	Amino acid transport and metabolism	Molecular Function: aspartate kinase activity (GO:0004072);; Biological Process: threonine biosynthetic process (GO:0009088);; Biological Process: lysine biosynthetic process via diaminopimelate (GO:0009089);;	K00928|1.1e-282|osa:4334794|K00928 aspartate kinase [EC:2.7.2.4] | (RefSeq) aspartokinase 1, chloroplastic	Glycine, serine and threonine metabolism (ko00260);; Monobactam biosynthesis (ko00261);; Cysteine and methionine metabolism (ko00270);; Lysine biosynthesis (ko00300);; 2-Oxocarboxylic acid metabolism (ko01210);; Biosynthesis of amino acids (ko01230)	[E]	Amino acid transport and metabolism	Amino acid kinase family	Aspartokinase 1, chloroplastic OS=Arabidopsis thaliana OX=3702 GN=AK1 PE=1 SV=1	E	Amino acid transport and metabolism	aspartokinase 1, chloroplastic [Oryza sativa Japonica Group]
	LOC_Os07g43040	293	399	302	645	724	647	5.83454	10.0924	7.83204	16.636	20.1363	17.845	1.79122e-09	1.36643	up	--	--	Biological Process: metal ion transport (GO:0030001);; Molecular Function: metal ion binding (GO:0046872);;	K17686|1.7e-18|pda:103716112|K17686 P-type Cu+ transporter [EC:7.2.2.8] | (RefSeq) copper-transporting ATPase PAA1, chloroplastic	MAPK signaling pathway - plant (ko04016)	[P]	Inorganic ion transport and metabolism	Heavy-metal-associated domain	Copper-transporting ATPase PAA1, chloroplastic OS=Arabidopsis thaliana OX=3702 GN=PAA1 PE=1 SV=1	P	Inorganic ion transport and metabolism	copper-transporting ATPase PAA1, chloroplastic isoform X2 [Oryza sativa Japonica Group]
	LOC_Os02g18450	6778	5743	4673	13047	10368	11960	51.9103	55.8063	46.6108	129.198	110.716	126.772	4.61426e-19	1.42936	up	[T]	Signal transduction mechanisms	Molecular Function: GTPase activity (GO:0003924);; Molecular Function: GTP binding (GO:0005525);;	K06207|0.0e+00|dosa:Os02t0285800-01|K06207 GTP-binding protein | (RefSeq) Os02g0285800; Similar to GTP-binding protein typA (Tyrosine phosphorylated protein A).	--	[J]	Translation, ribosomal structure and biogenesis	Elongation factor Tu GTP binding domain	Putative elongation factor TypA-like SVR3, chloroplastic OS=Arabidopsis thaliana OX=3702 GN=SVR3 PE=1 SV=1	J	Translation, ribosomal structure and biogenesis	hypothetical protein EE612_010495 [Oryza sativa]
	LOC_Os09g21460	66	66	41	176	216	174	1.92849	2.41444	1.54674	6.63698	8.79068	7.03995	1.99468e-13	2.0823	up	--	--	Biological Process: regulation of gene expression (GO:0010468);;	--	--	--	--	--	Protein PLASTID REDOX INSENSITIVE 2, chloroplastic OS=Oryza sativa subsp. japonica OX=39947 GN=PRIN2 PE=2 SV=1	K	Transcription	protein PLASTID REDOX INSENSITIVE 2, chloroplastic [Oryza sativa Japonica Group]
	LOC_Os02g43500	14429	13217	8464	21899	15898	19276	213.719	248.379	163.292	419.39	328.312	395.144	1.0993e-06	1.05457	up	--	--	Cellular Component: integral component of membrane (GO:0016021);;	--	--	--	--	--	Protein ORANGE, chloroplastic OS=Arabidopsis thaliana OX=3702 GN=OR PE=1 SV=1	S	Function unknown	protein ORANGE, chloroplastic [Oryza sativa Japonica Group]
	LOC_Os10g40130	88	58	91	148	293	227	0.757566	0.631296	1.01882	1.65453	3.53663	2.72118	1.86086e-08	1.84928	up	[M]	Cell wall/membrane/envelope biogenesis	Molecular Function: ATP binding (GO:0005524);; Biological Process: regulation of cell shape (GO:0008360);; Biological Process: biosynthetic process (GO:0009058);; Biological Process: chloroplast fission (GO:0010020);; Molecular Function: acid-amino acid ligase activity (GO:0016881);; Cellular Component: chloroplast nucleoid (GO:0042644);; Biological Process: cell division (GO:0051301);;	--	--	--	--	Mur ligase middle domain	UDP-N-acetylmuramoyl-L-alanyl-D-glutamate--2,6-diaminopimelate ligase MurE homolog, chloroplastic OS=Oryza sativa subsp. japonica OX=39947 GN=MURE PE=3 SV=1	K	Transcription	UDP-N-acetylmuramoyl-L-alanyl-D-glutamate--2,6-diaminopimelate ligase MurE homolog, chloroplastic-like [Oryza sativa Japonica Group]
	LOC_Os02g57010	1254	1161	1042	2204	1554	1874	19.8672	23.345	21.4997	45.1501	34.3341	41.0918	5.50647e-08	1.08446	up	[J]	Translation, ribosomal structure and biogenesis	Molecular Function: RNA binding (GO:0003723);;	K11294|1.7e-46|ppp:112289952|K11294 nucleolin | (RefSeq) 31 kDa ribonucleoprotein, chloroplastic-like	--	[R]	General function prediction only	RNA recognition motif. (a.k.a. RRM, RBD, or RNP domain)	33 kDa ribonucleoprotein, chloroplastic OS=Nicotiana sylvestris OX=4096 PE=1 SV=1	A	RNA processing and modification	28 kDa ribonucleoprotein, chloroplastic [Oryza sativa Japonica Group]
	LOC_Os02g17360	663	438	693	1007	1214	1188	5.21722	4.4063	7.23953	10.3665	13.3963	13.1198	2.29505e-10	1.29181	up	--	--	--	K18213|0.0e+00|dosa:Os02t0273800-01|K18213 proteinaceous RNase P [EC:3.1.26.5] | (RefSeq) Os02g0273800; Multi antimicrobial extrusion protein MatE domain containing protein.	RNA transport (ko03013)	[R]	General function prediction only	Protein-only RNase P	Proteinaceous RNase P 1, chloroplastic/mitochondrial OS=Arabidopsis thaliana OX=3702 GN=PRORP1 PE=1 SV=1	V	Defense mechanisms	hypothetical protein EE612_010375 [Oryza sativa]
	LOC_Os08g42850	1653	1182	1239	2283	2052	2394	30.8891	28.016	30.3206	55.6719	53.5902	62.446	1.51849e-14	1.1119	up	[O]	Posttranslational modification, protein turnover, chaperones	Molecular Function: peptidyl-prolyl cis-trans isomerase activity (GO:0003755);; Cellular Component: integral component of membrane (GO:0016021);;	K01802|6.8e-100|dosa:Os08t0541400-01|K01802 peptidylprolyl isomerase [EC:5.2.1.8] | (RefSeq) Os08g0541400; Peptidyl-prolyl cis-trans isomerase, FKBP-type domain containing protein.	--	[O]	Posttranslational modification, protein turnover, chaperones	FKBP-type peptidyl-prolyl cis-trans isomerase	Peptidyl-prolyl cis-trans isomerase FKBP16-3, chloroplastic OS=Arabidopsis thaliana OX=3702 GN=FKBP16-3 PE=1 SV=2	O	Posttranslational modification, protein turnover, chaperones	hypothetical protein OsJ_28130 [Oryza sativa Japonica Group]
	LOC_Os05g49320	31	29	40	347	288	350	0.913444	1.08364	1.53166	13.215	11.8389	14.2781	3.77048e-37	3.66757	up	[J]	Translation, ribosomal structure and biogenesis	Molecular Function: structural constituent of ribosome (GO:0003735);; Cellular Component: ribosome (GO:0005840);; Biological Process: translation (GO:0006412);;	K02935|2.4e-85|dosa:Os05t0568300-00|K02935 large subunit ribosomal protein L7/L12 | (RefSeq) Os05g0568300; Similar to 50S ribosomal protein L12, chloroplast precursor (CL12).	Ribosome (ko03010)	[J]	Translation, ribosomal structure and biogenesis	Ribosomal protein L7/L12 C-terminal domain	50S ribosomal protein L12, chloroplastic OS=Oryza sativa subsp. japonica OX=39947 GN=RPL12-2 PE=2 SV=2	J	Translation, ribosomal structure and biogenesis	50S ribosomal protein L12, chloroplastic-like [Oryza sativa Japonica Group]
	LOC_Os02g04460	1310	1058	1900	2676	3341	3178	28.8871	29.5873	54.5568	76.2864	102.71	96.9846	5.82792e-09	1.44888	up	[J]	Translation, ribosomal structure and biogenesis	Molecular Function: structural constituent of ribosome (GO:0003735);; Cellular Component: ribosome (GO:0005840);; Biological Process: translation (GO:0006412);;	K02906|2.6e-128|dosa:Os02t0137200-01|K02906 large subunit ribosomal protein L3 | (RefSeq) Os02g0137200; Similar to 50S ribosomal protein L3-1, chloroplast precursor.	Ribosome (ko03010)	[J]	Translation, ribosomal structure and biogenesis	Ribosomal protein L3	50S ribosomal protein L3, chloroplastic (Fragment) OS=Nicotiana tabacum OX=4097 GN=RPL3 PE=2 SV=1	J	Translation, ribosomal structure and biogenesis	hypothetical protein EE612_008734, partial [Oryza sativa]
	LOC_Os01g49890	2066	1485	1710	2989	2648	2811	22.8512	20.8332	24.6253	42.7326	40.8326	43.0157	1.59409e-13	1.06626	up	[E]	Amino acid transport and metabolism	Molecular Function: threonine synthase activity (GO:0004795);; Cellular Component: cytoplasm (GO:0005737);; Biological Process: cellular amino acid metabolic process (GO:0006520);; Molecular Function: pyridoxal phosphate binding (GO:0030170);;	K01733|2.3e-309|dosa:Os01t0693800-01|K01733 threonine synthase [EC:4.2.3.1] | (RefSeq) Os01g0693800; Similar to Threonine synthase, chloroplast precursor (EC 4.2.3.1) (TS).	Glycine, serine and threonine metabolism (ko00260);; Vitamin B6 metabolism (ko00750);; Biosynthesis of amino acids (ko01230)	--	--	Pyridoxal-phosphate dependent enzyme	Threonine synthase, chloroplastic OS=Solanum tuberosum OX=4113 PE=2 SV=1	E	Amino acid transport and metabolism	threonine synthase, chloroplastic [Oryza sativa Japonica Group]
	LOC_Os03g15033	407	259	308	496	606	575	6.02128	4.86808	5.93949	9.48996	12.5078	11.7754	1.00038e-11	1.1658	up	[K]	Transcription	Cellular Component: integral component of membrane (GO:0016021);;	--	--	--	--	Protein CHAPERONE-LIKE PROTEIN OF POR1-like	Protein CHAPERONE-LIKE PROTEIN OF POR1, chloroplastic OS=Arabidopsis thaliana OX=3702 GN=CPP1 PE=1 SV=1	S	Function unknown	protein CHAPERONE-LIKE PROTEIN OF POR1, chloroplastic [Oryza sativa Japonica Group]
	LOC_Os03g25960	298	216	226	326	626	419	5.50624	5.07556	5.43821	7.78843	16.1482	10.7394	3.72581e-07	1.25368	up	[J]	Translation, ribosomal structure and biogenesis	Molecular Function: RNA binding (GO:0003723);;	K11294|1.7e-132|dosa:Os03t0376600-01|K11294 nucleolin | (RefSeq) Os03g0376600; Similar to 29 kDa ribonucleoprotein, chloroplast precursor (RNA-binding protein cp29).	--	[R]	General function prediction only	RNA recognition motif. (a.k.a. RRM, RBD, or RNP domain)	RNA-binding protein CP29B, chloroplastic OS=Arabidopsis thaliana OX=3702 GN=CP29B PE=1 SV=1	A	RNA processing and modification	RNA-binding protein CP29B, chloroplastic [Oryza sativa Japonica Group]
	LOC_Os09g12290	3799	3369	3062	14553	9926	10598	26.3723	29.6674	27.6858	130.633	96.0774	101.827	3.50406e-30	2.16156	up	[E]	Amino acid transport and metabolism	Molecular Function: aspartate kinase activity (GO:0004072);; Biological Process: cellular amino acid biosynthetic process (GO:0008652);; Molecular Function: oxidoreductase activity (GO:0016491);; Molecular Function: NADP binding (GO:0050661);;	K12524|0.0e+00|dosa:Os09t0294000-01|K12524 bifunctional aspartokinase / homoserine dehydrogenase 1 [EC:2.7.2.4 1.1.1.3] | (RefSeq) Os09g0294000; Similar to Bifunctional aspartokinase/homoserine dehydrogenase 2, chloroplast precursor (AK-HD 2) (AK-HSDH 2) [Includes: Aspartokinase (EC 2.7.2.4); Homoserine dehydrogenase (EC 1.1.1.3)].	Glycine, serine and threonine metabolism (ko00260);; Monobactam biosynthesis (ko00261);; Cysteine and methionine metabolism (ko00270);; Lysine biosynthesis (ko00300);; Biosynthesis of amino acids (ko01230)	--	--	Homoserine dehydrogenase	Bifunctional aspartokinase/homoserine dehydrogenase 2, chloroplastic OS=Zea mays OX=4577 GN=AKHSDH2 PE=2 SV=1	E	Amino acid transport and metabolism	bifunctional aspartokinase/homoserine dehydrogenase 2, chloroplastic [Oryza sativa Japonica Group]
	LOC_Os11g05552	927	841	798	1279	1482	1492	7.77514	8.9391	8.70802	13.8696	17.3252	17.317	1.82351e-16	1.09568	up	[U]	Intracellular trafficking, secretion, and vesicular transport	Molecular Function: GTPase activity (GO:0003924);; Molecular Function: GTP binding (GO:0005525);; Biological Process: SRP-dependent cotranslational protein targeting to membrane (GO:0006614);; Cellular Component: signal recognition particle (GO:0048500);;	K03106|9.0e-99|osa:9267495|K03106 signal recognition particle subunit SRP54 [EC:3.6.5.4] | (RefSeq) signal recognition particle 54 kDa protein, chloroplastic	Protein export (ko03060)	[U]	Intracellular trafficking, secretion, and vesicular transport	SRP54-type protein, helical bundle domain	Signal recognition particle 54 kDa protein, chloroplastic OS=Arabidopsis thaliana OX=3702 GN=FFC PE=1 SV=1	U	Intracellular trafficking, secretion, and vesicular transport	Os11g0153600 [Oryza sativa Japonica Group]
	LOC_Os06g09688	518	594	681	1049	1389	764	17.4597	25.4091	29.9099	45.7349	65.3224	35.6394	1.45916e-05	1.16886	up	[O]	Posttranslational modification, protein turnover, chaperones	Molecular Function: ATP binding (GO:0005524);; Biological Process: protein folding (GO:0006457);; Molecular Function: transition metal ion binding (GO:0046914);; Biological Process: positive regulation of superoxide dismutase activity (GO:1901671);;	K04078|1.5e-97|osa:4340394|K04078 chaperonin GroES | (RefSeq) 20 kDa chaperonin, chloroplastic isoform X1	--	[O]	Posttranslational modification, protein turnover, chaperones	Chaperonin 10 Kd subunit	20 kDa chaperonin, chloroplastic OS=Arabidopsis thaliana OX=3702 GN=CPN20 PE=1 SV=2	O	Posttranslational modification, protein turnover, chaperones	putative chaperonin 21 precursor [Oryza sativa Japonica Group]
	LOC_Os06g45100	107	81	89	598	643	622	1.21842	1.16732	1.32074	8.82219	10.2291	9.8207	1.2343e-72	3.12606	up	[L]	Replication, recombination and repair	Biological Process: photoreactive repair (GO:0000719);; Molecular Function: DNA photolyase activity (GO:0003913);;	K01669|0.0e+00|osa:4341749|K01669 deoxyribodipyrimidine photo-lyase [EC:4.1.99.3] | (RefSeq) cryptochrome DASH, chloroplastic/mitochondrial isoform X2	--	[LT]	Replication, recombination and repair;; Signal transduction mechanisms	FAD binding domain of DNA photolyase	Cryptochrome DASH, chloroplastic/mitochondrial OS=Oryza sativa subsp. japonica OX=39947 GN=CRYD PE=2 SV=1	--	--	cryptochrome DASH, chloroplastic/mitochondrial isoform X2 [Oryza sativa Japonica Group]
	LOC_Os05g05300	119	79	61	188	126	151	0.691316	0.582578	0.459504	1.41305	1.0147	1.20787	0.000280423	1.25541	up	--	--	Molecular Function: RNA binding (GO:0003723);;	K01148|4.0e-38|egr:104425678|K01148 poly(A)-specific ribonuclease [EC:3.1.13.4] | (RefSeq) uncharacterized CRM domain-containing protein At3g25440, chloroplastic isoform X1	RNA degradation (ko03018)	[L]	Replication, recombination and repair	CRS1 / YhbY (CRM) domain	CRM-domain containing factor CFM9, mitochondrial OS=Arabidopsis thaliana OX=3702 GN=CFM9 PE=2 SV=1	L	Replication, recombination and repair	uncharacterized CRM domain-containing protein At3g25440, chloroplastic [Oryza sativa Japonica Group]
	LOC_Os04g50110	1706	1357	1645	3345	2752	3742	26.9885	27.2321	33.907	68.4426	60.7193	81.9475	8.70973e-15	1.43886	up	[J]	Translation, ribosomal structure and biogenesis	Molecular Function: RNA binding (GO:0003723);;	K11294|5.7e-28|ats:109757735|K11294 nucleolin | (RefSeq) LOC109757735; RNA-binding protein CP33, chloroplastic-like	--	[R]	General function prediction only	RNA recognition motif. (a.k.a. RRM, RBD, or RNP domain)	33 kDa ribonucleoprotein, chloroplastic OS=Nicotiana sylvestris OX=4096 PE=1 SV=1	A	RNA processing and modification	31 kDa ribonucleoprotein, chloroplastic [Oryza sativa Japonica Group]
	LOC_Os01g56350	407	191	188	303	730	496	3.57121	1.99564	2.12556	3.50461	9.27366	6.19509	7.2993e-05	1.35862	up	--	--	Cellular Component: plastid-encoded plastid RNA polymerase complex (GO:0000427);; Cellular Component: nucleus (GO:0005634);; Cellular Component: plastid chromosome (GO:0009508);; Biological Process: response to blue light (GO:0009637);; Biological Process: response to red light (GO:0010114);; Biological Process: response to far red light (GO:0010218);; Cellular Component: chloroplast nucleoid (GO…	--	--	--	--	--	Protein PLASTID TRANSCRIPTIONALLY ACTIVE 12, chloroplastic OS=Oryza sativa subsp. japonica OX=39947 GN=PTAC12 PE=3 SV=1	K	Transcription	protein PLASTID TRANSCRIPTIONALLY ACTIVE 12, chloroplastic-like isoform X3 [Oryza sativa Japonica Group]
	LOC_Os06g50360	101	98	93	149	257	254	0.910604	1.12362	1.0895	1.74862	3.23441	3.17935	2.18004e-07	1.53126	up	[J]	Translation, ribosomal structure and biogenesis	Biological Process: pseudouridine synthesis (GO:0001522);; Molecular Function: RNA binding (GO:0003723);; Molecular Function: pseudouridine synthase activity (GO:0009982);;	K06180|2.1e-255|dosa:Os06t0717400-01|K06180 23S rRNA pseudouridine1911/1915/1917 synthase [EC:5.4.99.23] | (RefSeq) Os06g0717400; Pseudouridine synthase domain containing protein.	--	[A]	RNA processing and modification	RNA pseudouridylate synthase	RNA pseudouridine synthase 2, chloroplastic OS=Oryza sativa subsp. japonica OX=39947 GN=Os06g0717400 PE=2 SV=1	A	RNA processing and modification	RNA pseudouridine synthase 2, chloroplastic [Oryza sativa Japonica Group]
	LOC_Os03g34040	2031	1367	3099	6446	6946	6250	31.5388	26.9213	62.7538	129.159	150.171	134.315	2.4472e-12	1.94159	up	[J]	Translation, ribosomal structure and biogenesis	Molecular Function: RNA binding (GO:0003723);; Molecular Function: structural constituent of ribosome (GO:0003735);; Biological Process: translation (GO:0006412);; Cellular Component: small ribosomal subunit (GO:0015935);;	K02988|7.5e-123|dosa:Os03t0452300-01|K02988 small subunit ribosomal protein S5 | (RefSeq) Os03g0452300; Ribosomal protein S5, bacterial-type domain containing protein.	Ribosome (ko03010)	[J]	Translation, ribosomal structure and biogenesis	Ribosomal protein S5, N-terminal domain	30S ribosomal protein S5, chloroplastic OS=Spinacia oleracea OX=3562 GN=rps5 PE=1 SV=1	J	Translation, ribosomal structure and biogenesis	hypothetical protein DAI22_03g229300 [Oryza sativa Japonica Group]
	LOC_Os01g44210	3627	3346	3673	5944	5628	5388	96.0919	112.486	126.753	203.633	207.885	197.568	5.29264e-12	1.03467	up	[J]	Translation, ribosomal structure and biogenesis	Molecular Function: structural constituent of ribosome (GO:0003735);; Cellular Component: ribosome (GO:0005840);; Biological Process: translation (GO:0006412);;	K02909|1.6e-73|dosa:Os01t0633000-01|K02909 large subunit ribosomal protein L31 | (RefSeq) Os01g0633000; Similar to 50S ribosomal protein L31.	Ribosome (ko03010)	--	--	Ribosomal protein L31	50S ribosomal protein L31, chloroplastic OS=Spinacia oleracea OX=3562 GN=RPL31 PE=1 SV=2	J	Translation, ribosomal structure and biogenesis	uncharacterized protein LOC4326593 [Oryza sativa Japonica Group]
	LOC_Os05g22730	2350	1970	1910	3827	3004	3817	70.6002	75.1021	74.7497	148.688	125.842	158.717	5.19209e-12	1.15572	up	--	--	--	--	--	--	--	Chlorophyll A-B binding protein	Light-harvesting complex-like protein OHP1, chloroplastic OS=Arabidopsis thaliana OX=3702 GN=OHP1 PE=1 SV=1	S	Function unknown	light-harvesting complex-like protein OHP1, chloroplastic [Oryza sativa Japonica Group]
	LOC_Os09g10760	72	51	108	250	410	395	1.33749	1.19173	2.63041	6.03415	10.6831	10.2028	8.72068e-14	2.53244	up	[J]	Translation, ribosomal structure and biogenesis	Molecular Function: RNA binding (GO:0003723);; Cellular Component: ribosome (GO:0005840);;	K13126|2.4e-104|dosa:Os09t0279500-01|K13126 polyadenylate-binding protein | (RefSeq) Os09g0279500; Similar to Plastid-specific 30S ribosomal protein 2, chloroplast precursor (PSRP- 2).	RNA transport (ko03013);; mRNA surveillance pathway (ko03015);; RNA degradation (ko03018)	[R]	General function prediction only	RNA recognition motif. (a.k.a. RRM, RBD, or RNP domain)	30S ribosomal protein 2, chloroplastic OS=Spinacia oleracea OX=3562 GN=PSRP2 PE=1 SV=1	A	RNA processing and modification	30S ribosomal protein 2, chloroplastic [Oryza sativa Japonica Group]
	LOC_Os09g17750	190	176	115	349	265	234	2.48093	2.8117	1.97786	5.73613	4.66973	4.15069	3.61028e-05	1.2069	up	[IQR]	Lipid transport and metabolism;; Secondary metabolites biosynthesis, transport and catabolism;; General function prediction only	Cellular Component: integral component of membrane (GO:0016021);;	K11170|1.7e-64|gmx:100818046|K11170 dehydrogenase/reductase SDR family member X [EC:1.1.-.-] | (RefSeq) dehydrogenase/reductase SDR family member on chromosome X isoform X1	--	[Q]	Secondary metabolites biosynthesis, transport and catabolism	short chain dehydrogenase	Short-chain dehydrogenase TIC 32, chloroplastic OS=Arabidopsis thaliana OX=3702 GN=TIC32 PE=2 SV=1	Q	Secondary metabolites biosynthesis, transport and catabolism	hypothetical protein DAI22_09g065000 [Oryza sativa Japonica Group]
	LOC_Os11g37130	1200	1181	1025	2263	2078	2347	19.2356	24.01	21.4002	46.9016	46.4511	52.0805	2.33145e-18	1.34366	up	[U]	Intracellular trafficking, secretion, and vesicular transport	Cellular Component: integral component of membrane (GO:0016021);; Biological Process: protein transport by the Tat complex (GO:0043953);;	K03116|8.0e-15|cvr:CHLNCDRAFT_15569|K03116 sec-independent protein translocase protein TatA | (RefSeq) hypothetical protein	Protein export (ko03060)	--	--	mttA/Hcf106 family	Sec-independent protein translocase protein TATB, chloroplastic OS=Oryza sativa subsp. japonica OX=39947 GN=TATB PE=2 SV=2	U	Intracellular trafficking, secretion, and vesicular transport	sec-independent protein translocase protein TATB, chloroplastic isoform X1 [Oryza sativa Japonica Group]
	LOC_Os01g16340	136	130	101	143	207	220	2.46644	2.98657	2.37744	3.35015	5.25133	5.53512	0.000482233	1.00215	up	--	--	--	--	--	--	--	--	Holliday junction resolvase MOC1, chloroplastic OS=Arabidopsis thaliana OX=3702 GN=MOC1 PE=1 SV=1	--	--	Holliday junction resolvase MOC1, chloroplastic [Oryza sativa Japonica Group]
	LOC_Os07g41230	80	45	69	112	105	107	1.08193	0.774408	1.2163	1.96844	2.00214	2.02427	0.00125649	1.12524	up	[HR]	Coenzyme transport and metabolism;; General function prediction only	--	K13544|5.4e-42|thj:104804464|K13544 pheophorbidase [EC:3.1.1.82] | (RefSeq) pheophorbidase isoform X1	Porphyrin and chlorophyll metabolism (ko00860)	--	--	Alpha/beta hydrolase family	Putative methylesterase 11, chloroplastic OS=Arabidopsis thaliana OX=3702 GN=MES11 PE=1 SV=1	S	Function unknown	hypothetical protein DAI22_07g220700 [Oryza sativa Japonica Group]
	LOC_Os12g24020	326	511	291	3014	2398	2699	4.84875	9.67962	5.62107	58.366	49.8984	55.8014	1.42375e-36	3.20128	up	--	--	--	K22547|2.9e-19|sbi:8076082|K22547 arsenate reductase [EC:1.20.4.1] | (RefSeq) thiosulfate sulfurtransferase 16, chloroplastic	--	--	--	Rhodanese-like domain	--	P	Inorganic ion transport and metabolism	Rhodanese-like domain containing protein, expressed [Oryza sativa Japonica Group]
	LOC_Os04g36800	49	47	118	348	382	404	0.552479	0.674343	1.7356	5.09398	6.02211	6.35137	4.48857e-12	2.72951	up	[IQ]	Lipid transport and metabolism;; Secondary metabolites biosynthesis, transport and catabolism	Molecular Function: 3-oxoacyl-[acyl-carrier-protein] synthase activity (GO:0004315);; Cellular Component: mitochondrion (GO:0005739);; Biological Process: fatty acid biosynthetic process (GO:0006633);;	K09458|2.7e-258|dosa:Os04t0445700-01|K09458 3-oxoacyl-[acyl-carrier-protein] synthase II [EC:2.3.1.179] | (RefSeq) Os04g0445700; Similar to OSIGBa0140O07.8 protein.	Fatty acid biosynthesis (ko00061);; Biotin metabolism (ko00780);; Fatty acid metabolism (ko01212)	[IQ]	Lipid transport and metabolism;; Secondary metabolites biosynthesis, transport and catabolism	Beta-ketoacyl synthase, N-terminal domain	3-oxoacyl-[acyl-carrier-protein] synthase I, chloroplastic OS=Hordeum vulgare OX=4513 GN=KAS12 PE=1 SV=1	--	--	3-oxoacyl-[acyl-carrier-protein] synthase I, chloroplastic [Oryza sativa Japonica Group]
	LOC_Os01g73540	173	138	179	587	569	661	4.83371	4.89831	6.50674	21.2048	22.181	25.5624	2.56344e-29	2.26014	up	[S]	Function unknown	Cellular Component: integral component of membrane (GO:0016021);;	K02221|1.6e-18|cre:CHLREDRAFT_205830|K02221 YggT family protein | (RefSeq) CCB3; CPLD43 protein required for cyt b6 assembly	--	--	--	YGGT family	Protein COFACTOR ASSEMBLY OF COMPLEX C SUBUNIT B CCB3, chloroplastic OS=Arabidopsis thaliana OX=3702 GN=CCB3 PE=1 SV=1	S	Function unknown	protein COFACTOR ASSEMBLY OF COMPLEX C SUBUNIT B CCB3, chloroplastic [Oryza sativa Japonica Group]
	LOC_Os03g55970	501	665	635	1738	1658	1900	4.88086	8.21625	8.06036	21.8922	22.5152	25.6218	4.15589e-18	1.90031	up	[CO]	Energy production and conversion;; Posttranslational modification, protein turnover, chaperones	Cellular Component: integral component of membrane (GO:0016021);;	K07399|2.7e-308|dosa:Os03t0769600-01|K07399 cytochrome c biogenesis protein | (RefSeq) Os03g0769600; ResB-like family protein.	--	--	--	ResB-like family	Cytochrome c biogenesis protein CCS1, chloroplastic OS=Oryza sativa subsp. japonica OX=39947 GN=CCS1 PE=2 SV=1	O	Posttranslational modification, protein turnover, chaperones	hypothetical protein OsJ_12732 [Oryza sativa Japonica Group]
	LOC_Os05g29860	304	206	291	417	505	592	5.06363	4.35404	6.33526	9.01827	11.7771	13.8054	1.31894e-08	1.28977	up	--	--	Molecular Function: ATP transmembrane transporter activity (GO:0005347);; Cellular Component: integral component of membrane (GO:0016021);;	K15111|1.3e-118|dosa:Os05t0361900-01|K15111 solute carrier family 25 (mitochondrial S-adenosylmethionine transporter), member 26 | (RefSeq) Os05g0361900; Mitochondrial carrier protein domain containing protein.	--	[C]	Energy production and conversion	Mitochondrial carrier protein	S-adenosylmethionine carrier 1, chloroplastic/mitochondrial OS=Arabidopsis thaliana OX=3702 GN=SAMC1 PE=1 SV=1	C	Energy production and conversion	S-adenosylmethionine carrier 1, chloroplastic/mitochondrial isoform X1 [Oryza sativa Japonica Group]
	LOC_Os02g51480	205	172	265	337	522	549	2.32627	2.46887	3.91838	4.93684	8.25702	8.62876	2.09178e-07	1.47801	up	--	--	Biological Process: reproduction (GO:0000003);; Biological Process: Group II intron splicing (GO:0000373);; Biological Process: RNA splicing, via transesterification reactions (GO:0000375);; Biological Process: RNA splicing, via transesterification reactions with bulged adenosine as nucleophile (GO:0000377);; Biological Process: developmental process involved in reproduction (GO:0003006);; Molecu…	K01183|2.8e-11|zju:107406488|K01183 chitinase [EC:3.2.1.14] | (RefSeq) pentatricopeptide repeat-containing protein At1g62350-like isoform X1	Amino sugar and nucleotide sugar metabolism (ko00520)	[R]	General function prediction only	PPR repeat family	Pentatricopeptide repeat-containing protein PPR5 homolog, chloroplastic OS=Oryza sativa subsp. japonica OX=39947 GN=Os02g0750400 PE=3 SV=2	S	Function unknown	pentatricopeptide repeat-containing protein PPR5 homolog, chloroplastic [Oryza sativa Japonica Group]
	LOC_Os06g49120	3181	2697	2523	5011	4567	4740	31.6626	34.0577	32.7093	64.5016	63.3862	65.3087	7.46259e-20	1.14749	up	[R]	General function prediction only	--	K01845|1.9e-59|apro:F751_2870|K01845 glutamate-1-semialdehyde 2,1-aminomutase [EC:5.4.3.8] | (RefSeq) Glutamate-1-semialdehyde 2,1-aminomutase, chloroplastic	Porphyrin and chlorophyll metabolism (ko00860)	[G]	Carbohydrate transport and metabolism	NAD(P)H-binding	Protein HIGH CHLOROPHYLL FLUORESCENCE PHENOTYPE 173, chloroplastic OS=Arabidopsis thaliana OX=3702 GN=HCF173 PE=1 SV=1	G	Carbohydrate transport and metabolism	uncharacterized protein LOC4341998 isoform X1 [Oryza sativa Japonica Group]
	LOC_Os01g47330	429	366	779	1466	1366	1803	10.7002	11.5918	25.3313	47.3636	47.5767	62.3402	2.71481e-09	1.89702	up	[J]	Translation, ribosomal structure and biogenesis	Molecular Function: structural constituent of ribosome (GO:0003735);; Cellular Component: ribosome (GO:0005840);; Biological Process: translation (GO:0006412);;	K02935|2.8e-81|osa:9271252|K02935 large subunit ribosomal protein L7/L12 | (RefSeq) 50S ribosomal protein L12, chloroplastic	Ribosome (ko03010)	[J]	Translation, ribosomal structure and biogenesis	Ribosomal protein L7/L12 C-terminal domain	50S ribosomal protein L12, chloroplastic OS=Oryza sativa subsp. japonica OX=39947 GN=RPL12-2 PE=2 SV=2	J	Translation, ribosomal structure and biogenesis	50S ribosomal protein L12, chloroplastic [Oryza sativa Japonica Group]
	LOC_Os04g38750	983	907	1244	2322	2096	2492	23.9457	28.0291	39.4803	73.1639	71.2253	84.0818	1.52569e-12	1.49593	up	--	--	Molecular Function: structural constituent of ribosome (GO:0003735);; Cellular Component: ribosome (GO:0005840);; Biological Process: translation (GO:0006412);;	K19032|5.3e-88|dosa:Os04t0461100-01|K19032 30S ribosomal protein 3 | (RefSeq) Os04g0461100; Ribosomal protein, PSRP-3/Ycf65 domain containing protein.	--	--	--	Plastid and cyanobacterial ribosomal protein (PSRP-3 / Ycf65)	30S ribosomal protein 3, chloroplastic OS=Hordeum vulgare OX=4513 GN=PSRP3 PE=2 SV=1	J	Translation, ribosomal structure and biogenesis	30S ribosomal protein 3, chloroplastic [Oryza sativa Japonica Group]
	LOC_Os02g07680	993	845	943	1572	1427	1687	9.51387	10.3848	11.7018	19.8155	19.3163	22.9097	7.01579e-12	1.12389	up	[QV]	Secondary metabolites biosynthesis, transport and catabolism;; Defense mechanisms	Molecular Function: monooxygenase activity (GO:0004497);; Molecular Function: iron ion binding (GO:0005506);; Molecular Function: oxidoreductase activity, acting on paired donors, with incorporation or reduction of molecular oxygen (GO:0016705);; Molecular Function: heme binding (GO:0020037);;	K15747|1.1e-127|apro:F751_2331|K15747 beta-ring hydroxylase [EC:1.14.-.-] | (RefSeq) Cytochrome P450 97B2, chloroplastic	Carotenoid biosynthesis (ko00906)	[QI]	Secondary metabolites biosynthesis, transport and catabolism;; Lipid transport and metabolism	Cytochrome P450	Cytochrome P450 97B2, chloroplastic OS=Glycine max OX=3847 GN=CYP97B2 PE=2 SV=1	Q	Secondary metabolites biosynthesis, transport and catabolism	hypothetical protein OsJ_05566 [Oryza sativa Japonica Group]
	LOC_Os09g30466	158	81	118	103	358	232	2.39519	1.5505	2.33318	2.01394	7.5736	4.87374	0.0033001	1.32075	up	[J]	Translation, ribosomal structure and biogenesis	Molecular Function: 3'-tRNA processing endoribonuclease activity (GO:0042781);;	K00784|1.7e-194|dosa:Os09t0482680-01|K00784 ribonuclease Z [EC:3.1.26.11] | (RefSeq) Os09g0482680; Similar to Ribonuclease Z, chloroplast precursor (EC 3.1.26.11) (RNase Z) (tRNase Z) (tRNA 3 endonuclease) (Zinc phosphodiesterase CPZ).	RNA transport (ko03013)	--	--	Beta-lactamase superfamily domain	tRNase Z TRZ2, chloroplastic OS=Arabidopsis thaliana OX=3702 GN=TRZ2 PE=2 SV=1	S	Function unknown	tRNase Z TRZ2, chloroplastic [Oryza sativa Japonica Group]
	LOC_Os03g55930	748	610	885	1481	1583	1728	16.1731	16.743	24.9319	41.4282	47.7509	51.7492	3.8759e-13	1.45264	up	[J]	Translation, ribosomal structure and biogenesis	Molecular Function: structural constituent of ribosome (GO:0003735);; Cellular Component: ribosome (GO:0005840);; Biological Process: translation (GO:0006412);;	K02996|1.5e-108|dosa:Os03t0769100-01|K02996 small subunit ribosomal protein S9 | (RefSeq) Os03g0769100; Similar to 9S ribosomal protein.	Ribosome (ko03010)	[J]	Translation, ribosomal structure and biogenesis	Ribosomal protein S9/S16	30S ribosomal protein S9, chloroplastic OS=Arabidopsis thaliana OX=3702 GN=RPS9 PE=2 SV=1	J	Translation, ribosomal structure and biogenesis	30S ribosomal protein S9, chloroplastic [Oryza sativa Japonica Group]
	LOC_Os05g01970	747	561	699	1351	1164	1311	10.6361	10.0642	13.0314	24.5385	22.7194	25.2358	5.87371e-14	1.30757	up	[R]	General function prediction only	--	K08956|1.1e-116|gra:105797721|K08956 AFG3 family protein [EC:3.4.24.-] | (RefSeq) ATP-dependent zinc metalloprotease FTSH 10, mitochondrial	--	[G]	Carbohydrate transport and metabolism	NAD(P)H-binding	Uncharacterized protein At2g37660, chloroplastic OS=Arabidopsis thaliana OX=3702 GN=At2g37660 PE=1 SV=2	G	Carbohydrate transport and metabolism	hypothetical protein EE612_026615, partial [Oryza sativa]
	LOC_Os08g44290	3041	2840	3197	4812	5790	5563	33.6453	39.862	46.0737	68.8503	89.3272	85.1957	9.98692e-16	1.18715	up	[J]	Translation, ribosomal structure and biogenesis	Molecular Function: RNA binding (GO:0003723);;	K11294|2.8e-86|zma:542277|K11294 nucleolin | (RefSeq) nbp1; nucleic acid binding protein 1	--	[R]	General function prediction only	RNA recognition motif. (a.k.a. RRM, RBD, or RNP domain)	31 kDa ribonucleoprotein, chloroplastic OS=Nicotiana sylvestris OX=4096 PE=1 SV=1	A	RNA processing and modification	28 kDa ribonucleoprotein, chloroplastic [Oryza sativa Japonica Group]
	LOC_Os01g02080	948	664	1091	2879	2308	3037	16.8743	14.9855	25.284	66.2479	57.281	74.8186	4.98706e-18	1.97584	up	[O]	Posttranslational modification, protein turnover, chaperones	Molecular Function: peptidyl-prolyl cis-trans isomerase activity (GO:0003755);;	K03768|2.8e-150|osa:4326140|K03768 peptidyl-prolyl cis-trans isomerase B (cyclophilin B) [EC:5.2.1.8] | (RefSeq) peptidyl-prolyl cis-trans isomerase CYP26-2, chloroplastic	--	[O]	Posttranslational modification, protein turnover, chaperones	Cyclophilin type peptidyl-prolyl cis-trans isomerase/CLD	Peptidyl-prolyl cis-trans isomerase CYP26-2, chloroplastic OS=Arabidopsis thaliana OX=3702 GN=CYP26-2 PE=2 SV=1	O	Posttranslational modification, protein turnover, chaperones	peptidyl-prolyl cis-trans isomerase CYP26-2, chloroplastic [Oryza sativa Japonica Group]
	LOC_Os01g45274	112274	92386	93124	194764	138494	170604	1918.25	1983.49	2053.38	4323.79	3296.22	4071.54	1.22439e-10	1.14341	up	[P]	Inorganic ion transport and metabolism	Molecular Function: carbonate dehydratase activity (GO:0004089);; Molecular Function: zinc ion binding (GO:0008270);; Biological Process: carbon utilization (GO:0015976);;	K01673|3.2e-115|dosa:Os01t0639900-01|K01673 carbonic anhydrase [EC:4.2.1.1] | (RefSeq) Os01g0639900; Similar to Carbonic anhydrase, chloroplast precursor (EC 4.2.1.1) (Carbonate dehydratase).	Nitrogen metabolism (ko00910)	[P]	Inorganic ion transport and metabolism	Carbonic anhydrase	Carbonic anhydrase, chloroplastic OS=Hordeum vulgare OX=4513 PE=2 SV=1	P	Inorganic ion transport and metabolism	carbonic anhydrase, chloroplastic isoform X3 [Oryza sativa Japonica Group]
	LOC_Os12g42230	800	688	892	1202	1471	1089	10.3514	11.2854	15.025	20.1144	26.5298	19.5058	1.60706e-07	1.01307	up	[C]	Energy production and conversion	Molecular Function: pyruvate dehydrogenase (acetyl-transferring) activity (GO:0004739);; Biological Process: acetyl-CoA biosynthetic process from pyruvate (GO:0006086);;	K00162|6.3e-216|dosa:Os12t0616900-01|K00162 pyruvate dehydrogenase E1 component beta subunit [EC:1.2.4.1] | (RefSeq) Os12g0616900; Similar to Pyruvate dehydrogenase E1 beta subunit (Fragment).	Glycolysis / Gluconeogenesis (ko00010);; Citrate cycle (TCA cycle) (ko00020);; Pyruvate metabolism (ko00620);; Carbon metabolism (ko01200)	[C]	Energy production and conversion	Transketolase, pyrimidine binding domain	Pyruvate dehydrogenase E1 component subunit beta-3, chloroplastic OS=Oryza sativa subsp. japonica OX=39947 GN=Os12g0616900 PE=2 SV=1	C	Energy production and conversion	pyruvate dehydrogenase E1 component subunit beta-3, chloroplastic [Oryza sativa Japonica Group]
	LOC_Os06g45340	1263	1113	1215	2129	1836	2248	27.3764	30.627	34.3171	59.7439	55.5257	67.648	8.333e-12	1.16164	up	[O]	Posttranslational modification, protein turnover, chaperones	Molecular Function: peptidyl-prolyl cis-trans isomerase activity (GO:0003755);;	K01802|1.9e-79|dosa:Os06t0663800-01|K01802 peptidylprolyl isomerase [EC:5.2.1.8] | (RefSeq) Os06g0663800; Similar to FKBP-type peptidyl-prolyl cis-trans isomerase 3, chloroplast precursor (EC 5.2.1.8) (PPIase) (Rotamase) (AtFKBP13) (FK506 binding protein 1).	--	[O]	Posttranslational modification, protein turnover, chaperones	FKBP-type peptidyl-prolyl cis-trans isomerase	Peptidyl-prolyl cis-trans isomerase FKBP13, chloroplastic OS=Arabidopsis thaliana OX=3702 GN=FKBP13 PE=1 SV=2	O	Posttranslational modification, protein turnover, chaperones	hypothetical protein DAI22_06g243700 [Oryza sativa Japonica Group]
	LOC_Os10g41710	338	229	262	579	469	687	8.19682	7.05852	8.29089	18.1729	15.86	23.0976	9.32341e-11	1.45688	up	[O]	Posttranslational modification, protein turnover, chaperones	Biological Process: protein folding (GO:0006457);;	K04078|2.6e-55|dosa:Os10t0566700-00|K04078 chaperonin GroES | (RefSeq) Os10g0566700; Chaperonin Cpn10 family protein.	--	[O]	Posttranslational modification, protein turnover, chaperones	Chaperonin 10 Kd subunit	10 kDa chaperonin 1, chloroplastic OS=Arabidopsis thaliana OX=3702 GN=CPN10-1 PE=2 SV=1	O	Posttranslational modification, protein turnover, chaperones	10 kDa chaperonin 1, chloroplastic [Oryza sativa Japonica Group]
	LOC_Os02g37090	488	411	340	690	681	643	6.52664	6.96146	5.91432	11.9347	12.6907	11.8976	1.00303e-11	1.08187	up	[I]	Lipid transport and metabolism	Molecular Function: hydrolase activity (GO:0016787);;	K14759|4.8e-140|osa:4329786|K14759 isochorismate synthase / 2-succinyl-5-enolpyruvyl-6-hydroxy-3-cyclohexene-1-carboxylate synthase / 2-succinyl-6-hydroxy-2,4-cyclohexadiene-1-carboxylate synthase / O-succinylbenzoate synthase [EC:5.4.4.2 2.2.1.9 4.2.99.20 4.2.1.113] | (RefSeq) protein PHYLLO, chloroplastic isoform X1	Ubiquinone and other terpenoid-quinone biosynthesis (ko00130)	[R]	General function prediction only	Alpha/beta hydrolase family	Protein PHYLLO, chloroplastic OS=Arabidopsis thaliana OX=3702 GN=PHYLLO PE=2 SV=2	E	Amino acid transport and metabolism	hypothetical protein DAI22_02g222400 [Oryza sativa Japonica Group]
	LOC_Os08g02390	208	170	251	512	444	536	3.73448	3.87658	5.87625	11.9107	11.1441	13.3448	6.5511e-11	1.60955	up	[J]	Translation, ribosomal structure and biogenesis	Molecular Function: RNA binding (GO:0003723);;	K11294|1.4e-24|atr:18995815|K11294 nucleolin | (RefSeq) RNA-binding protein CP29B, chloroplastic	--	[R]	General function prediction only	RNA recognition motif. (a.k.a. RRM, RBD, or RNP domain)	28 kDa ribonucleoprotein, chloroplastic OS=Spinacia oleracea OX=3562 PE=1 SV=1	A	RNA processing and modification	28 kDa ribonucleoprotein, chloroplastic [Oryza sativa Japonica Group]
	LOC_Os03g03020	620	494	884	1480	1685	1685	12.9075	13.0447	23.9717	39.8392	48.9137	48.5313	5.94924e-11	1.62549	up	[J]	Translation, ribosomal structure and biogenesis	Molecular Function: structural constituent of ribosome (GO:0003735);; Cellular Component: ribosome (GO:0005840);; Biological Process: translation (GO:0006412);;	K02867|5.6e-110|dosa:Os03t0122200-01|K02867 large subunit ribosomal protein L11 | (RefSeq) Os03g0122200; Similar to 50S ribosomal protein L11.	Ribosome (ko03010)	[J]	Translation, ribosomal structure and biogenesis	Ribosomal protein L11, N-terminal domain	50S ribosomal protein L11, chloroplastic OS=Arabidopsis thaliana OX=3702 GN=RPL11 PE=2 SV=1	J	Translation, ribosomal structure and biogenesis	hypothetical protein EE612_014998, partial [Oryza sativa]
	LOC_Os05g32220	3722	3088	3538	5344	5810	5245	51.3769	54.0885	63.6276	95.3871	111.826	100.22	1.96333e-16	1.02955	up	[J]	Translation, ribosomal structure and biogenesis	Molecular Function: RNA binding (GO:0003723);; Molecular Function: structural constituent of ribosome (GO:0003735);; Biological Process: translation (GO:0006412);; Cellular Component: large ribosomal subunit (GO:0015934);;	K02863|4.2e-182|dosa:Os05t0388500-01|K02863 large subunit ribosomal protein L1 | (RefSeq) Os05g0388500; Similar to 50S ribosomal protein L1.	Ribosome (ko03010)	[J]	Translation, ribosomal structure and biogenesis	Ribosomal protein L1p/L10e family	50S ribosomal protein L1, chloroplastic OS=Arabidopsis thaliana OX=3702 GN=RPL1 PE=1 SV=1	J	Translation, ribosomal structure and biogenesis	50S ribosomal protein L1, chloroplastic [Oryza sativa Japonica Group]
	LOC_Os12g17910	1902	1058	1368	3096	5359	4550	19.7698	13.9515	18.5158	41.6071	77.6722	65.4558	8.59017e-23	1.96801	up	[O]	Posttranslational modification, protein turnover, chaperones	Molecular Function: ATP binding (GO:0005524);; Biological Process: protein folding (GO:0006457);; Biological Process: protein refolding (GO:0042026);;	K04077|5.8e-157|ccp:CHC_T00010148001|K04077 chaperonin GroEL | (RefSeq) Chaperonine 60	RNA degradation (ko03018)	[O]	Posttranslational modification, protein turnover, chaperones	TCP-1/cpn60 chaperonin family	RuBisCO large subunit-binding protein subunit alpha, chloroplastic (Fragment) OS=Triticum aestivum OX=4565 PE=1 SV=1	O	Posttranslational modification, protein turnover, chaperones	ruBisCO large subunit-binding protein subunit alpha, chloroplastic [Oryza sativa Japonica Group]
	LOC_Os03g49710	1358	1235	1862	2587	2924	3050	33.8109	38.9954	60.3901	83.275	101.525	105.101	7.75287e-09	1.28739	up	[J]	Translation, ribosomal structure and biogenesis	Molecular Function: RNA binding (GO:0003723);; Molecular Function: structural constituent of ribosome (GO:0003735);; Cellular Component: ribosome (GO:0005840);; Biological Process: translation (GO:0006412);;	K02952|1.7e-88|dosa:Os03t0704000-00|K02952 small subunit ribosomal protein S13 | (RefSeq) Os03g0704000; Similar to 30S ribosomal protein S13.	Ribosome (ko03010)	[J]	Translation, ribosomal structure and biogenesis	Ribosomal protein S13/S18	30S ribosomal protein S13, chloroplastic OS=Spinacia oleracea OX=3562 GN=RPS13 PE=1 SV=3	J	Translation, ribosomal structure and biogenesis	30S ribosomal protein S13, chloroplastic [Oryza sativa Japonica Group]
	LOC_Os02g57670	473	333	643	1819	1620	2050	9.55161	8.53433	16.9128	47.5125	45.6178	57.312	1.95187e-18	2.28051	up	[J]	Translation, ribosomal structure and biogenesis	Molecular Function: structural constituent of ribosome (GO:0003735);; Cellular Component: ribosome (GO:0005840);; Biological Process: translation (GO:0006412);;	K02939|2.8e-92|dosa:Os02t0822600-01|K02939 large subunit ribosomal protein L9 | (RefSeq) Os02g0822600; Similar to 50S ribosomal protein L9.	Ribosome (ko03010)	[J]	Translation, ribosomal structure and biogenesis	Ribosomal protein L9, C-terminal domain	50S ribosomal protein L9, chloroplastic OS=Triticum aestivum OX=4565 GN=RPL9 PE=2 SV=1	J	Translation, ribosomal structure and biogenesis	50S ribosomal protein L9, chloroplastic [Oryza sativa Japonica Group]
	LOC_Os06g39330	619	504	490	855	876	1018	7.98501	8.24057	8.2258	14.2595	15.7452	18.1764	7.25639e-14	1.14689	up	--	--	Molecular Function: UDP-glycosyltransferase activity (GO:0008194);;	K13692|1.3e-85|thj:104820429|K13692 UDP-glucose:(indol-3-yl)acetate beta-D-glucosyltransferase [EC:2.4.1.121] | (RefSeq) UDP-glycosyltransferase 75D1	--	[GC]	Carbohydrate transport and metabolism;; Energy production and conversion	UDP-glucoronosyl and UDP-glucosyl transferase	Crocetin glucosyltransferase, chloroplastic OS=Gardenia jasminoides OX=114476 GN=UGT75L6 PE=1 SV=1	--	--	crocetin glucosyltransferase, chloroplastic [Oryza sativa Japonica Group]
	LOC_Os02g50280	204	181	280	737	765	719	1.70032	1.91802	3.04166	7.96785	8.91227	8.31799	7.60308e-19	2.08962	up	--	--	--	K23541|8.1e-59|egu:105049642|K23541 Ca2+/H+ antiporter, TMEM165/GDT1 family | (RefSeq) pentatricopeptide repeat-containing protein At3g24000, mitochondrial-like	--	[R]	General function prediction only	PPR repeat	Pentatricopeptide repeat-containing protein At1g11290, chloroplastic OS=Arabidopsis thaliana OX=3702 GN=PCMP-H40 PE=2 SV=1	S	Function unknown	pentatricopeptide repeat-containing protein At2g13600 [Oryza sativa Japonica Group]
	LOC_Os05g04120	12	14	20	102	117	159	0.142703	0.206864	0.318242	1.61845	2.00051	2.70513	2.77472e-15	3.39	up	--	--	Molecular Function: iron ion transmembrane transporter activity (GO:0005381);; Cellular Component: integral component of membrane (GO:0016021);;	K14685|2.4e-12|ppp:112273634|K14685 solute carrier family 40 (iron-regulated transporter), member 1 | (RefSeq) solute carrier family 40 member 1-like	--	[P]	Inorganic ion transport and metabolism	Ferroportin1 (FPN1)	Solute carrier family 40 member 3, chloroplastic OS=Oryza sativa subsp. japonica OX=39947 GN=Os05g0131500 PE=3 SV=1	P	Inorganic ion transport and metabolism	solute carrier family 40 member 3, chloroplastic [Oryza sativa Japonica Group]
	LOC_Os12g35630	5313	4327	4881	11985	12468	12891	26.8879	27.7763	32.6839	77.3542	87.2791	89.7031	1.9918e-48	1.7323	up	[J]	Translation, ribosomal structure and biogenesis	Molecular Function: translation elongation factor activity (GO:0003746);; Cellular Component: mitochondrion (GO:0005739);;	K02357|0.0e+00|osa:4352441|K02357 elongation factor Ts | (RefSeq) uncharacterized protein LOC4352441	--	[J]	Translation, ribosomal structure and biogenesis	Elongation factor TS	Polyprotein of EF-Ts, chloroplastic OS=Oryza sativa subsp. indica OX=39946 GN=PETs PE=3 SV=1	J	Translation, ribosomal structure and biogenesis	uncharacterized protein LOC4352441 [Oryza sativa Japonica Group]
	LOC_Os03g63950	33549	28595	22357	66799	50169	50443	417.935	452.154	362.614	1076.87	871.158	870.724	2.34597e-14	1.3771	up	[J]	Translation, ribosomal structure and biogenesis	Cellular Component: ribosome (GO:0005840);; Biological Process: primary metabolic process (GO:0044238);;	K22943|2.8e-12|apro:F751_1436|K22943 protein YIPF6 | (RefSeq) Protein YIPF6	--	--	--	Sigma 54 modulation protein / S30EA ribosomal protein	Ribosome-binding factor PSRP1, chloroplastic OS=Spinacia oleracea OX=3562 GN=PSRP1 PE=1 SV=2	J	Translation, ribosomal structure and biogenesis	Plastid-specific 30S ribosomal protein 1, chloroplast precursor, putative, expressed [Oryza sativa Japonica Group]
	LOC_Os05g09400	642	522	735	1414	1360	1502	11.3699	12.4195	17.1807	33.1215	35.0218	37.7785	3.80334e-15	1.533	up	--	--	Cellular Component: ribosome (GO:0005840);; Cellular Component: plastid (GO:0009536);; Biological Process: plastid translation (GO:0032544);;	K19033|1.9e-66|osa:4338005|K19033 30S ribosomal protein S31 | (RefSeq) 30S ribosomal protein S31, chloroplastic isoform X1	--	--	--	Ribosomal protein S31e	30S ribosomal protein S31, chloroplastic OS=Arabidopsis thaliana OX=3702 GN=RPS31 PE=1 SV=1	S	Function unknown	30S ribosomal protein S31, chloroplastic isoform X1 [Oryza sativa Japonica Group]
	LOC_Os03g52660	3619	3074	2491	5167	3993	5856	44.8814	48.3682	40.2433	82.8496	69.0441	100.514	2.12089e-08	1.09954	up	--	--	Biological Process: ATP synthesis coupled proton transport (GO:0015986);; Molecular Function: proton-transporting ATP synthase activity, rotational mechanism (GO:0046933);;	K02113|9.4e-25|egu:105046198|K02113 F-type H+-transporting ATPase subunit delta | (RefSeq) ATP synthase delta chain, chloroplastic-like	Oxidative phosphorylation (ko00190);; Photosynthesis (ko00195)	--	--	ATP synthase delta (OSCP) subunit	--	C	Energy production and conversion	uncharacterized protein LOC4334032 [Oryza sativa Japonica Group]
	LOC_Os07g05365	135	23	23	143	145	186	4.52521	0.966857	0.964378	6.20071	6.75107	8.61474	0.00216832	1.89079	up	--	--	Cellular Component: photosystem II oxygen evolving complex (GO:0009654);; Biological Process: photosynthesis (GO:0015979);;	K03541|6.8e-72|dosa:Os07t0147550-00|K03541 photosystem II 10kDa protein | (RefSeq) Os07g0147550; Similar to Photosystem II 10 kDa polypeptide, chloroplast.	Photosynthesis (ko00195)	--	--	Photosystem II 10 kDa polypeptide PsbR	Photosystem II 10 kDa polypeptide, chloroplastic OS=Hordeum vulgare OX=4513 GN=PSBR PE=3 SV=1	S	Function unknown	photosystem II 10 kDa polypeptide, chloroplastic [Oryza sativa Japonica Group]
	LOC_Os10g32300	423	362	380	634	817	836	8.47734	9.20754	9.90361	16.433	22.8237	23.1829	1.2236e-15	1.33816	up	[R]	General function prediction only	Cellular Component: integral component of membrane (GO:0016021);;	K02717|3.4e-131|osa:4348816|K02717 photosystem II oxygen-evolving enhancer protein 2 | (RefSeq) uncharacterized protein LOC4348816 isoform X1	Photosynthesis (ko00195)	--	--	Tetratricopeptide repeat	Tetratricopeptide repeat domain-containing protein PYG7, chloroplastic OS=Zea mays OX=4577 GN=PYG7 PE=2 SV=1	S	Function unknown	hypothetical protein OsJ_31796 [Oryza sativa Japonica Group]
	LOC_Os01g70820	579	387	553	718	805	917	14.9215	12.6321	18.5404	23.9182	28.9284	32.7043	1.77215e-07	1.05675	up	--	--	Molecular Function: calcium ion binding (GO:0005509);; Cellular Component: photosystem II oxygen evolving complex (GO:0009654);; Biological Process: photosynthesis (GO:0015979);; Cellular Component: extrinsic component of membrane (GO:0019898);;	K11517|2.8e-27|apro:F751_1325|K11517 (S)-2-hydroxy-acid oxidase [EC:1.1.3.15] | (RefSeq) Hydroxyacid oxidase	Glyoxylate and dicarboxylate metabolism (ko00630);; Carbon metabolism (ko01200);; Peroxisome (ko04146)	--	--	PsbP	PsbP domain-containing protein 7, chloroplastic OS=Arabidopsis thaliana OX=3702 GN=PPD7 PE=2 SV=1	S	Function unknown	psbP domain-containing protein 7, chloroplastic [Oryza sativa Japonica Group]
	LOC_Os01g16020	26	15	14	55	43	33	0.341289	0.253283	0.230341	0.955489	0.811027	0.615413	0.00357166	1.65712	up	[C]	Energy production and conversion	Biological Process: photosynthesis (GO:0015979);; Biological Process: chlorophyll biosynthetic process (GO:0015995);; Molecular Function: oxidoreductase activity, acting on the CH-CH group of donors, NAD or NADP as acceptor (GO:0016628);; Molecular Function: geranylgeranyl reductase activity (GO:0045550);; Molecular Function: FAD binding (GO:0071949);;	K10960|9.3e-259|dosa:Os01t0265000-00|K10960 geranylgeranyl diphosphate/geranylgeranyl-bacteriochlorophyllide a reductase [EC:1.3.1.83 1.3.1.111] | (RefSeq) Os01g0265000; Aromatic-ring hydroxylase-like domain containing protein.	Porphyrin and chlorophyll metabolism (ko00860);; Terpenoid backbone biosynthesis (ko00900)	--	--	FAD binding domain	Geranylgeranyl diphosphate reductase, chloroplastic OS=Arabidopsis thaliana OX=3702 GN=CHLP PE=1 SV=1	C	Energy production and conversion	uncharacterized protein LOC4326207 [Oryza sativa Japonica Group]
	LOC_Os10g32540	273	221	236	343	552	488	1.96277	2.01549	2.2086	3.19289	5.53406	4.85478	1.42129e-09	1.28405	up	--	--	Molecular Function: molecular_function (GO:0003674);; Molecular Function: nucleic acid binding (GO:0003676);; Molecular Function: RNA binding (GO:0003723);; Molecular Function: catalytic activity (GO:0003824);; Molecular Function: nuclease activity (GO:0004518);; Molecular Function: endonuclease activity (GO:0004519);; Molecular Function: binding (GO:0005488);; Cellular Component: cellular_compon…	K02717|1.7e-22|osa:9268431|K02717 photosystem II oxygen-evolving enhancer protein 2 | (RefSeq) psbP-like protein 1, chloroplastic	Photosynthesis (ko00195)	--	--	Pentacotripeptide-repeat region of PRORP	--	S	Function unknown	uncharacterized LOC4348823 [Oryza sativa Japonica Group]
	LOC_Os10g32400	224	94	209	338	382	194	4.70212	2.48023	5.66253	9.13189	11.1189	5.60681	0.00283296	1.17451	up	--	--	Molecular Function: calcium ion binding (GO:0005509);; Cellular Component: photosystem II oxygen evolving complex (GO:0009654);; Biological Process: photosynthesis (GO:0015979);; Cellular Component: integral component of membrane (GO:0016021);; Cellular Component: extrinsic component of membrane (GO:0019898);;	K02717|9.4e-107|dosa:Os10t0461100-01|K02717 photosystem II oxygen-evolving enhancer protein 2 | (RefSeq) Os10g0461100; Similar to Keratin, type II cytoskeletal 1 (Cytokeratin 1) (K1) (CK 1) (67 kDa cytokeratin) (Hair alpha protein).	Photosynthesis (ko00195)	--	--	PsbP	PsbP-like protein 1, chloroplastic OS=Arabidopsis thaliana OX=3702 GN=PPL1 PE=1 SV=1	S	Function unknown	PsbP family protein, expressed [Oryza sativa Japonica Group]
	LOC_Os10g32348	279	236	461	646	620	643	7.26323	7.78367	15.6171	21.7571	22.5246	23.1668	2.70151e-05	1.31027	up	[R]	General function prediction only	Cellular Component: integral component of membrane (GO:0016021);;	K02717|1.7e-114|dosa:Os10t0461100-01|K02717 photosystem II oxygen-evolving enhancer protein 2 | (RefSeq) Os10g0461100; Similar to Keratin, type II cytoskeletal 1 (Cytokeratin 1) (K1) (CK 1) (67 kDa cytokeratin) (Hair alpha protein).	Photosynthesis (ko00195)	--	--	--	Tetratricopeptide repeat domain-containing protein PYG7, chloroplastic OS=Zea mays OX=4577 GN=PYG7 PE=2 SV=1	S	Function unknown	hypothetical protein OsJ_31796 [Oryza sativa Japonica Group]
	LOC_Os04g44200	90	98	104	190	153	206	3.51133	4.87453	5.30655	9.65931	8.39279	11.1813	4.80158e-05	1.27207	up	--	--	Molecular Function: calcium ion binding (GO:0005509);; Cellular Component: photosystem II oxygen evolving complex (GO:0009654);; Biological Process: photosynthesis (GO:0015979);; Cellular Component: extrinsic component of membrane (GO:0019898);;	K08901|3.9e-14|eus:EUTSA_v10026172mg|K08901 photosystem II oxygen-evolving enhancer protein 3 | (RefSeq) hypothetical protein	Photosynthesis (ko00195)	--	--	Oxygen evolving enhancer protein 3 (PsbQ)	PsbQ-like protein 3, chloroplastic OS=Arabidopsis thaliana OX=3702 GN=PQL3 PE=2 SV=1	S	Function unknown	psbQ-like protein 3, chloroplastic [Oryza sativa Japonica Group]
	LOC_Os02g53350	245	256	293	450	405	584	6.69039	8.88026	10.4357	15.9162	15.4463	22.1232	4.02149e-06	1.21483	up	--	--	Cellular Component: integral component of membrane (GO:0016021);;	--	--	--	--	Photosynthesis affected mutant 68	--	S	Function unknown	uncharacterized protein LOC4330883 [Oryza sativa Japonica Group]
	LOC_Os06g21530	174	174	153	470	498	415	5.8697	7.44297	6.72639	20.5946	23.5167	19.4537	9.44824e-22	1.8302	up	--	--	Cellular Component: integral component of membrane (GO:0016021);;	--	--	--	--	Photosynthesis affected mutant 68	Protein PAM68, chloroplastic OS=Arabidopsis thaliana OX=3702 GN=PAM68 PE=1 SV=1	S	Function unknown	protein PAM68, chloroplastic isoform X3 [Oryza sativa Japonica Group]
	LOC_Os08g25900	908	723	807	1292	1122	1392	16.7252	16.8857	19.3526	30.7805	28.8153	35.4814	3.29508e-09	1.02015	up	--	--	Molecular Function: calcium ion binding (GO:0005509);; Cellular Component: photosystem II oxygen evolving complex (GO:0009654);; Biological Process: photosynthesis (GO:0015979);; Cellular Component: extrinsic component of membrane (GO:0019898);;	K02717|1.7e-127|osa:4345346|K02717 photosystem II oxygen-evolving enhancer protein 2 | (RefSeq) psbP-like protein 1, chloroplastic isoform X1	Photosynthesis (ko00195)	--	--	PsbP	PsbP-like protein 1, chloroplastic OS=Arabidopsis thaliana OX=3702 GN=PPL1 PE=1 SV=1	O	Posttranslational modification, protein turnover, chaperones	psbP-like protein 1, chloroplastic isoform X1 [Oryza sativa Japonica Group]
	LOC_Os08g40919	374	262	329	605	475	508	2.86564	2.5474	3.28113	5.99595	5.074	5.39114	3.21736e-07	1.10236	up	--	--	--	--	--	--	--	--	--	--	--	protein PHOTOSYSTEM I ASSEMBLY 2, chloroplastic isoform X2 [Oryza sativa Japonica Group]
	LOC_Os05g01530	2159	2168	1590	3894	3106	3455	65.2979	83.1934	62.6506	152.322	131.012	144.659	7.77338e-11	1.19977	up	--	--	--	--	--	--	--	--	--	--	--	protein PHOTOSYSTEM I ASSEMBLY 2, chloroplastic isoform X2 [Oryza sativa Japonica Group]
	LOC_Os09g38090	8949	6688	6593	11392	11879	12553	63.7162	60.4174	61.1482	104.878	117.924	123.702	8.32504e-25	1.07151	up	--	--	Biological Process: chloroplast relocation (GO:0009902);;	--	--	--	--	N-terminal C2 in EEIG1 and EHBP1 proteins	Protein PLASTID MOVEMENT IMPAIRED 1 OS=Arabidopsis thaliana OX=3702 GN=PMI1 PE=1 SV=1	S	Function unknown	protein PLASTID MOVEMENT IMPAIRED 1 [Oryza sativa Japonica Group]
	LOC_Os03g61030	185	161	154	455	446	473	2.88924	3.1913	3.13672	9.22218	9.74673	10.258	1.81309e-24	1.83311	up	[K]	Transcription	Biological Process: regulation of transcription, DNA-templated (GO:0006355);; Cellular Component: plastid chromosome (GO:0009508);; Cellular Component: chloroplast nucleoid (GO:0042644);;	--	--	--	--	Transcription termination factor nusG	--	S	Function unknown	uncharacterized protein LOC4334632 [Oryza sativa Japonica Group]
	LOC_Os02g02380	105	78	194	154	233	321	1.89044	1.78721	4.55326	3.58693	5.86698	8.01578	0.00869823	1.24144	up	--	--	Biological Process: reproduction (GO:0000003);; Cellular Component: ubiquitin ligase complex (GO:0000151);; Cellular Component: nuclear ubiquitin ligase complex (GO:0000152);; Biological Process: developmental process involved in reproduction (GO:0003006);; Molecular Function: molecular_function (GO:0003674);; Molecular Function: catalytic activity (GO:0003824);; Molecular Function: ubiquitin-pro…	K10143|7.7e-233|osa:107279948|K10143 E3 ubiquitin-protein ligase RFWD2 [EC:2.3.2.27] | (RefSeq) WD repeat-containing protein RUP2-like	Ubiquitin mediated proteolysis (ko04120);; Circadian rhythm - plant (ko04712)	--	--	WD domain, G-beta repeat	WD repeat-containing protein RUP1 OS=Arabidopsis thaliana OX=3702 GN=RUP1 PE=1 SV=1	S	Function unknown	WD repeat-containing protein RUP2 [Oryza sativa Japonica Group]
	LOC_Os01g25484	9070	4552	6980	1990	2468	1880	78.9702	50.2491	79.103	22.3825	29.9443	22.6463	2.31452e-11	-1.31303	down	[C]	Energy production and conversion	Molecular Function: oxidoreductase activity (GO:0016491);; Molecular Function: heme binding (GO:0020037);; Molecular Function: iron-sulfur cluster binding (GO:0051536);;	K00366|0.0e+00|osa:4326014|K00366 ferredoxin-nitrite reductase [EC:1.7.7.1] | (RefSeq) ferredoxin--nitrite reductase, chloroplastic	Nitrogen metabolism (ko00910)	[P]	Inorganic ion transport and metabolism	Nitrite and sulphite reductase 4Fe-4S domain	Ferredoxin--nitrite reductase, chloroplastic OS=Oryza sativa subsp. japonica OX=39947 GN=Os01g0357100 PE=2 SV=1	P	Inorganic ion transport and metabolism	ferredoxin--nitrite reductase, chloroplastic isoform X1 [Oryza sativa Japonica Group]
	LOC_Os08g10080	2811	2292	1834	508	616	459	46.9212	48.5275	39.8649	10.9491	14.3354	10.601	1.9544e-31	-1.75296	down	--	--	Molecular Function: DNA binding (GO:0003677);; Cellular Component: nucleus (GO:0005634);; Biological Process: regulation of transcription, DNA-templated (GO:0006355);;	K00521|1.4e-29|cmos:111447866|K00521 ferric-chelate reductase [EC:1.16.1.7] | (RefSeq) ferric reduction oxidase 7, chloroplastic-like	--	--	--	No apical meristem (NAM) protein	NAC domain-containing protein 21/22 OS=Arabidopsis thaliana OX=3702 GN=NAC021 PE=1 SV=2	K	Transcription	NAC domain-containing protein 21/22 isoform X1 [Oryza sativa Japonica Group]
	LOC_Os07g34570	17237	15381	12465	4062	5367	6933	258.652	292.925	240.311	78.8609	112.373	144.013	5.15441e-08	-1.08889	down	[H]	Coenzyme transport and metabolism	Molecular Function: molecular_function (GO:0003674);; Molecular Function: binding (GO:0005488);; Molecular Function: iron ion binding (GO:0005506);; Cellular Component: cellular_component (GO:0005575);; Cellular Component: intracellular (GO:0005622);; Cellular Component: cell (GO:0005623);; Cellular Component: cytoplasm (GO:0005737);; Cellular Component: cytosol (GO:0005829);; Biological Process:…	K03146|9.3e-162|dosa:Os07t0529600-01|K03146 cysteine-dependent adenosine diphosphate thiazole synthase [EC:2.4.2.60] | (RefSeq) Os07g0529600; Similar to Thiazole biosynthetic enzyme 1-1, chloroplast precursor.	Thiamine metabolism (ko00730)	[R]	General function prediction only	Thi4 family	Thiamine thiazole synthase 2, chloroplastic OS=Sorghum bicolor OX=4558 GN=THI1-2 PE=3 SV=1	H	Coenzyme transport and metabolism	Os07g0529600 [Oryza sativa Japonica Group]
	LOC_Os03g55090	2465	1811	1502	594	612	776	18.9649	17.6757	15.0524	5.90505	6.56451	8.25563	1.31329e-10	-1.15004	down	[G]	Carbohydrate transport and metabolism	Biological Process: carbohydrate metabolic process (GO:0005975);; Molecular Function: glycogen phosphorylase activity (GO:0008184);; Molecular Function: pyridoxal phosphate binding (GO:0030170);; Molecular Function: SHG alpha-glucan phosphorylase activity (GO:0102499);;	K00688|0.0e+00|dosa:Os03t0758100-01|K00688 glycogen phosphorylase [EC:2.4.1.1] | (RefSeq) Os03g0758100; Similar to Phosphorylase (Fragment).	Starch and sucrose metabolism (ko00500)	[G]	Carbohydrate transport and metabolism	Carbohydrate phosphorylase	Alpha-1,4 glucan phosphorylase L isozyme, chloroplastic/amyloplastic OS=Ipomoea batatas OX=4120 PE=2 SV=1	G	Carbohydrate transport and metabolism	putative phosphorylase [Oryza sativa Japonica Group]
	LOC_Os04g33450	52	63	222	8	34	20	1.13806	1.73162	6.28712	0.165024	1.01859	0.599429	0.0060142	-2.1822	down	--	--	--	K00850|8.1e-08|brp:103868514|K00850 6-phosphofructokinase 1 [EC:2.7.1.11] | (RefSeq) ATP-dependent 6-phosphofructokinase 5, chloroplastic-like	Glycolysis / Gluconeogenesis (ko00010);; Pentose phosphate pathway (ko00030);; Fructose and mannose metabolism (ko00051);; Galactose metabolism (ko00052);; Carbon metabolism (ko01200);; Biosynthesis of amino acids (ko01230);; RNA degradation (ko03018)	--	--	Transcriptional activator	--	S	Function unknown	hypothetical protein DAI22_04g118000 [Oryza sativa Japonica Group]
	LOC_Os06g10420	120	108	84	31	32	24	3.03354	3.47207	2.76313	0.996025	1.10052	0.811641	0.000179007	-1.46686	down	[R]	General function prediction only	Biological Process: nitrogen compound metabolic process (GO:0006807);;	K13566|6.6e-154|dosa:Os06t0206000-00|K13566 omega-amidase [EC:3.5.1.3] | (RefSeq) Os06g0206000; Similar to carbon-nitrogen hydrolase family protein.	Alanine, aspartate and glutamate metabolism (ko00250)	[E]	Amino acid transport and metabolism	Carbon-nitrogen hydrolase	Omega-amidase, chloroplastic OS=Arabidopsis thaliana OX=3702 GN=NLP3 PE=1 SV=1	E	Amino acid transport and metabolism	hypothetical protein OsI_22087 [Oryza sativa Indica Group]
	LOC_Os02g52730	274	127	174	55	65	53	2.71455	1.59132	2.24119	0.695386	0.886637	0.720423	7.92149e-05	-1.33156	down	[C]	Energy production and conversion	Molecular Function: oxidoreductase activity (GO:0016491);; Molecular Function: heme binding (GO:0020037);; Molecular Function: iron-sulfur cluster binding (GO:0051536);;	K00366|2.8e-272|osa:4330835|K00366 ferredoxin-nitrite reductase [EC:1.7.7.1] | (RefSeq) ferredoxin--nitrite reductase, chloroplastic-like	Nitrogen metabolism (ko00910)	[P]	Inorganic ion transport and metabolism	Nitrite and sulphite reductase 4Fe-4S domain	Ferredoxin--nitrite reductase, chloroplastic OS=Oryza sativa subsp. japonica OX=39947 GN=Os01g0357100 PE=2 SV=1	P	Inorganic ion transport and metabolism	hypothetical protein OsI_09059 [Oryza sativa Indica Group]
	LOC_Os01g38580	560	122	441	7	25	16	5.45496	1.49886	5.59062	0.087012	0.335735	0.207332	1.84129e-14	-4.15956	down	[Q]	Secondary metabolites biosynthesis, transport and catabolism	Molecular Function: oxidoreductase activity, acting on single donors with incorporation of molecular oxygen, incorporation of two atoms of oxygen (GO:0016702);; Molecular Function: metal ion binding (GO:0046872);;	K17913|0.0e+00|dosa:Os01t0566500-01|K17913 carlactone synthase / all-trans-10'-apo-beta-carotenal 13,14-cleaving dioxygenase [EC:1.13.11.69 1.13.11.70] | (RefSeq) Os01g0566500; Similar to Dioxygenase RAMOSUS1.	Carotenoid biosynthesis (ko00906)	[Q]	Secondary metabolites biosynthesis, transport and catabolism	Retinal pigment epithelial membrane protein	Carotenoid cleavage dioxygenase 8 homolog A, chloroplastic OS=Oryza sativa subsp. japonica OX=39947 GN=CCD8A PE=2 SV=1	Q	Secondary metabolites biosynthesis, transport and catabolism	carotenoid cleavage dioxygenase 8 homolog A, chloroplastic [Oryza sativa Japonica Group]
	LOC_Os03g21060	514	622	509	149	264	141	6.11003	9.39008	7.88106	2.27753	4.36646	2.31888	2.42455e-05	-1.23517	down	--	--	Molecular Function: DNA binding (GO:0003677);; Cellular Component: nucleus (GO:0005634);; Biological Process: regulation of transcription, DNA-templated (GO:0006355);;	K00521|3.7e-38|cmos:111447866|K00521 ferric-chelate reductase [EC:1.16.1.7] | (RefSeq) ferric reduction oxidase 7, chloroplastic-like	--	--	--	No apical meristem (NAM) protein	NAC transcription factor NAM-B1 OS=Hordeum vulgare subsp. spontaneum OX=77009 GN=NAM-B1 PE=4 SV=1	K	Transcription	NAC transcription factor 47 [Oryza sativa Japonica Group]
	LOC_Os05g49170	610	459	433	133	176	124	12.3947	11.8389	11.4578	3.48049	4.98151	3.48728	4.44424e-13	-1.41814	down	--	--	Cellular Component: integral component of membrane (GO:0016021);;	K03251|1.8e-82|obr:102709085|K03251 translation initiation factor 3 subunit D | (RefSeq) eukaryotic translation initiation factor 3 subunit D-like	RNA transport (ko03013)	--	--	Cold acclimation protein WCOR413	Cold-regulated 413 inner membrane protein 1, chloroplastic OS=Arabidopsis thaliana OX=3702 GN=COR413IM1 PE=1 SV=1	S	Function unknown	cold-regulated 413 inner membrane protein 1, chloroplastic [Oryza sativa Japonica Group]
	LOC_Os05g02820	142	76	145	27	50	24	1.0246	0.689973	1.36106	0.246271	0.502178	0.237677	0.00176245	-1.48735	down	--	--	Biological Process: reproduction (GO:0000003);; Cellular Component: nuclear chromosome (GO:0000228);; Biological Process: nuclear division (GO:0000280);; Cellular Component: condensed chromosome (GO:0000793);; Cellular Component: condensed nuclear chromosome (GO:0000794);; Cellular Component: synaptonemal complex (GO:0000795);; Cellular Component: cellular_component (GO:0005575);; Cellular Compon…	--	--	--	--	--	WEB family protein At4g27595, chloroplastic OS=Arabidopsis thaliana OX=3702 GN=At4g27595 PE=2 SV=1	S	Function unknown	WEB family protein At3g02930, chloroplastic [Oryza sativa Japonica Group]
	LOC_Os11g07830	148	154	187	32	40	34	2.74183	3.63392	4.52647	0.759679	1.02847	0.8608	1.63957e-07	-1.86138	down	--	--	Cellular Component: apoplast (GO:0048046);;	K01870|1.2e-34|csat:104723377|K01870 isoleucyl-tRNA synthetase [EC:6.1.1.5] | (RefSeq) isoleucine--tRNA ligase, chloroplastic/mitochondrial-like	Aminoacyl-tRNA biosynthesis (ko00970)	--	--	Dirigent-like protein	Dirigent protein 21 OS=Arabidopsis thaliana OX=3702 GN=DIR21 PE=3 SV=1	S	Function unknown	dirigent protein 22 [Oryza sativa Japonica Group]
	LOC_Os11g42500	265	168	340	38	102	86	5.08954	4.07252	8.48691	0.925513	2.70966	2.27713	0.00122331	-1.43546	down	--	--	Cellular Component: apoplast (GO:0048046);;	K01870|6.4e-09|csat:104723377|K01870 isoleucyl-tRNA synthetase [EC:6.1.1.5] | (RefSeq) isoleucine--tRNA ligase, chloroplastic/mitochondrial-like	Aminoacyl-tRNA biosynthesis (ko00970)	--	--	Dirigent-like protein	Dirigent protein 11 OS=Arabidopsis thaliana OX=3702 GN=DIR11 PE=2 SV=1	S	Function unknown	dirigent protein 1 [Oryza sativa Japonica Group]
	LOC_Os11g07670	226	233	241	53	70	35	4.70414	6.16838	6.53124	1.4218	2.00996	0.982585	5.38485e-08	-1.80099	down	--	--	Cellular Component: apoplast (GO:0048046);;	K01870|2.2e-30|csat:104723377|K01870 isoleucyl-tRNA synthetase [EC:6.1.1.5] | (RefSeq) isoleucine--tRNA ligase, chloroplastic/mitochondrial-like	Aminoacyl-tRNA biosynthesis (ko00970)	--	--	Dirigent-like protein	Dirigent protein 21 OS=Arabidopsis thaliana OX=3702 GN=DIR21 PE=3 SV=1	S	Function unknown	dirigent protein 22 [Oryza sativa Japonica Group]
	LOC_Os02g06290	354	245	249	35	42	40	5.75451	5.04087	5.27719	0.733535	0.928035	0.905961	1.80396e-21	-2.47384	down	[P]	Inorganic ion transport and metabolism	--	K22547|5.9e-70|dosa:Os02t0157600-01|K22547 arsenate reductase [EC:1.20.4.1] | (RefSeq) Os02g0157600; Similar to senescence-associated protein DIN1.	--	[P]	Inorganic ion transport and metabolism	Rhodanese-like domain	Rhodanese-like domain-containing protein 15, chloroplastic OS=Arabidopsis thaliana OX=3702 GN=STR15 PE=2 SV=1	P	Inorganic ion transport and metabolism	thiosulfate sulfurtransferase 16, chloroplastic isoform X2 [Oryza sativa Japonica Group]
	LOC_Os01g63810	2363	1991	1612	533	636	640	24.3945	26.0796	21.69	7.1089	9.14007	9.12876	1.8793e-21	-1.34349	down	--	--	Molecular Function: starch binding (GO:2001070);;	K15535|2.5e-07|cqi:110714994|K15535 phosphoglucan, water dikinase [EC:2.7.9.5] | (RefSeq) phosphoglucan, water dikinase, chloroplastic-like isoform X1	--	--	--	Starch binding domain	--	S	Function unknown	uncharacterized protein LOC4324752 [Oryza sativa Japonica Group]
	LOC_Os07g32570	8491	4367	5623	1648	2557	1706	100.552	65.6044	86.7406	25.1374	42.2017	27.9438	7.73468e-10	-1.2563	down	[EH]	Amino acid transport and metabolism;; Coenzyme transport and metabolism	Molecular Function: oxidoreductase activity, acting on a sulfur group of donors, disulfide as acceptor (GO:0016671);; Biological Process: sulfate reduction (GO:0019419);;	K05907|1.7e-255|osa:4343348|K05907 adenylyl-sulfate reductase (glutathione) [EC:1.8.4.9] | (RefSeq) probable 5'-adenylylsulfate reductase 1, chloroplastic	Sulfur metabolism (ko00920)	[E]	Amino acid transport and metabolism	Phosphoadenosine phosphosulfate reductase family	Probable 5'-adenylylsulfate reductase 1, chloroplastic OS=Oryza sativa subsp. japonica OX=39947 GN=APR1 PE=2 SV=1	--	--	probable 5'-adenylylsulfate reductase 1, chloroplastic [Oryza sativa Japonica Group]
	LOC_Os01g59740	918	708	820	187	304	249	11.6512	11.4093	13.5618	3.06737	5.38113	4.37657	4.21858e-12	-1.36339	down	--	--	Cellular Component: integral component of membrane (GO:0016021);;	--	--	--	--	Protein RETICULATA-related	Protein RETICULATA-RELATED 3, chloroplastic OS=Arabidopsis thaliana OX=3702 GN=RER3 PE=1 SV=1	S	Function unknown	P0432B10.9 [Oryza sativa Japonica Group]
	LOC_Os09g32200	583	368	343	176	131	177	8.02995	6.42632	6.13933	3.12608	2.51367	3.36629	0.0001015	-1.01153	down	--	--	Molecular Function: ATP transmembrane transporter activity (GO:0005347);; Cellular Component: integral component of membrane (GO:0016021);;	K14684|3.2e-66|cqi:110723168|K14684 solute carrier family 25 (mitochondrial phosphate transporter), member 23/24/25/41 | (RefSeq) adenine nucleotide transporter BT1, chloroplastic/mitochondrial-like	--	[C]	Energy production and conversion	Mitochondrial carrier protein	Probable mitochondrial adenine nucleotide transporter BTL1 OS=Arabidopsis thaliana OX=3702 GN=At3g20240 PE=2 SV=1	C	Energy production and conversion	probable mitochondrial adenine nucleotide transporter BTL1 isoform X2 [Oryza sativa Japonica Group]
	LOC_Os08g09230	247	115	190	64	66	67	0.934737	0.549527	0.937867	0.311377	0.341758	0.348168	0.00196635	-1.09152	down	[G]	Carbohydrate transport and metabolism	Molecular Function: starch binding (GO:2001070);;	K00703|0.0e+00|osa:9268758|K00703 starch synthase [EC:2.4.1.21] | (RefSeq) starch synthase 3, chloroplastic/amyloplastic	Starch and sucrose metabolism (ko00500)	--	--	Starch/carbohydrate-binding module (family 53)	Soluble starch synthase 3a, chloroplastic/amyloplastic OS=Oryza sativa subsp. japonica OX=39947 GN=SSIIIA PE=1 SV=2	G	Carbohydrate transport and metabolism	RecName: Full=Soluble starch synthase 3a, chloroplastic/amyloplastic; AltName: Full=Protein FLOURY ENDOSPERM 5; AltName: Full=Soluble starch synthase IIIa; Short=OsSSIIIa; Flags: Precursor [Oryza sativa Japonica Group]
	LOC_Os04g54630	1179	1183	887	406	415	400	44.2377	56.3383	43.3779	19.6789	21.6953	20.7384	2.45238e-09	-1.04158	down	--	--	Cellular Component: integral component of membrane (GO:0016021);;	--	--	--	--	Chlorophyll A-B binding protein	Stress enhanced protein 2, chloroplastic OS=Arabidopsis thaliana OX=3702 GN=SEP2 PE=2 SV=1	S	Function unknown	stress enhanced protein 2, chloroplastic [Oryza sativa Japonica Group]
	LOC_Os04g05010	1972	1617	1784	528	395	431	35.965	37.4183	42.3965	12.4341	10.0246	10.8617	2.9044e-18	-1.61055	down	[T]	Signal transduction mechanisms	--	K00611|2.7e-38|ppp:112292645|K00611 ornithine carbamoyltransferase [EC:2.1.3.3] | (RefSeq) ornithine carbamoyltransferase, chloroplastic-like isoform X1	Arginine biosynthesis (ko00220);; Biosynthesis of amino acids (ko01230)	--	--	CBS domain	--	S	Function unknown	uncharacterized protein LOC4335011 [Oryza sativa Japonica Group]
	LOC_Os04g28990	149	88	163	20	58	40	2.6085	1.9443	3.72724	0.441902	1.41517	0.969565	0.00425505	-1.41418	down	[CR]	Energy production and conversion;; General function prediction only	Molecular Function: oxidoreductase activity (GO:0016491);;	K00224|9.6e-181|dosa:Os04t0359100-01|K00224 chloroplastic oxoene reductase [EC:1.3.1.-] | (RefSeq) Os04g0359100; Alcohol dehydrogenase superfamily, zinc-containing protein.	alpha-Linolenic acid metabolism (ko00592)	[CR]	Energy production and conversion;; General function prediction only	Zinc-binding dehydrogenase	Quinone-oxidoreductase QR1, chloroplastic OS=Triphysaria versicolor OX=64093 PE=1 SV=1	C	Energy production and conversion	quinone-oxidoreductase QR1, chloroplastic [Oryza sativa Japonica Group]
	LOC_Os10g34790	1009	745	898	66	94	70	17.8552	16.7196	20.6923	1.48835	2.30598	1.71123	4.85454e-58	-3.1606	down	--	--	Molecular Function: magnesium ion binding (GO:0000287);; Molecular Function: terpene synthase activity (GO:0010333);;	K15086|2.1e-154|dosa:Os02t0121700-01|K15086 (3S)-linalool synthase [EC:4.2.3.25] | (RefSeq) Os02g0121700; Terpenoid synthase domain containing protein.	Monoterpenoid biosynthesis (ko00902)	--	--	Terpene synthase family, metal binding domain	S-(+)-linalool synthase, chloroplastic OS=Oryza sativa subsp. japonica OX=39947 GN=LIS PE=2 SV=1	S	Function unknown	putative terpene synthase [Oryza sativa Japonica Group]
	LOC_Os05g32460	66	119	130	23	16	21	1.52296	3.50839	3.94385	0.669457	0.498154	0.671918	0.000121827	-2.06572	down	--	--	Biological Process: positive regulation of sequence-specific DNA binding transcription factor activity (GO:0051091);;	--	--	--	--	VQ motif	Sigma factor binding protein 1, chloroplastic OS=Arabidopsis thaliana OX=3702 GN=SIB1 PE=1 SV=1	S	Function unknown	hypothetical protein OsI_19832 [Oryza sativa Indica Group]
	LOC_Os03g15530	2449	2045	1929	468	626	628	24.8751	26.3536	25.5196	6.13733	8.86143	8.81997	3.62213e-27	-1.52924	down	--	--	--	--	--	--	--	Fantastic Four meristem regulator	Protein FAF-like, chloroplastic OS=Arabidopsis thaliana OX=3702 GN=At5g22090 PE=2 SV=1	S	Function unknown	protein FAF-like, chloroplastic [Oryza sativa Japonica Group]
	LOC_Os08g33720	2671	1622	2242	1010	748	663	34.594	26.6403	37.8176	16.91	13.49	11.8786	8.23896e-06	-1.04087	down	[C]	Energy production and conversion	Biological Process: carbohydrate metabolic process (GO:0005975);; Biological Process: tricarboxylic acid cycle (GO:0006099);; Biological Process: malate metabolic process (GO:0006108);; Molecular Function: L-malate dehydrogenase activity (GO:0030060);;	K00026|1.9e-212|osa:4345657|K00026 malate dehydrogenase [EC:1.1.1.37] | (RefSeq) malate dehydrogenase, chloroplastic	Citrate cycle (TCA cycle) (ko00020);; Cysteine and methionine metabolism (ko00270);; Pyruvate metabolism (ko00620);; Glyoxylate and dicarboxylate metabolism (ko00630);; Carbon fixation in photosynthetic organisms (ko00710);; Carbon metabolism (ko01200)	[C]	Energy production and conversion	lactate/malate dehydrogenase, NAD binding domain	Malate dehydrogenase, chloroplastic OS=Arabidopsis thaliana OX=3702 GN=At3g47520 PE=1 SV=1	C	Energy production and conversion	malate dehydrogenase, chloroplastic isoform X1 [Oryza sativa Japonica Group]
	LOC_Os07g48550	2083	1259	1653	350	638	454	27.4618	21.0544	28.3769	5.95444	11.7175	8.26833	5.64213e-11	-1.4221	down	--	--	Molecular Function: DNA binding (GO:0003677);; Cellular Component: nucleus (GO:0005634);; Biological Process: regulation of transcription, DNA-templated (GO:0006355);;	K00521|4.1e-37|cmos:111447866|K00521 ferric-chelate reductase [EC:1.16.1.7] | (RefSeq) ferric reduction oxidase 7, chloroplastic-like	--	--	--	No apical meristem (NAM) protein	NAC domain-containing protein 87 OS=Arabidopsis thaliana OX=3702 GN=NAC087 PE=2 SV=1	K	Transcription	NAC domain-containing protein 87 [Oryza sativa Japonica Group]
	LOC_Os03g57120	861	521	716	233	318	230	10.5052	8.07101	11.3951	3.66557	5.38199	3.88613	9.39322e-07	-1.0506	down	[P]	Inorganic ion transport and metabolism	Molecular Function: oxidoreductase activity (GO:0016491);;	K02641|3.0e-168|dosa:Os03t0784700-01|K02641 ferredoxin--NADP+ reductase [EC:1.18.1.2] | (RefSeq) Os03g0784700; Ferredoxin--NADP reductase, root isozyme, chloroplast precursor (EC 1.18.1.2) (FNR).	Photosynthesis (ko00195)	[C]	Energy production and conversion	Oxidoreductase NAD-binding domain	Ferredoxin--NADP reductase, root isozyme, chloroplastic OS=Oryza sativa subsp. japonica OX=39947 GN=Os03g0784700 PE=1 SV=1	C	Energy production and conversion	hypothetical protein DAI22_03g364800 [Oryza sativa Japonica Group]
	LOC_Os05g10940	284	251	295	107	116	99	3.22034	3.60659	4.35432	1.5615	1.82535	1.54377	7.08126e-05	-1.00598	down	[P]	Inorganic ion transport and metabolism	Molecular Function: zinc ion transmembrane transporter activity (GO:0005385);; Cellular Component: integral component of membrane (GO:0016021);;	K14709|1.8e-170|dosa:Os05t0198400-01|K14709 solute carrier family 39 (zinc transporter), member 1/2/3 | (RefSeq) Os05g0198400, ZIP7, ZINC_TRANSPORTER_7; Similar to Zinc transporter 4, chloroplast precursor (ZRT/IRT-like protein 4).	--	[P]	Inorganic ion transport and metabolism	ZIP Zinc transporter	Zinc transporter 7 OS=Oryza sativa subsp. japonica OX=39947 GN=ZIP7 PE=2 SV=1	P	Inorganic ion transport and metabolism	zinc transporter 7 [Oryza sativa Japonica Group]
thylakoid	LOC_Os03g03990	1647	1228	1240	2488	2084	2924	26.5967	25.1512	26.0703	51.9447	46.9168	65.3523	1.66092e-12	1.25433	up	--	--	Cellular Component: chloroplast thylakoid membrane (GO:0009535);; Biological Process: response to high light intensity (GO:0009644);; Cellular Component: chloroplast envelope (GO:0009941);; Molecular Function: protein binding, bridging (GO:0030674);; Molecular Function: identical protein binding (GO:0042802);; Biological Process: protein import into chloroplast thylakoid membrane (GO:0045038);; B…	K12271|2.7e-198|osa:4331514|K12271 signal recognition particle 43 kDa protein | (RefSeq) probable signal recognition particle 43 kDa protein, chloroplastic	--	[R]	General function prediction only	Ankyrin repeats (many copies)	Probable signal recognition particle 43 kDa protein, chloroplastic OS=Oryza sativa subsp. japonica OX=39947 GN=Os03g0131900 PE=2 SV=1	S	Function unknown	probable signal recognition particle 43 kDa protein, chloroplastic [Oryza sativa Japonica Group]
	LOC_Os07g47300	1334	1206	794	1858	1786	1964	10.9677	12.5851	8.50306	19.7604	20.4847	22.3545	6.00391e-10	1.13642	up	[DL]	Cell cycle control, cell division, chromosome partitioning;; Replication, recombination and repair	Molecular Function: magnesium ion binding (GO:0000287);; Molecular Function: GTPase activity (GO:0003924);; Molecular Function: GTP binding (GO:0005525);; Biological Process: rRNA processing (GO:0006364);; Biological Process: response to light stimulus (GO:0009416);; Cellular Component: chloroplast stroma (GO:0009570);; Biological Process: chloroplast organization (GO:0009658);; Cellular Componen…	K03979|2.1e-127|vcn:VOLCADRAFT_65003|K03979 GTPase [EC:3.6.5.-] | (RefSeq) hypothetical protein	--	[R]	General function prediction only	GTP1/OBG	Probable GTP-binding protein OBGC1, chloroplastic OS=Oryza sativa subsp. indica OX=39946 GN=OBGC1 PE=3 SV=1	S	Function unknown	probable GTP-binding protein OBGC1, chloroplastic [Oryza sativa Japonica Group]
	LOC_Os08g07060	478	465	475	847	650	887	8.47739	10.4642	10.9796	19.4254	16.0794	21.7866	3.88845e-07	1.11926	up	[S]	Function unknown	Cellular Component: cellular_component (GO:0005575);; Cellular Component: intracellular (GO:0005622);; Cellular Component: cell (GO:0005623);; Cellular Component: cytoplasm (GO:0005737);; Biological Process: biological_process (GO:0008150);; Cellular Component: chloroplast (GO:0009507);; Cellular Component: plastid stroma (GO:0009532);; Cellular Component: chloroplast thylakoid (GO:0009534);; Cel…	--	--	--	--	Chlororespiratory reduction 6	Protein CHLORORESPIRATORY REDUCTION 6, chloroplastic OS=Arabidopsis thaliana OX=3702 GN=CRR6 PE=2 SV=1	S	Function unknown	protein CHLORORESPIRATORY REDUCTION 6, chloroplastic [Oryza sativa Japonica Group]
	LOC_Os02g15900	3475	2800	3196	5879	5032	6067	70.7412	72.3164	84.7379	154.736	142.811	170.931	7.77168e-15	1.21776	up	[J]	Translation, ribosomal structure and biogenesis	Molecular Function: RNA binding (GO:0003723);; Molecular Function: structural constituent of ribosome (GO:0003735);; Cellular Component: nucleus (GO:0005634);; Cellular Component: ribosome (GO:0005840);; Biological Process: translation (GO:0006412);; Biological Process: response to cold (GO:0009409);; Cellular Component: chloroplast stroma (GO:0009570);; Biological Process: chloroplast organizati…	K02888|7.5e-86|dosa:Os02t0259600-01|K02888 large subunit ribosomal protein L21 | (RefSeq) Os02g0259600; Similar to 50S ribosomal protein L21, chloroplast precursor (CL21) (CS-L7).	Ribosome (ko03010)	[J]	Translation, ribosomal structure and biogenesis	Ribosomal prokaryotic L21 protein	50S ribosomal protein L21, chloroplastic OS=Arabidopsis thaliana OX=3702 GN=RPL21 PE=2 SV=1	J	Translation, ribosomal structure and biogenesis	50S ribosomal protein L21, chloroplastic [Oryza sativa Japonica Group]
	LOC_Os02g05890	330	341	391	787	974	829	5.93943	7.7769	9.15292	18.304	24.4462	20.6468	3.62919e-17	1.63326	up	--	--	Cellular Component: chloroplast (GO:0009507);; Biological Process: thylakoid membrane organization (GO:0010027);; Biological Process: chloroplast proton-transporting ATP synthase complex assembly (GO:0033614);;	--	--	--	--	--	Protein YELLOW LEAF 1, choloroplastic OS=Oryza sativa subsp. japonica OX=39947 GN=YL1 PE=1 SV=1	--	--	uncharacterized protein LOC4328331 isoform X1 [Oryza sativa Japonica Group]
	LOC_Os03g59640	1444	1122	1332	2598	2354	2920	11.9023	11.7237	14.2911	27.6826	27.0458	33.2989	1.49675e-17	1.3896	up	[H]	Coenzyme transport and metabolism	Molecular Function: ATP binding (GO:0005524);; Cellular Component: chloroplast thylakoid (GO:0009534);; Cellular Component: chloroplast stroma (GO:0009570);; Biological Process: photosynthesis (GO:0015979);; Biological Process: chlorophyll biosynthetic process (GO:0015995);; Molecular Function: magnesium chelatase activity (GO:0016851);;	K03404|0.0e+00|dosa:Os03t0811100-01|K03404 magnesium chelatase subunit D [EC:6.6.1.1] | (RefSeq) Os03g0811100; Similar to Magnesium-chelatase subunit chlD, chloroplast precursor (EC 6.6.1.1) (Mg-protoporphyrin IX chelatase) (Mg-chelatase subunit D).	Porphyrin and chlorophyll metabolism (ko00860)	--	--	AAA lid domain	Magnesium-chelatase subunit ChlD, chloroplastic OS=Oryza sativa subsp. indica OX=39946 GN=CHLD PE=3 SV=1	F	Nucleotide transport and metabolism	magnesium-chelatase subunit ChlD, chloroplastic [Oryza sativa Japonica Group]
	LOC_Os05g01270	3195	2813	3097	7592	6626	7056	60.4881	67.5777	76.3895	185.862	174.923	184.906	9.44436e-27	1.59354	up	[O]	Posttranslational modification, protein turnover, chaperones	Biological Process: protein peptidyl-prolyl isomerization (GO:0000413);; Molecular Function: peptidyl-prolyl cis-trans isomerase activity (GO:0003755);; Cellular Component: cytoplasm (GO:0005737);; Biological Process: protein folding (GO:0006457);; Cellular Component: chloroplast stromal thylakoid (GO:0009533);; Cellular Component: chloroplast thylakoid membrane (GO:0009535);; Biological Process:…	K03768|5.2e-139|dosa:Os05t0103200-01|K03768 peptidyl-prolyl cis-trans isomerase B (cyclophilin B) [EC:5.2.1.8] | (RefSeq) Os05g0103200, CYCLOPHILIN_20-2, CYP20-2; Cyclophilin-like domain containing protein.	--	[O]	Posttranslational modification, protein turnover, chaperones	Cyclophilin type peptidyl-prolyl cis-trans isomerase/CLD	Photosynthetic NDH subunit of lumenal location 5, chloroplastic OS=Arabidopsis thaliana OX=3702 GN=PNSL5 PE=1 SV=1	O	Posttranslational modification, protein turnover, chaperones	photosynthetic NDH subunit of lumenal location 5, chloroplastic [Oryza sativa Japonica Group]
	LOC_Os08g29110	82	72	103	151	158	174	2.08905	2.32477	3.40005	4.8652	5.52894	6.06375	5.32067e-05	1.26709	up	[O]	Posttranslational modification, protein turnover, chaperones	Cellular Component: thylakoid (GO:0009579);; Biological Process: plastid organization (GO:0009657);; Molecular Function: protein disulfide oxidoreductase activity (GO:0015035);; Cellular Component: chloroplast nucleoid (GO:0042644);; Biological Process: cell redox homeostasis (GO:0045454);; Molecular Function: protein-disulfide reductase activity (GO:0047134);;	K05387|9.7e-45|hbr:110641852|K05387 glutamate receptor, ionotropic, plant | (RefSeq) glutamate receptor 2.1-like	--	[O]	Posttranslational modification, protein turnover, chaperones	Thioredoxin	Thioredoxin-like protein CITRX, chloroplastic OS=Oryza sativa subsp. japonica OX=39947 GN=Os08g0378900 PE=2 SV=1	O	Posttranslational modification, protein turnover, chaperones	thioredoxin-like protein CITRX, chloroplastic [Oryza sativa Japonica Group]
	LOC_Os07g38150	102	77	70	359	325	222	3.14263	3.01281	2.81381	14.3307	13.9825	9.48785	1.12575e-16	2.24892	up	--	--	Cellular Component: chloroplast thylakoid membrane (GO:0009535);; Cellular Component: integral component of membrane (GO:0016021);;	--	--	--	--	--	--	--	--	uncharacterized protein LOC4343647 [Oryza sativa Japonica Group]
	LOC_Os10g38229	369	288	141	568	257	452	3.59758	3.55921	1.7814	7.15789	3.49203	6.09085	0.0079731	1.10667	up	[M]	Cell wall/membrane/envelope biogenesis	Cellular Component: thylakoid (GO:0009579);; Biological Process: photosynthesis (GO:0015979);; Cellular Component: integral component of membrane (GO:0016021);; Molecular Function: metal ion binding (GO:0046872);;	K02689|0.0e+00|obr:BBW32_gp064|K02689 photosystem I P700 chlorophyll a apoprotein A1 | (RefSeq) psaA; photosystem I P700 apoprotein A1	Photosynthesis (ko00195)	--	--	Photosystem I psaA/psaB protein	Photosystem I P700 chlorophyll a apoprotein A1 OS=Oryza nivara OX=4536 GN=psaA PE=3 SV=1	C	Energy production and conversion	photosystem I P700 chlorophyll A apoprotein A1 [Oryza sativa Japonica Group]
	LOC_Os01g20110	193	103	112	220	450	347	2.33762	1.57144	1.76178	3.44134	7.60537	5.82595	1.16323e-08	1.70401	up	--	--	Cellular Component: cellular_component (GO:0005575);; Cellular Component: intracellular (GO:0005622);; Cellular Component: cell (GO:0005623);; Cellular Component: cytoplasm (GO:0005737);; Cellular Component: chloroplast (GO:0009507);; Cellular Component: plastid envelope (GO:0009526);; Cellular Component: chloroplast thylakoid (GO:0009534);; Cellular Component: chloroplast thylakoid membrane (GO:…	--	--	--	--	--	Uncharacterized protein At4g37920 OS=Arabidopsis thaliana OX=3702 GN=At4g37920 PE=2 SV=2	C	Energy production and conversion	uncharacterized protein At4g37920 [Oryza sativa Japonica Group]
	LOC_Os03g17174	297	195	507	785	629	871	6.32532	5.21056	14.0027	21.6601	18.6893	25.7236	2.69016e-05	1.54417	up	--	--	Molecular Function: calcium ion binding (GO:0005509);; Cellular Component: chloroplast thylakoid membrane (GO:0009535);; Cellular Component: photosystem II oxygen evolving complex (GO:0009654);; Biological Process: photosynthesis (GO:0015979);; Cellular Component: extrinsic component of membrane (GO:0019898);;	K02717|1.9e-15|obr:102715278|K02717 photosystem II oxygen-evolving enhancer protein 2 | (RefSeq) psbP-like protein 1, chloroplastic	Photosynthesis (ko00195)	--	--	PsbP	Photosynthetic NDH subunit of lumenal location 1, chloroplastic OS=Arabidopsis thaliana OX=3702 GN=PNSL1 PE=1 SV=2	S	Function unknown	hypothetical protein DAI22_03g131900 [Oryza sativa Japonica Group]
	LOC_Os01g59920	20	10	12	33	184	109	0.239941	0.147847	0.181002	0.517527	3.16371	1.85242	1.28461e-07	3.31875	up	[E]	Amino acid transport and metabolism	Molecular Function: cysteine synthase activity (GO:0004124);; Cellular Component: cytoplasm (GO:0005737);; Biological Process: cysteine biosynthetic process from serine (GO:0006535);; Cellular Component: chloroplast (GO:0009507);; Biological Process: photosynthetic acclimation (GO:0009643);; Biological Process: regulation of hydrogen peroxide metabolic process (GO:0010310);; Biological Process: p…	K22846|1.6e-211|dosa:Os01t0814800-01|K22846 S-sulfo-L-cysteine synthase (O-acetyl-L-serine-dependent) [EC:2.5.1.144] | (RefSeq) Os01g0814800; Similar to Cysteine synthase, chloroplast precursor (EC 2.5.1.47) (O-acetylserine sulfhydrylase) (O-acetylserine (Thiol)-lyase) (CSase B) (CS-B) (OAS-TL B).	Cysteine and methionine metabolism (ko00270);; Biosynthesis of amino acids (ko01230)	[E]	Amino acid transport and metabolism	Pyridoxal-phosphate dependent enzyme	S-sulfo-L-cysteine synthase (O-acetyl-L-serine-dependent), chloroplastic OS=Arabidopsis thaliana OX=3702 GN=CS26 PE=1 SV=1	E	Amino acid transport and metabolism	cysteine synthase-like [Oryza sativa Japonica Group]
	LOC_Os08g15460	440	300	521	655	713	768	2.87031	2.48005	4.42238	5.52309	6.81962	6.93341	6.21058e-06	1.12186	up	[U]	Intracellular trafficking, secretion, and vesicular transport	Cellular Component: chloroplast thylakoid membrane (GO:0009535);; Biological Process: protein transport (GO:0015031);; Cellular Component: integral component of membrane (GO:0016021);;	K10956|5.7e-287|dosa:Os08t0254500-01|K10956 protein transport protein SEC61 subunit alpha | (RefSeq) Os08g0254500; Similar to Preprotein translocase secY subunit, chloroplast precursor (CpSecY).	Protein export (ko03060);; Protein processing in endoplasmic reticulum (ko04141);; Phagosome (ko04145)	--	--	SecY translocase	Preprotein translocase subunit SECY, chloroplastic OS=Oryza sativa subsp. japonica OX=39947 GN=SECY PE=2 SV=1	U	Intracellular trafficking, secretion, and vesicular transport	preprotein translocase subunit SECY, chloroplastic [Oryza sativa Japonica Group]
	LOC_Os05g01675	522	553	349	942	400	1164	5.0803	6.83662	4.42506	11.8689	5.43723	15.7029	0.00263086	1.21135	up	[M]	Cell wall/membrane/envelope biogenesis	Molecular Function: magnesium ion binding (GO:0000287);; Molecular Function: electron carrier activity (GO:0009055);; Cellular Component: photosystem I (GO:0009522);; Cellular Component: chloroplast thylakoid membrane (GO:0009535);; Biological Process: photosynthesis (GO:0015979);; Cellular Component: integral component of membrane (GO:0016021);; Molecular Function: chlorophyll binding (GO:001616…	K02689|0.0e+00|obr:BBW32_gp064|K02689 photosystem I P700 chlorophyll a apoprotein A1 | (RefSeq) psaA; photosystem I P700 apoprotein A1	Photosynthesis (ko00195)	--	--	Photosystem I psaA/psaB protein	Photosystem I P700 chlorophyll a apoprotein A1 OS=Oryza nivara OX=4536 GN=psaA PE=3 SV=1	C	Energy production and conversion	photosystem I P700 chlorophyll A apoprotein A1 [Oryza sativa Indica Group]
	LOC_Os07g34950	101	82	81	293	329	315	1.69863	1.76673	1.777	6.54163	7.83187	7.42584	2.18321e-27	2.20209	up	[S]	Function unknown	Cellular Component: cellular_component (GO:0005575);; Cellular Component: intracellular (GO:0005622);; Cellular Component: cell (GO:0005623);; Cellular Component: cytoplasm (GO:0005737);; Cellular Component: chloroplast (GO:0009507);; Cellular Component: plastid (GO:0009536);; Cellular Component: thylakoid (GO:0009579);; Cellular Component: thylakoid lumen (GO:0031977);; Cellular Component: organ…	--	--	--	--	--	Thylakoid lumenal 15.0 kDa protein 2, chloroplastic OS=Arabidopsis thaliana OX=3702 GN=At5g52970 PE=1 SV=2	S	Function unknown	hypothetical protein EE612_039742, partial [Oryza sativa]
	LOC_Os05g50980	408	363	347	543	614	631	4.87972	5.50069	5.39817	8.39148	10.2332	10.4368	4.15836e-11	1.04657	up	--	--	Cellular Component: plastid-encoded plastid RNA polymerase complex (GO:0000427);; Biological Process: response to light stimulus (GO:0009416);; Cellular Component: plastid chromosome (GO:0009508);; Cellular Component: chloroplast thylakoid (GO:0009534);; Biological Process: chloroplast organization (GO:0009658);; Biological Process: thylakoid membrane organization (GO:0010027);; Cellular Componen…	K00592|2.0e-14|psom:113300303|K00592 [ribulose-bisphosphate carboxylase]/[fructose-bisphosphate aldolase]-lysine N-methyltransferase [EC:2.1.1.127 2.1.1.259] | (RefSeq) fructose-bisphosphate aldolase-lysine N-methyltransferase, chloroplastic-like	--	--	--	SET domain	Protein PLASTID TRANSCRIPTIONALLY ACTIVE 14 OS=Arabidopsis thaliana OX=3702 GN=PTAC14 PE=1 SV=1	S	Function unknown	hypothetical protein OsI_21183 [Oryza sativa Indica Group]
	LOC_Os06g11400	18	21	26	75	73	94	0.380972	0.583637	0.744246	2.15325	2.24987	2.88504	3.45254e-07	2.25024	up	[J]	Translation, ribosomal structure and biogenesis	Cellular Component: thylakoid (GO:0009579);; Cellular Component: integral component of membrane (GO:0016021);;	K01092|3.7e-11|boe:106307850|K01092 myo-inositol-1(or 4)-monophosphatase [EC:3.1.3.25] | (RefSeq) phosphatase IMPL1, chloroplastic-like isoform X1	Inositol phosphate metabolism (ko00562);; Phosphatidylinositol signaling system (ko04070)	--	--	CAAD domains of cyanobacterial aminoacyl-tRNA synthetase	Protein CURVATURE THYLAKOID 1D, chloroplastic OS=Arabidopsis thaliana OX=3702 GN=CURT1D PE=1 SV=1	S	Function unknown	protein CURVATURE THYLAKOID 1A, chloroplastic [Oryza sativa Japonica Group]
	LOC_Os01g01790	3414	2493	2370	4308	4024	4454	31.3428	28.9782	28.2377	50.9054	51.359	56.4194	3.31198e-15	1.01701	up	--	--	Biological Process: response to reactive oxygen species (GO:0000302);; Biological Process: response to singlet oxygen (GO:0000304);; Cellular Component: cellular_component (GO:0005575);; Cellular Component: intracellular (GO:0005622);; Cellular Component: cell (GO:0005623);; Biological Process: response to stress (GO:0006950);; Biological Process: response to oxidative stress (GO:0006979);; Biolo…	K18681|2.4e-39|csl:COCSUDRAFT_60817|K18681 DIS3-like exonuclease 1 [EC:3.1.13.-] | (RefSeq) RNB-domain-containing protein	RNA degradation (ko03018)	--	--	Domain of unknown function (DUF3506)	Protein EXECUTER 2, chloroplastic OS=Oryza sativa subsp. japonica OX=39947 GN=EX2 PE=2 SV=1	S	Function unknown	protein EXECUTER 2, chloroplastic [Oryza sativa Japonica Group]
	LOC_Os02g51020	1552	1170	1634	3767	2736	3323	32.2197	30.7997	44.189	101.101	79.1908	95.4581	1.81301e-13	1.54887	up	--	--	Cellular Component: chloroplast thylakoid membrane (GO:0009535);; Biological Process: photosynthetic electron transport in photosystem I (GO:0009773);; Cellular Component: NAD(P)H dehydrogenase complex (plastoquinone) (GO:0010598);;	--	--	--	--	--	Photosynthetic NDH subunit of subcomplex B 4, chloroplastic OS=Arabidopsis thaliana OX=3702 GN=PNSB4 PE=2 SV=1	--	--	photosynthetic NDH subunit of subcomplex B 4, chloroplastic [Oryza sativa Japonica Group]
	LOC_Os03g15870	855	599	1040	2335	2436	2723	14.3002	12.7057	22.6434	50.5022	56.8138	63.029	1.33381e-18	1.94756	up	[J]	Translation, ribosomal structure and biogenesis	Molecular Function: structural constituent of ribosome (GO:0003735);; Cellular Component: nucleus (GO:0005634);; Biological Process: translation (GO:0006412);; Molecular Function: poly(U) RNA binding (GO:0008266);; Cellular Component: chloroplast thylakoid membrane (GO:0009535);; Cellular Component: chloroplast stroma (GO:0009570);; Cellular Component: cytosolic ribosome (GO:0022626);;	K02926|7.5e-154|dosa:Os03t0265400-01|K02926 large subunit ribosomal protein L4 | (RefSeq) Os03g0265400; Similar to 50S ribosomal protein L4, chloroplast precursor (R-protein L4).	Ribosome (ko03010)	[J]	Translation, ribosomal structure and biogenesis	Ribosomal protein L4/L1 family	50S ribosomal protein L4, chloroplastic OS=Arabidopsis thaliana OX=3702 GN=RPL4 PE=2 SV=2	J	Translation, ribosomal structure and biogenesis	50S ribosomal protein L4, chloroplastic [Oryza sativa Japonica Group]
	LOC_Os12g37710	350	304	337	433	580	551	4.85285	5.34736	6.0843	7.78546	11.2265	10.5518	5.60485e-08	1.01858	up	--	--	Molecular Function: calcium ion binding (GO:0005509);; Cellular Component: photosystem II oxygen evolving complex (GO:0009654);; Biological Process: photosynthesis (GO:0015979);; Cellular Component: extrinsic component of membrane (GO:0019898);;	--	--	--	--	PsbP	PsbP domain-containing protein 1, chloroplastic OS=Arabidopsis thaliana OX=3702 GN=PPD1 PE=1 SV=1	S	Function unknown	Thylakoid lumenal 21.5 kDa protein, chloroplast precursor, putative, expressed [Oryza sativa Japonica Group]
	LOC_Os07g38300	1590	1740	1603	3459	3600	3938	27.3476	37.9537	35.9016	76.8854	86.2802	93.7265	1.15102e-20	1.51278	up	[J]	Translation, ribosomal structure and biogenesis	Molecular Function: copper ion binding (GO:0005507);; Cellular Component: chloroplast stroma (GO:0009570);; Cellular Component: thylakoid (GO:0009579);; Biological Process: chloroplast organization (GO:0009658);; Biological Process: embryo development ending in seed dormancy (GO:0009793);; Biological Process: defense response to fungus, incompatible interaction (GO:0009817);; Biological Process: …	K02838|5.1e-96|dosa:Os07t0570700-01|K02838 ribosome recycling factor | (RefSeq) Os07g0570700; Ribosome recycling factor family protein.	--	[J]	Translation, ribosomal structure and biogenesis	Ribosome recycling factor	Ribosome-recycling factor, chloroplastic OS=Oryza sativa subsp. indica OX=39946 GN=OsI_26546 PE=1 SV=2	J	Translation, ribosomal structure and biogenesis	ribosome-recycling factor, chloroplastic [Oryza sativa Japonica Group]
	LOC_Os03g53640	184	118	272	462	603	614	4.11747	3.32851	7.91799	13.3881	18.8283	19.0378	2.93059e-09	1.89508	up	--	--	Cellular Component: chloroplast thylakoid lumen (GO:0009543);; Biological Process: photosystem II assembly (GO:0010207);;	--	--	--	--	Photosystem II Pbs27	Photosystem II D1 precursor processing protein PSB27-H2, chloroplastic OS=Arabidopsis thaliana OX=3702 GN=PSB27-2 PE=1 SV=1	S	Function unknown	photosystem II D1 precursor processing protein PSB27-H2, chloroplastic [Oryza sativa Japonica Group]
	LOC_Os01g18210	289	228	294	493	496	491	5.43918	5.43826	7.20733	11.9853	13.0067	12.7684	1.80467e-10	1.23547	up	[O]	Posttranslational modification, protein turnover, chaperones	Molecular Function: peptidyl-prolyl cis-trans isomerase activity (GO:0003755);; Biological Process: protein folding (GO:0006457);; Biological Process: response to oxidative stress (GO:0006979);; Cellular Component: chloroplast thylakoid membrane (GO:0009535);; Cellular Component: chloroplast stroma (GO:0009570);; Biological Process: response to light intensity (GO:0009642);; Biological Process: r…	K03768|9.4e-138|osa:4327912|K03768 peptidyl-prolyl cis-trans isomerase B (cyclophilin B) [EC:5.2.1.8] | (RefSeq) peptidyl-prolyl cis-trans isomerase A1	--	[O]	Posttranslational modification, protein turnover, chaperones	Cyclophilin type peptidyl-prolyl cis-trans isomerase/CLD	Peptidyl-prolyl cis-trans isomerase CYP20-3, chloroplastic OS=Arabidopsis thaliana OX=3702 GN=CYP20-3 PE=1 SV=1	O	Posttranslational modification, protein turnover, chaperones	peptidyl-prolyl cis-trans isomerase A1 [Oryza sativa Japonica Group]
	LOC_Os04g51300	11853	8455	11288	17283	13906	18076	126.27	114.273	156.629	238.041	206.53	266.495	7.0016e-08	1.02051	up	--	--	Molecular Function: peroxidase activity (GO:0004601);; Biological Process: response to oxidative stress (GO:0006979);; Molecular Function: heme binding (GO:0020037);;	K00434|1.6e-194|dosa:Os04t0602100-01|K00434 L-ascorbate peroxidase [EC:1.11.1.11] | (RefSeq) Os04g0602100; Plant ascorbate peroxidase domain containing protein.	Ascorbate and aldarate metabolism (ko00053);; Glutathione metabolism (ko00480)	--	--	Peroxidase	Thylakoid lumenal 29 kDa protein, chloroplastic OS=Solanum lycopersicum OX=4081 GN=CLEB3J9 PE=3 SV=1	S	Function unknown	thylakoid lumenal 29 kDa protein, chloroplastic [Oryza sativa Japonica Group]
	LOC_Os08g39430	1369	1195	1102	2914	2301	2871	41.0553	45.4673	43.0406	113.026	96.2428	119.233	7.88132e-20	1.52242	up	--	--	Molecular Function: calcium ion binding (GO:0005509);; Cellular Component: photosystem II oxygen evolving complex (GO:0009654);; Biological Process: photosynthesis (GO:0015979);; Cellular Component: extrinsic component of membrane (GO:0019898);;	--	--	--	--	PsbP	Thylakoid lumenal 19 kDa protein, chloroplastic OS=Arabidopsis thaliana OX=3702 GN=At3g63540 PE=1 SV=2	S	Function unknown	thylakoid lumenal 19 kDa protein, chloroplastic [Oryza sativa Japonica Group]
	LOC_Os07g18720	1880	1627	1543	2721	2615	2755	22.3944	24.5809	23.9322	41.9054	43.4175	45.4106	2.46516e-17	1.05488	up	[R]	General function prediction only	Cellular Component: chloroplast thylakoid membrane (GO:0009535);;	--	--	--	--	Tetratricopeptide repeat	--	S	Function unknown	hypothetical protein DAI22_07g104100 [Oryza sativa Japonica Group]
	LOC_Os01g59090	2409	1825	2132	3897	2980	3803	44.2684	42.5426	51.0442	92.5974	76.3576	96.7377	4.25874e-10	1.1291	up	--	--	Molecular Function: calcium ion binding (GO:0005509);; Cellular Component: chloroplast thylakoid (GO:0009534);; Cellular Component: chloroplast stroma (GO:0009570);; Cellular Component: photosystem II oxygen evolving complex (GO:0009654);; Biological Process: photosynthesis (GO:0015979);; Cellular Component: extrinsic component of membrane (GO:0019898);; Cellular Component: thylakoid lumen (GO:00…	K02717|1.5e-06|ath:AT3G55330|K02717 photosystem II oxygen-evolving enhancer protein 2 | (RefSeq) PPL1; PsbP-like protein 1	Photosynthesis (ko00195)	--	--	PsbP	PsbP domain-containing protein 6, chloroplastic OS=Arabidopsis thaliana OX=3702 GN=PPD6 PE=1 SV=1	S	Function unknown	psbP domain-containing protein 6, chloroplastic [Oryza sativa Japonica Group]
	Oryza_sativa_newGene_1158	3280	2451	2771	6923	6110	7038	45.5373	43.1621	50.1068	124.281	118.284	135.248	4.38639e-31	1.62056	up	[R]	General function prediction only	Cellular Component: cellular_component (GO:0005575);; Cellular Component: intracellular (GO:0005622);; Cellular Component: cell (GO:0005623);; Cellular Component: cytoplasm (GO:0005737);; Biological Process: organelle organization (GO:0006996);; Biological Process: biological_process (GO:0008150);; Cellular Component: chloroplast (GO:0009507);; Cellular Component: plastid envelope (GO:0009526);; …	--	--	[R]	General function prediction only	Photosynthesis system II assembly factor YCF48	Photosystem II stability/assembly factor HCF136, chloroplastic OS=Oryza sativa subsp. japonica OX=39947 GN=HCF136 PE=3 SV=1	U	Intracellular trafficking, secretion, and vesicular transport	photosystem II stability/assembly factor HCF136, chloroplastic [Oryza sativa Japonica Group]
	LOC_Os08g40430	106	191	265	475	463	572	1.03923	2.37947	3.38678	6.02425	6.32928	7.7657	6.02693e-06	1.73916	up	--	--	Molecular Function: double-stranded DNA binding (GO:0003690);; Molecular Function: single-stranded RNA binding (GO:0003727);; Biological Process: regulation of transcription, DNA-templated (GO:0006355);; Cellular Component: chloroplast (GO:0009507);; Biological Process: chloroplast organization (GO:0009658);; Biological Process: developmental process (GO:0032502);; Cellular Component: thylakoid m…	K15032|8.6e-105|dosa:Os08t0515800-01|K15032 mTERF domain-containing protein, mitochondrial | (RefSeq) Os08g0515800; Mitochodrial transcription termination factor-related family protein.	--	[KR]	Transcription;; General function prediction only	mTERF	Transcription termination factor MTERF6, chloroplastic/mitochondrial OS=Arabidopsis thaliana OX=3702 GN=MTERF6 PE=2 SV=1	K	Transcription	transcription termination factor MTERF6, chloroplastic/mitochondrial [Oryza sativa Japonica Group]
	LOC_Os01g05080	558	483	613	1352	1039	1442	11.2644	12.6652	16.381	36.1022	30.2686	41.6991	7.10257e-13	1.5813	up	--	--	Cellular Component: cellular_component (GO:0005575);; Cellular Component: intracellular (GO:0005622);; Cellular Component: cell (GO:0005623);; Cellular Component: cytoplasm (GO:0005737);; Cellular Component: chloroplast (GO:0009507);; Cellular Component: chloroplast thylakoid (GO:0009534);; Cellular Component: chloroplast thylakoid membrane (GO:0009535);; Cellular Component: plastid (GO:0009536);…	--	--	--	--	Pentapeptide repeats (8 copies)	Thylakoid lumenal 15 kDa protein 1, chloroplastic OS=Arabidopsis thaliana OX=3702 GN=At2g44920 PE=1 SV=2	S	Function unknown	hypothetical protein DAI22_01g030400 [Oryza sativa Japonica Group]
	LOC_Os10g35810	2021	1577	2120	4596	4123	4789	26.669	26.3983	36.4511	78.4336	75.8729	87.4844	3.79817e-20	1.60914	up	--	--	--	--	--	--	--	Pentapeptide repeats (8 copies)	Thylakoid lumenal 17.4 kDa protein, chloroplastic OS=Arabidopsis thaliana OX=3702 GN=TL17 PE=1 SV=2	S	Function unknown	thylakoid lumenal 17.4 kDa protein, chloroplastic [Oryza sativa Japonica Group]
	LOC_Os02g08380	856	633	688	1147	1294	1315	19.9864	18.7479	20.929	34.6512	42.1345	42.5233	1.33394e-19	1.16395	up	[R]	General function prediction only	Cellular Component: cellular_component (GO:0005575);; Cellular Component: intracellular (GO:0005622);; Cellular Component: cell (GO:0005623);; Cellular Component: cytoplasm (GO:0005737);; Biological Process: protein targeting (GO:0006605);; Biological Process: transport (GO:0006810);; Biological Process: intracellular protein transport (GO:0006886);; Biological Process: protein localization (GO:0…	--	--	--	--	YbaB/EbfC DNA-binding family	Nucleoid-associated protein At2g24020, chloroplastic OS=Arabidopsis thaliana OX=3702 GN=STIC2 PE=1 SV=2	L	Replication, recombination and repair	nucleoid-associated protein At2g24020, chloroplastic [Oryza sativa Japonica Group]
	LOC_Os07g33660	316	301	408	759	670	835	7.28366	8.79547	12.223	22.5976	21.5004	26.6058	3.82784e-10	1.49874	up	--	--	Cellular Component: cellular_component (GO:0005575);; Cellular Component: intracellular (GO:0005622);; Cellular Component: cell (GO:0005623);; Cellular Component: cytoplasm (GO:0005737);; Biological Process: transport (GO:0006810);; Biological Process: intracellular protein transport (GO:0006886);; Biological Process: organelle organization (GO:0006996);; Biological Process: protein localization …	--	--	--	--	--	Protein LHCP TRANSLOCATION DEFECT OS=Oryza sativa subsp. indica OX=39946 GN=LTD PE=3 SV=1	S	Function unknown	protein LHCP TRANSLOCATION DEFECT [Oryza sativa Japonica Group]
	LOC_Os06g24730	6737	5289	5335	2066	2597	1912	55.6369	57.0387	58.6917	22.8922	31.2799	22.951	1.36604e-16	-1.0304	down	[I]	Lipid transport and metabolism	Molecular Function: molecular_function (GO:0003674);; Molecular Function: catalytic activity (GO:0003824);; Cellular Component: cellular_component (GO:0005575);; Cellular Component: intracellular (GO:0005622);; Cellular Component: cell (GO:0005623);; Cellular Component: cytoplasm (GO:0005737);; Biological Process: cellular aromatic compound metabolic process (GO:0006725);; Biological Process: por…	--	--	[R]	General function prediction only	Alpha/beta hydrolase family	Pheophytinase, chloroplastic OS=Arabidopsis thaliana OX=3702 GN=PPH PE=1 SV=1	S	Function unknown	hypothetical protein OsI_22903 [Oryza sativa Indica Group]
	LOC_Os07g33240	191	113	141	56	71	42	4.06013	3.02805	3.88781	1.5263	2.09285	1.22371	0.00460054	-1.01456	down	[V]	Defense mechanisms	Molecular Function: molecular_function (GO:0003674);; Molecular Function: catalytic activity (GO:0003824);; Cellular Component: cellular_component (GO:0005575);; Cellular Component: intracellular (GO:0005622);; Cellular Component: cell (GO:0005623);; Cellular Component: cytoplasm (GO:0005737);; Cellular Component: mitochondrion (GO:0005739);; Cellular Component: vacuole (GO:0005773);; Biological …	K09022|3.0e-88|dosa:Os07t0516200-01|K09022 2-iminobutanoate/2-iminopropanoate deaminase [EC:3.5.99.10] | (RefSeq) Os07g0516200; Similar to Endoribonuclease, L-PSP family.	--	[J]	Translation, ribosomal structure and biogenesis	Endoribonuclease L-PSP	Reactive Intermediate Deaminase A, chloroplastic OS=Arabidopsis thaliana OX=3702 GN=RIDA PE=1 SV=1	J	Translation, ribosomal structure and biogenesis	reactive Intermediate Deaminase A, chloroplastic [Oryza sativa Japonica Group]
	LOC_Os04g35520	562	315	424	116	198	109	8.1505	5.81733	8.01484	2.17282	4.03384	2.19973	1.44016e-05	-1.24578	down	[P]	Inorganic ion transport and metabolism	Molecular Function: peroxidase activity (GO:0004601);; Biological Process: response to oxidative stress (GO:0006979);; Molecular Function: heme binding (GO:0020037);;	K00434|1.8e-196|dosa:Os04t0434800-01|K00434 L-ascorbate peroxidase [EC:1.11.1.11] | (RefSeq) Os04g0434800, ASCORBATE_PEROXIDASE_7, APX7; Similar to Thylakoid-bound ascorbate peroxidase (EC 1.11.1.11) (Fragment).	Ascorbate and aldarate metabolism (ko00053);; Glutathione metabolism (ko00480)	--	--	Peroxidase	Probable L-ascorbate peroxidase 7, chloroplastic OS=Oryza sativa subsp. japonica OX=39947 GN=APX7 PE=2 SV=1	C	Energy production and conversion	probable L-ascorbate peroxidase 7, chloroplastic [Oryza sativa Japonica Group]
chloroplast stroma	LOC_Os02g02860	543	391	484	614	911	1006	5.7347	5.23691	6.65653	8.38115	13.4061	14.6967	2.55066e-08	1.20375	up	[J]	Translation, ribosomal structure and biogenesis	Molecular Function: tRNA binding (GO:0000049);; Molecular Function: glutamate-tRNA ligase activity (GO:0004818);; Molecular Function: ATP binding (GO:0005524);; Cellular Component: mitochondrion (GO:0005739);; Biological Process: glutamyl-tRNA aminoacylation (GO:0006424);; Molecular Function: zinc ion binding (GO:0008270);; Cellular Component: chloroplast stroma (GO:0009570);; Biological Process:…	K01885|0.0e+00|dosa:Os02t0121000-01|K01885 glutamyl-tRNA synthetase [EC:6.1.1.17] | (RefSeq) Os02g0121000; Similar to Glutamyl-tRNA synthetase (EC 6.1.1.17) (Glutamate--tRNA ligase) (GluRS).	Porphyrin and chlorophyll metabolism (ko00860);; Aminoacyl-tRNA biosynthesis (ko00970)	[J]	Translation, ribosomal structure and biogenesis	tRNA synthetases class I (E and Q), catalytic domain	Glutamate--tRNA ligase, chloroplastic/mitochondrial OS=Hordeum vulgare OX=4513 PE=2 SV=1	J	Translation, ribosomal structure and biogenesis	glutamate--tRNA ligase, chloroplastic/mitochondrial [Oryza sativa Japonica Group]
	LOC_Os07g06940	518	350	384	528	799	815	6.26165	5.36927	6.05026	8.24939	13.4618	13.6296	1.30131e-08	1.15207	up	[J]	Translation, ribosomal structure and biogenesis	Molecular Function: aminoacyl-tRNA editing activity (GO:0002161);; Molecular Function: valine-tRNA ligase activity (GO:0004832);; Molecular Function: ATP binding (GO:0005524);; Biological Process: valyl-tRNA aminoacylation (GO:0006438);; Cellular Component: chloroplast stroma (GO:0009570);; Biological Process: embryo development ending in seed dormancy (GO:0009793);;	K01873|2.2e-224|osa:4342467|K01873 valyl-tRNA synthetase [EC:6.1.1.9] | (RefSeq) valine--tRNA ligase, chloroplastic/mitochondrial 2	Aminoacyl-tRNA biosynthesis (ko00970)	[J]	Translation, ribosomal structure and biogenesis	Anticodon-binding domain of tRNA ligase	Valine--tRNA ligase, chloroplastic/mitochondrial 2 OS=Arabidopsis thaliana OX=3702 GN=EMB2247 PE=3 SV=1	J	Translation, ribosomal structure and biogenesis	hypothetical protein OsJ_23192 [Oryza sativa Japonica Group]
	LOC_Os04g02900	2063	1710	1696	4825	3976	4828	20.8537	21.9255	22.3265	63.0537	56.0407	67.5421	2.66131e-29	1.6983	up	[C]	Energy production and conversion	Molecular Function: pyruvate dehydrogenase (acetyl-transferring) activity (GO:0004739);; Biological Process: acetyl-CoA biosynthetic process from pyruvate (GO:0006086);; Cellular Component: chloroplast stroma (GO:0009570);; Cellular Component: chloroplast envelope (GO:0009941);;	K00161|4.6e-244|dosa:Os04t0119400-01|K00161 pyruvate dehydrogenase E1 component alpha subunit [EC:1.2.4.1] | (RefSeq) Os04g0119400; Similar to Pyruvate dehydrogenase E1 component, alpha subunit.	Glycolysis / Gluconeogenesis (ko00010);; Citrate cycle (TCA cycle) (ko00020);; Pyruvate metabolism (ko00620);; Carbon metabolism (ko01200)	[C]	Energy production and conversion	Dehydrogenase E1 component	Pyruvate dehydrogenase E1 component subunit alpha-3, chloroplastic OS=Oryza sativa subsp. japonica OX=39947 GN=Os04g0119400 PE=2 SV=2	C	Energy production and conversion	pyruvate dehydrogenase E1 component subunit alpha-3, chloroplastic [Oryza sativa Japonica Group]
	LOC_Os03g60100	748	708	946	2719	2481	3084	16.8585	20.2431	27.7888	79.2637	77.9885	96.2342	6.45441e-25	2.14099	up	[J]	Translation, ribosomal structure and biogenesis	Molecular Function: structural constituent of ribosome (GO:0003735);; Biological Process: translation (GO:0006412);; Cellular Component: chloroplast stroma (GO:0009570);; Cellular Component: chloroplast envelope (GO:0009941);; Cellular Component: large ribosomal subunit (GO:0015934);;	K02879|8.1e-109|dosa:Os03t0815400-01|K02879 large subunit ribosomal protein L17 | (RefSeq) Os03g0815400; Ribosomal protein L17-like protein.	Ribosome (ko03010)	[J]	Translation, ribosomal structure and biogenesis	Ribosomal protein L17	50S ribosomal protein L17, chloroplastic OS=Arabidopsis thaliana OX=3702 GN=RPL17 PE=2 SV=1	J	Translation, ribosomal structure and biogenesis	50S ribosomal protein L17, chloroplastic [Oryza sativa Japonica Group]
	LOC_Os10g41550	243	219	408	2543	3061	3445	2.49903	2.85749	5.47874	33.8968	44.0094	49.1678	1.49524e-44	3.71495	up	[G]	Carbohydrate transport and metabolism	Biological Process: maltose biosynthetic process (GO:0000024);; Biological Process: starch catabolic process (GO:0005983);; Biological Process: response to cold (GO:0009409);; Cellular Component: chloroplast stroma (GO:0009570);; Molecular Function: beta-amylase activity (GO:0016161);; Molecular Function: amylopectin maltohydrolase activity (GO:0102229);;	K01177|0.0e+00|osa:4349417|K01177 beta-amylase [EC:3.2.1.2] | (RefSeq) beta-amylase 3, chloroplastic	Starch and sucrose metabolism (ko00500)	--	--	Glycosyl hydrolase family 14	Beta-amylase 3, chloroplastic OS=Arabidopsis thaliana OX=3702 GN=BAM3 PE=1 SV=3	G	Carbohydrate transport and metabolism	beta-amylase 3, chloroplastic [Oryza sativa Japonica Group]
	LOC_Os09g24530	206	152	231	457	404	653	2.65225	2.48351	3.87956	7.6237	7.26688	11.6553	9.98078e-10	1.73231	up	--	--	Cellular Component: chloroplast stroma (GO:0009570);; Molecular Function: protein-lysine N-methyltransferase activity (GO:0016279);; Biological Process: peptidyl-lysine trimethylation (GO:0018023);; Biological Process: peptidyl-lysine monomethylation (GO:0018026);; Molecular Function: [ribulose-bisphosphate carboxylase]-lysine N-methyltransferase activity (GO:0030785);;	K00592|3.6e-264|dosa:Os09t0411650-01|K00592 [ribulose-bisphosphate carboxylase]/[fructose-bisphosphate aldolase]-lysine N-methyltransferase [EC:2.1.1.127 2.1.1.259] | (RefSeq) Os09g0411650; Similar to Ribulose-1,5 bisphosphate carboxylase/oxygenase large subunit N- methyltransferase, chloroplast precursor (EC 2.1.1.127) ([Ribulose- bisphosphate carboxylase]-lysine N-methyltransferase) (RuBisCO me…	--	[R]	General function prediction only	Rubisco LSMT substrate-binding	Ribulose-1,5 bisphosphate carboxylase/oxygenase large subunit N-methyltransferase, chloroplastic OS=Nicotiana tabacum OX=4097 GN=RBCMT PE=2 SV=1	S	Function unknown	fructose-bisphosphate aldolase-lysine N-methyltransferase, chloroplastic [Oryza sativa Japonica Group]
	LOC_Os01g61320	74	39	27	81	147	90	1.09587	0.74319	0.508861	1.56218	3.06183	1.86036	0.000318209	1.58649	up	--	--	Cellular Component: cellular_component (GO:0005575);; Cellular Component: intracellular (GO:0005622);; Cellular Component: cell (GO:0005623);; Cellular Component: cytoplasm (GO:0005737);; Biological Process: regulation of transcription, DNA-templated (GO:0006355);; Biological Process: organelle organization (GO:0006996);; Biological Process: biological_process (GO:0008150);; Cellular Component: n…	--	--	--	--	--	Thioredoxin-like fold domain-containing protein MRL7 homolog, chloroplastic OS=Oryza sativa subsp. japonica OX=39947 GN=MRL7 PE=2 SV=1	S	Function unknown	thioredoxin-like fold domain-containing protein MRL7 homolog, chloroplastic [Oryza sativa Japonica Group]
	LOC_Os03g10060	781	685	824	3235	3231	3497	19.2133	21.3981	26.4142	102.984	110.91	119.178	3.19187e-58	2.48418	up	[J]	Translation, ribosomal structure and biogenesis	Molecular Function: RNA binding (GO:0003723);; Molecular Function: structural constituent of ribosome (GO:0003735);; Cellular Component: mitochondrion (GO:0005739);; Biological Process: translation (GO:0006412);; Cellular Component: chloroplast stroma (GO:0009570);; Cellular Component: small ribosomal subunit (GO:0015935);;	K02946|1.6e-92|dosa:Os03t0196800-01|K02946 small subunit ribosomal protein S10 | (RefSeq) Os03g0196800; Similar to Cyanelle 30S ribosomal protein S10.	Ribosome (ko03010)	[J]	Translation, ribosomal structure and biogenesis	Ribosomal protein S10p/S20e	30S ribosomal protein S10, chloroplastic OS=Arabidopsis thaliana OX=3702 GN=RPS10 PE=2 SV=1	J	Translation, ribosomal structure and biogenesis	30S ribosomal protein S10, chloroplastic isoform X2 [Oryza sativa Japonica Group]
	LOC_Os01g03020	1660	1532	1315	2479	2437	2669	11.737	13.7471	12.2004	22.7312	24.1092	26.2025	1.60381e-16	1.12465	up	[J]	Translation, ribosomal structure and biogenesis	Molecular Function: aminoacyl-tRNA editing activity (GO:0002161);; Molecular Function: leucine-tRNA ligase activity (GO:0004823);; Molecular Function: ATP binding (GO:0005524);; Cellular Component: mitochondrion (GO:0005739);; Biological Process: leucyl-tRNA aminoacylation (GO:0006429);; Cellular Component: chloroplast stroma (GO:0009570);; Biological Process: embryo development ending in seed do…	K01869|0.0e+00|osa:4326033|K01869 leucyl-tRNA synthetase [EC:6.1.1.4] | (RefSeq) LOW QUALITY PROTEIN: leucine--tRNA ligase, chloroplastic/mitochondrial	Aminoacyl-tRNA biosynthesis (ko00970)	[J]	Translation, ribosomal structure and biogenesis	Leucyl-tRNA synthetase, Domain 2	Leucine--tRNA ligase, chloroplastic/mitochondrial OS=Arabidopsis thaliana OX=3702 GN=EMB2369 PE=2 SV=1	J	Translation, ribosomal structure and biogenesis	hypothetical protein OsI_00164 [Oryza sativa Indica Group]
	LOC_Os06g20320	1637	1265	1613	2243	2437	2607	17.7719	17.4225	22.8021	31.4796	36.8793	39.1684	1.37782e-11	1.05781	up	[O]	Posttranslational modification, protein turnover, chaperones	Molecular Function: peptidyl-prolyl cis-trans isomerase activity (GO:0003755);; Cellular Component: chloroplast stroma (GO:0009570);; Cellular Component: chloroplast envelope (GO:0009941);; Biological Process: protein transport (GO:0015031);; Molecular Function: ribosome binding (GO:0043022);; Biological Process: protein unfolding (GO:0043335);; Molecular Function: protein binding involved in pro…	K03545|6.7e-293|dosa:Os06t0308000-01|K03545 trigger factor | (RefSeq) Os06g0308000; Similar to Trigger factor-like protein.	--	--	--	Bacterial trigger factor protein (TF)	Trigger factor-like protein TIG, Chloroplastic OS=Arabidopsis thaliana OX=3702 GN=TIG PE=1 SV=1	O	Posttranslational modification, protein turnover, chaperones	trigger factor-like protein TIG, Chloroplastic [Oryza sativa Japonica Group]
	LOC_Os04g55050	440	350	390	482	748	649	5.68533	5.70839	6.72941	8.05564	13.1434	11.4492	8.83469e-08	1.03314	up	[J]	Translation, ribosomal structure and biogenesis	Molecular Function: ATP binding (GO:0005524);; Cellular Component: mitochondrion (GO:0005739);; Cellular Component: chloroplast stroma (GO:0009570);; Molecular Function: hydrolase activity (GO:0016787);; Cellular Component: glutamyl-tRNA(Gln) amidotransferase complex (GO:0030956);; Biological Process: mitochondrial translation (GO:0032543);; Molecular Function: glutaminyl-tRNA synthase (glutamine…	K02433|1.6e-236|osa:4337177|K02433 aspartyl-tRNA(Asn)/glutamyl-tRNA(Gln) amidotransferase subunit A [EC:6.3.5.6 6.3.5.7] | (RefSeq) LOW QUALITY PROTEIN: glutamyl-tRNA(Gln) amidotransferase subunit A, chloroplastic/mitochondrial-like	Aminoacyl-tRNA biosynthesis (ko00970)	[J]	Translation, ribosomal structure and biogenesis	Amidase	Glutamyl-tRNA(Gln) amidotransferase subunit A, chloroplastic/mitochondrial OS=Oryza sativa subsp. japonica OX=39947 GN=GATA PE=3 SV=3	J	Translation, ribosomal structure and biogenesis	OSJNBa0033G05.4 [Oryza sativa Japonica Group]
	LOC_Os03g61260	674	600	1321	2742	2708	3310	14.4254	16.2783	36.8363	75.8884	80.8314	98.0491	3.06892e-05	2.08669	up	[J]	Translation, ribosomal structure and biogenesis	Molecular Function: structural constituent of ribosome (GO:0003735);; Cellular Component: nucleolus (GO:0005730);; Cellular Component: ribosome (GO:0005840);; Biological Process: translation (GO:0006412);; Cellular Component: chloroplast stroma (GO:0009570);; Cellular Component: chloroplast envelope (GO:0009941);;	K02881|1.0e-85|osa:4334651|K02881 large subunit ribosomal protein L18 | (RefSeq) 50S ribosomal protein L18, chloroplastic	Ribosome (ko03010)	[O]	Posttranslational modification, protein turnover, chaperones	Ribosomal L18 of archaea, bacteria, mitoch. and chloroplast	50S ribosomal protein L18, chloroplastic OS=Oryza sativa subsp. japonica OX=39947 GN=RPL18 PE=2 SV=1	J	Translation, ribosomal structure and biogenesis	50S ribosomal protein L18, chloroplastic [Oryza sativa Japonica Group]
	LOC_Os04g01540	1530	1476	1409	3204	2977	2737	31.1411	38.1028	37.3397	84.3288	84.4895	77.111	1.77688e-20	1.38048	up	--	--	Cellular Component: chloroplast stroma (GO:0009570);;	--	--	--	--	--	--	--	--	uncharacterized protein LOC4334910 [Oryza sativa Japonica Group]
	Oryza_sativa_newGene_659	2127	2048	1423	3254	2740	3535	19.7419	24.0609	17.1797	39.0508	35.4485	45.4101	2.57335e-09	1.15073	up	[O]	Posttranslational modification, protein turnover, chaperones	Molecular Function: ATP binding (GO:0005524);; Cellular Component: chloroplast stroma (GO:0009570);; Cellular Component: chloroplast envelope (GO:0009941);; Biological Process: protein refolding (GO:0042026);;	K04077|1.09e-294|dosa:Os04t0443900-01|K04077 chaperonin GroEL | (RefSeq) Os04g0443900; Similar to RuBisCO large subunit-binding protein subunit beta, chloroplastic.	RNA degradation (ko03018)	[O]	Posttranslational modification, protein turnover, chaperones	TCP-1/cpn60 chaperonin family	Chaperonin 60 subunit beta 4, chloroplastic OS=Arabidopsis thaliana OX=3702 GN=CPN60B4 PE=1 SV=1	O	Posttranslational modification, protein turnover, chaperones	LOW QUALITY PROTEIN: chaperonin 60 subunit beta 4, chloroplastic-like [Oryza sativa Japonica Group]
	LOC_Os05g31160	333	260	476	589	474	644	4.77007	4.71456	8.87303	10.8971	9.46024	12.7482	0.00110669	1.03216	up	[J]	Translation, ribosomal structure and biogenesis	Molecular Function: mRNA 3'-UTR binding (GO:0003730);; Molecular Function: translation release factor activity (GO:0003747);; Cellular Component: chloroplast stroma (GO:0009570);; Biological Process: chloroplast organization (GO:0009658);; Biological Process: regulation of mRNA stability (GO:0043488);; Molecular Function: sequence-specific DNA binding (GO:0043565);;	K02836|1.9e-33|ccaj:109802318|K02836 peptide chain release factor 2 | (RefSeq) peptide chain release factor PrfB1, chloroplastic isoform X1	--	[J]	Translation, ribosomal structure and biogenesis	PCRF domain	Peptide chain release factor PrfB3, chloroplastic OS=Arabidopsis thaliana OX=3702 GN=PRFB3 PE=1 SV=1	J	Translation, ribosomal structure and biogenesis	peptide chain release factor PrfB3, chloroplastic [Oryza sativa Japonica Group]
	LOC_Os06g44160	696	699	665	1679	1060	1281	15.8542	20.1811	19.7213	49.4399	33.6632	40.3702	1.44416e-08	1.33913	up	[O]	Posttranslational modification, protein turnover, chaperones	Cellular Component: cellular_component (GO:0005575);; Cellular Component: intracellular (GO:0005622);; Cellular Component: cell (GO:0005623);; Cellular Component: nucleus (GO:0005634);; Cellular Component: cytoplasm (GO:0005737);; Biological Process: biological_process (GO:0008150);; Biological Process: response to radiation (GO:0009314);; Biological Process: response to light stimulus (GO:000941…	K03686|7.9e-07|pda:103715976|K03686 molecular chaperone DnaJ | (RefSeq) chaperone protein dnaJ A7A, chloroplastic-like isoform X2	--	[O]	Posttranslational modification, protein turnover, chaperones	DnaJ domain	Chaperone protein dnaJ 72 OS=Arabidopsis thaliana OX=3702 GN=ATJ72 PE=2 SV=1	O	Posttranslational modification, protein turnover, chaperones	chaperone protein dnaJ 8, chloroplastic [Oryza sativa Japonica Group]
	LOC_Os06g46930	482	459	799	1697	2012	2074	11.7402	14.1976	25.3432	53.485	68.3905	69.957	6.43622e-15	2.06686	up	[J]	Translation, ribosomal structure and biogenesis	Molecular Function: structural constituent of ribosome (GO:0003735);; Biological Process: translation (GO:0006412);; Cellular Component: chloroplast stroma (GO:0009570);; Cellular Component: chloroplast envelope (GO:0009941);; Cellular Component: cytosolic large ribosomal subunit (GO:0022625);; Biological Process: plastid translation (GO:0032544);;	K02895|2.3e-102|dosa:Os06t0683200-01|K02895 large subunit ribosomal protein L24 | (RefSeq) Os06g0683200; Similar to 50S ribosomal protein L24, chloroplast precursor (CL24).	Ribosome (ko03010)	[J]	Translation, ribosomal structure and biogenesis	Ribosomal proteins 50S L24/mitochondrial 39S L24	50S ribosomal protein L24, chloroplastic OS=Pisum sativum OX=3888 GN=RPL24 PE=2 SV=1	J	Translation, ribosomal structure and biogenesis	50S ribosomal protein L24, chloroplastic [Oryza sativa Japonica Group]
	LOC_Os06g09679	2244	1661	1846	2837	3707	3681	41.2815	38.8227	43.8324	67.4134	94.781	93.7499	2.54954e-19	1.20254	up	[O]	Posttranslational modification, protein turnover, chaperones	Molecular Function: ATP binding (GO:0005524);; Biological Process: protein folding (GO:0006457);; Molecular Function: transition metal ion binding (GO:0046914);; Biological Process: positive regulation of superoxide dismutase activity (GO:1901671);;	K04078|1.3e-132|osa:4340394|K04078 chaperonin GroES | (RefSeq) 20 kDa chaperonin, chloroplastic isoform X1	--	[O]	Posttranslational modification, protein turnover, chaperones	Chaperonin 10 Kd subunit	20 kDa chaperonin, chloroplastic OS=Arabidopsis thaliana OX=3702 GN=CPN20 PE=1 SV=2	O	Posttranslational modification, protein turnover, chaperones	20 kDa chaperonin, chloroplastic isoform X1 [Oryza sativa Japonica Group]
	LOC_Os12g34860	1446	1138	1149	2217	2166	2288	15.3848	15.0967	15.5809	30.9326	31.8598	32.9609	4.56378e-24	1.2168	up	[J]	Translation, ribosomal structure and biogenesis	Molecular Function: tRNA binding (GO:0000049);; Molecular Function: phenylalanine-tRNA ligase activity (GO:0004826);; Molecular Function: ATP binding (GO:0005524);; Cellular Component: cytoplasm (GO:0005737);; Cellular Component: mitochondrion (GO:0005739);; Biological Process: phenylalanyl-tRNA aminoacylation (GO:0006432);; Cellular Component: chloroplast stroma (GO:0009570);;	K01889|2.6e-258|dosa:Os12t0533700-01|K01889 phenylalanyl-tRNA synthetase alpha chain [EC:6.1.1.20] | (RefSeq) Os12g0533700; Phenylalanyl-tRNA synthetase, class IIc, mitochondrial domain containing protein.	Aminoacyl-tRNA biosynthesis (ko00970)	[J]	Translation, ribosomal structure and biogenesis	tRNA synthetases class II core domain (F)	Phenylalanine--tRNA ligase, chloroplastic/mitochondrial OS=Arabidopsis thaliana OX=3702 GN=At3g58140 PE=1 SV=1	J	Translation, ribosomal structure and biogenesis	phenylalanine--tRNA ligase, chloroplastic/mitochondrial isoform X1 [Oryza sativa Japonica Group]
	LOC_Os09g38420	377	237	363	549	662	635	3.71804	2.95619	4.67021	7.0095	9.12165	8.69096	5.42673e-10	1.28932	up	[J]	Translation, ribosomal structure and biogenesis	Molecular Function: cysteine-tRNA ligase activity (GO:0004817);; Molecular Function: ATP binding (GO:0005524);; Cellular Component: mitochondrion (GO:0005739);; Biological Process: cysteinyl-tRNA aminoacylation (GO:0006423);; Cellular Component: chloroplast stroma (GO:0009570);; Biological Process: polar nucleus fusion (GO:0010197);; Biological Process: cristae formation (GO:0042407);; Biological…	K01883|0.0e+00|dosa:Os09t0556500-01|K01883 cysteinyl-tRNA synthetase [EC:6.1.1.16] | (RefSeq) Os09g0556500; Cysteinyl-tRNA synthetase, class Ia family protein.	Aminoacyl-tRNA biosynthesis (ko00970)	[J]	Translation, ribosomal structure and biogenesis	tRNA synthetases class I (C) catalytic domain	Cysteine--tRNA ligase CPS1 homolog, chloroplastic/mitochondrial OS=Oryza sativa subsp. japonica OX=39947 GN=Os09g0556500 PE=2 SV=1	J	Translation, ribosomal structure and biogenesis	cysteine--tRNA ligase CPS1 homolog, chloroplastic/mitochondrial-like isoform X1 [Oryza sativa Japonica Group]
	LOC_Os10g30870	673	467	871	795	1990	1604	6.60515	5.82174	11.1457	10.0916	27.268	21.8102	1.50076e-05	1.46013	up	--	--	Cellular Component: cellular_component (GO:0005575);; Cellular Component: intracellular (GO:0005622);; Cellular Component: cell (GO:0005623);; Cellular Component: cytoplasm (GO:0005737);; Biological Process: biological_process (GO:0008150);; Cellular Component: chloroplast (GO:0009507);; Cellular Component: plastid stroma (GO:0009532);; Cellular Component: plastid (GO:0009536);; Cellular Componen…	--	--	--	--	Rubisco accumulation factor 1 alpha helical domain	Rubisco accumulation factor 1, chloroplastic OS=Oryza sativa subsp. japonica OX=39947 GN=RAF1 PE=2 SV=1	S	Function unknown	rubisco accumulation factor 1, chloroplastic [Oryza sativa Japonica Group]
	ChrSy.fgenesh.gene.28	1050	950	624	1739	1471	1855	13.7748	15.8117	10.6487	29.5023	26.9058	33.6879	4.84653e-11	1.33893	up	[O]	Posttranslational modification, protein turnover, chaperones	Molecular Function: ATP binding (GO:0005524);; Biological Process: protein folding (GO:0006457);; Cellular Component: chloroplast stroma (GO:0009570);; Cellular Component: chloroplast envelope (GO:0009941);; Biological Process: protein refolding (GO:0042026);;	K04077|1.6e-305|osa:107279834|K04077 chaperonin GroEL | (RefSeq) LOW QUALITY PROTEIN: chaperonin 60 subunit beta 4, chloroplastic-like	RNA degradation (ko03018)	[O]	Posttranslational modification, protein turnover, chaperones	TCP-1/cpn60 chaperonin family	Chaperonin 60 subunit beta 4, chloroplastic OS=Arabidopsis thaliana OX=3702 GN=CPN60B4 PE=1 SV=1	O	Posttranslational modification, protein turnover, chaperones	LOW QUALITY PROTEIN: chaperonin 60 subunit beta 4, chloroplastic-like [Oryza sativa Japonica Group]
	LOC_Os03g03360	1270	1074	1865	3288	3509	3691	13.685	14.6899	26.1956	45.8429	52.7457	55.076	6.87216e-12	1.66184	up	[J]	Translation, ribosomal structure and biogenesis	Molecular Function: structural constituent of ribosome (GO:0003735);; Biological Process: translation (GO:0006412);; Cellular Component: chloroplast stroma (GO:0009570);; Cellular Component: chloroplast envelope (GO:0009941);; Cellular Component: cytosolic ribosome (GO:0022626);;	K02931|2.3e-127|dosa:Os03t0125000-01|K02931 large subunit ribosomal protein L5 | (RefSeq) Os03g0125000; Similar to 50S ribosomal protein L5, chloroplast.	Ribosome (ko03010)	[J]	Translation, ribosomal structure and biogenesis	ribosomal L5P family C-terminus	50S ribosomal protein L5, chloroplastic OS=Oryza sativa subsp. japonica OX=39947 GN=RPL5 PE=2 SV=2	J	Translation, ribosomal structure and biogenesis	50S ribosomal protein L5, chloroplastic [Oryza sativa Japonica Group]
	LOC_Os02g53810	185	110	131	48	44	42	1.92777	1.44866	1.77828	0.640495	0.633031	0.594298	0.000163486	-1.27572	down	--	--	Molecular Function: fatty acid binding (GO:0005504);; Cellular Component: chloroplast stroma (GO:0009570);; Molecular Function: intramolecular lyase activity (GO:0016872);;	--	--	--	--	Chalcone isomerase like	Fatty-acid-binding protein 2 OS=Arabidopsis thaliana OX=3702 GN=FAP2 PE=2 SV=2	S	Function unknown	fatty-acid-binding protein 2 [Oryza sativa Japonica Group]
chloroplast envelope	LOC_Os08g12780	517	448	434	1071	1060	1210	5.22485	5.694	5.54714	13.9624	14.9483	16.9711	8.77386e-28	1.63001	up	--	--	Cellular Component: integral component of membrane (GO:0016021);;	--	--	--	--	CemA family	Chloroplast envelope membrane protein OS=Guillardia theta OX=55529 GN=cemA PE=3 SV=1	U	Intracellular trafficking, secretion, and vesicular transport	putative heme binding protein cemA [Oryza sativa Japonica Group]
	LOC_Os10g39930	738	548	697	1082	1222	1385	7.83779	7.52435	9.63699	14.855	18.1025	20.345	1.92442e-13	1.26587	up	[QV]	Secondary metabolites biosynthesis, transport and catabolism;; Defense mechanisms	Molecular Function: monooxygenase activity (GO:0004497);; Molecular Function: iron ion binding (GO:0005506);; Cellular Component: chloroplast (GO:0009507);; Cellular Component: chloroplast envelope (GO:0009941);; Molecular Function: zeinoxanthin epsilon hydroxylase activity (GO:0009974);; Biological Process: carotenoid biosynthetic process (GO:0016117);; Molecular Function: heme binding (GO:00200…	K09837|7.5e-311|dosa:Os10t0546600-01|K09837 carotenoid epsilon hydroxylase [EC:1.14.14.158] | (RefSeq) Os10g0546600; Similar to Chloroplast carotenoid epsilon-ring hydroxylase.	Carotenoid biosynthesis (ko00906)	[QI]	Secondary metabolites biosynthesis, transport and catabolism;; Lipid transport and metabolism	Cytochrome P450	Carotene epsilon-monooxygenase, chloroplastic OS=Arabidopsis thaliana OX=3702 GN=CYP97C1 PE=1 SV=1	Q	Secondary metabolites biosynthesis, transport and catabolism	carotene epsilon-monooxygenase, chloroplastic [Oryza sativa Japonica Group]
	LOC_Os12g07880	94	94	74	88	199	131	0.784017	1.00036	0.810226	0.951755	2.32512	1.51828	0.00803951	1.02266	up	--	--	Molecular Function: GTPase activity (GO:0003924);; Molecular Function: GTP binding (GO:0005525);; Cellular Component: cytoplasm (GO:0005737);; Cellular Component: peroxisome (GO:0005777);; Biological Process: circadian rhythm (GO:0007623);; Molecular Function: microtubule binding (GO:0008017);; Cellular Component: chloroplast outer membrane (GO:0009707);; Biological Process: chloroplast fission (…	K17065|1.1e-11|cme:CYME_CME019C|K17065 dynamin 1-like protein [EC:3.6.5.5] | (RefSeq) dynamin-related protein involved in mitochondrial division CmDnm1/DRP3	--	[UR]	Intracellular trafficking, secretion, and vesicular transport;; General function prediction only	Dynamin family	Dynamin-like protein ARC5 OS=Arabidopsis thaliana OX=3702 GN=ARC5 PE=1 SV=2	U	Intracellular trafficking, secretion, and vesicular transport	Os12g0178700 [Oryza sativa Japonica Group]
	LOC_Os03g18300	62	39	154	7	26	9	0.890541	0.701545	2.8758	0.119751	0.514305	0.170869	0.00332312	-2.31462	down	--	--	Cellular Component: chloroplast envelope (GO:0009941);;	--	--	--	--	--	Protein CHUP1, chloroplastic OS=Arabidopsis thaliana OX=3702 GN=CHUP1 PE=1 SV=1	S	Function unknown	protein CHUP1, chloroplastic [Oryza sativa Japonica Group]
	LOC_Os12g01449	30245	27012	18995	7515	6275	6644	201.514	228.336	164.845	64.7321	58.2859	61.2568	7.30442e-19	-1.51143	down	--	--	Biological Process: chloroplast organization (GO:0009658);; Cellular Component: chloroplast outer membrane (GO:0009707);;	--	--	--	--	--	Protein CHUP1, chloroplastic OS=Arabidopsis thaliana OX=3702 GN=CHUP1 PE=1 SV=1	S	Function unknown	protein CHUP1, chloroplastic isoform X1 [Oryza sativa Japonica Group]
