# Supplementary material for: Physiological, Cytological, and Transcriptomic Analysis of Magnesium Protoporphyrin IX Methyltransferase Mutant Reveal Complex Genetic Regulatory Network Linking Chlorophyll Synthesis and Chloroplast Development in Rice
Source: Plants (Basel). 2023 Nov 6;12(21):3785. doi: 10.3390/plants12213785 (PMC10649015; doi:10.3390/plants12213785)
Supplement: Supplementary file 1 [file plants-12-03785-s001.zip › Table S6.xlsx]

## Sheet: Sheet1
Table S6 The detailed information of genes related to hormone pathways
Category	#ID	WT-1_Count	WT-2_Count	WT-3_Count	yg18-1_Count	yg18-2_Count	yg18-3_Count	WT-1_FPKM	WT-2_FPKM	WT-3_FPKM	yg18-1_FPKM	yg18-2_FPKM	yg18-3_FPKM	FDR	log2FC	regulated	COG_class	COG_class_annotation	GO_annotation	KEGG_annotation	KEGG_pathway_annotation	KOG_class	KOG_class_annotation	Pfam_annotation	Swiss-Prot_annotation	eggNOG_class	eggNOG_class_annotation	NR_annotation
Response to hormone (GO:0009725)	LOC_Os06g30370	128	177	62	454	443	443	3.39578	5.94348	2.12507	15.5795	16.4091	16.2928	4.35911e-11	2.23946	up	--	--	Biological Process: response to acid chemical (GO:0001101);; Cellular Component: cellular_component (GO:0005575);; Cellular Component: intracellular (GO:0005622);; Cellular Component: cell (GO:0005623);; Cellular Component: nucleus (GO:0005634);; Biological Process: biological_process (GO:0008150);; Biological Process: response to endogenous stimulus (GO:0009719);; Biological Process: response to…	K06910|2.8e-78|sbi:8072917|K06910 phosphatidylethanolamine-binding protein | (RefSeq) protein MOTHER of FT and TFL1 homolog 1	--	[R]	General function prediction only	Phosphatidylethanolamine-binding protein	Protein MOTHER of FT and TFL1 homolog 1 OS=Oryza sativa subsp. japonica OX=39947 GN=MFT1 PE=3 SV=1	S	Function unknown	protein MOTHER of FT and TFL1 homolog 1 [Oryza sativa Japonica Group]
	LOC_Os06g50930	193	189	307	833	882	940	3.25135	4.0499	6.76475	18.3283	20.9405	22.1596	2.5771e-18	2.28683	up	[P]	Inorganic ion transport and metabolism	Biological Process: response to acid chemical (GO:0001101);; Molecular Function: molecular_function (GO:0003674);; Molecular Function: catalytic activity (GO:0003824);; Molecular Function: thiosulfate sulfurtransferase activity (GO:0004792);; Cellular Component: cellular_component (GO:0005575);; Cellular Component: intracellular (GO:0005622);; Cellular Component: cell (GO:0005623);; Cellular Comp…	K22547|1.2e-24|nta:107815736|K22547 arsenate reductase [EC:1.20.4.1] | (RefSeq) thiosulfate sulfurtransferase 18-like	--	[P]	Inorganic ion transport and metabolism	Rhodanese-like domain	Rhodanese-like domain-containing protein 15, chloroplastic OS=Arabidopsis thaliana OX=3702 GN=STR15 PE=2 SV=1	P	Inorganic ion transport and metabolism	putative Ntdin [Oryza sativa Japonica Group]
	LOC_Os01g32770	329	277	279	584	573	718	4.77611	5.09419	5.26955	10.9698	11.6038	14.4249	2.38057e-15	1.45859	up	--	--	Biological Process: response to acid chemical (GO:0001101);; Biological Process: regulation of transcription, DNA-templated (GO:0006355);; Biological Process: biological_process (GO:0008150);; Biological Process: response to endogenous stimulus (GO:0009719);; Biological Process: response to hormone (GO:0009725);; Biological Process: response to gibberellin (GO:0009739);; Biological Process: regul…	--	--	--	--	Lateral organ boundaries (LOB) domain	LOB domain-containing protein 41 OS=Arabidopsis thaliana OX=3702 GN=LBD41 PE=2 SV=1	S	Function unknown	LOB domain-containing protein 40 [Oryza sativa Japonica Group]
	Oryza_sativa_newGene_1158	3280	2451	2771	6923	6110	7038	45.5373	43.1621	50.1068	124.281	118.284	135.248	4.38639e-31	1.62056	up	[R]	General function prediction only	Cellular Component: cellular_component (GO:0005575);; Cellular Component: intracellular (GO:0005622);; Cellular Component: cell (GO:0005623);; Cellular Component: cytoplasm (GO:0005737);; Biological Process: organelle organization (GO:0006996);; Biological Process: biological_process (GO:0008150);; Cellular Component: chloroplast (GO:0009507);; Cellular Component: plastid envelope (GO:0009526);; …	--	--	[R]	General function prediction only	Photosynthesis system II assembly factor YCF48	Photosystem II stability/assembly factor HCF136, chloroplastic OS=Oryza sativa subsp. japonica OX=39947 GN=HCF136 PE=3 SV=1	U	Intracellular trafficking, secretion, and vesicular transport	photosystem II stability/assembly factor HCF136, chloroplastic [Oryza sativa Japonica Group]
	LOC_Os02g52130	861	598	524	226	297	182	8.65272	7.84005	7.02527	3.00085	4.19509	2.59376	5.34742e-07	-1.10727	down	--	--	Biological Process: response to acid chemical (GO:0001101);; Biological Process: cellular protein modification process (GO:0006464);; Biological Process: proteolysis (GO:0006508);; Biological Process: ubiquitin-dependent protein catabolic process (GO:0006511);; Biological Process: nitrogen compound metabolic process (GO:0006807);; Biological Process: biological_process (GO:0008150);; Biological P…	K17605|3.1e-91|mcha:111005665|K17605 serine/threonine-protein phosphatase 2A activator | (RefSeq) serine/threonine-protein phosphatase 2A activator 2-like isoform X1	--	[R]	General function prediction only	--	F-box protein FBW2 OS=Arabidopsis thaliana OX=3702 GN=FBW2 PE=1 SV=1	S	Function unknown	F-box protein FBW2 [Oryza sativa Japonica Group]
	LOC_Os07g05470	1192	591	1499	235	340	275	9.01568	5.70724	14.8529	2.2668	3.60066	2.89608	1.05455e-06	-1.59415	down	--	--	Biological Process: reproduction (GO:0000003);; Biological Process: microtubule cytoskeleton organization (GO:0000226);; Biological Process: microtubule bundle formation (GO:0001578);; Cellular Component: acrosomal vesicle (GO:0001669);; Cellular Component: manchette (GO:0002177);; Cellular Component: cellular_component (GO:0005575);; Cellular Component: intracellular (GO:0005622);; Cellular Comp…	K09489|4.9e-07|lsv:111902331|K09489 heat shock 70kDa protein 4 | (RefSeq) heat shock 70 kDa protein 15-like	--	[T]	Signal transduction mechanisms	Ig domain of plant-specific actin-binding protein	187-kDa microtubule-associated protein AIR9 OS=Arabidopsis thaliana OX=3702 GN=AIR9 PE=1 SV=1	T	Signal transduction mechanisms	hypothetical protein DAI22_07g033700 [Oryza sativa Japonica Group]
	LOC_Os11g01330	12998	7739	6856	1069	1012	973	71.0422	53.6623	48.8049	7.54969	7.70972	7.35999	9.22276e-62	-2.76575	down	[O]	Posttranslational modification, protein turnover, chaperones	Biological Process: biological_process (GO:0008150);; Biological Process: response to endogenous stimulus (GO:0009719);; Biological Process: response to hormone (GO:0009725);; Biological Process: response to organic substance (GO:0010033);; Biological Process: response to organic cyclic compound (GO:0014070);; Biological Process: response to lipid (GO:0033993);; Biological Process: response to ch…	K12829|2.3e-08|aof:109847355|K12829 splicing factor 3B subunit 2 | (RefSeq) splicing factor 3B subunit 2-like	Spliceosome (ko03040)	[O]	Posttranslational modification, protein turnover, chaperones	--	Protein DWARF 53 OS=Oryza sativa subsp. japonica OX=39947 GN=D53 PE=1 SV=1	O	Posttranslational modification, protein turnover, chaperones	protein DWARF 53 [Oryza sativa Japonica Group]
	LOC_Os12g01360	8708	5286	5232	780	841	968	48.9446	37.6908	38.303	5.66492	6.58829	7.52345	1.44533e-57	-2.49187	down	[O]	Posttranslational modification, protein turnover, chaperones	Biological Process: biological_process (GO:0008150);; Biological Process: response to endogenous stimulus (GO:0009719);; Biological Process: response to hormone (GO:0009725);; Biological Process: response to organic substance (GO:0010033);; Biological Process: response to organic cyclic compound (GO:0014070);; Biological Process: response to lipid (GO:0033993);; Biological Process: response to ch…	K12829|2.3e-08|aof:109847355|K12829 splicing factor 3B subunit 2 | (RefSeq) splicing factor 3B subunit 2-like	Spliceosome (ko03040)	[O]	Posttranslational modification, protein turnover, chaperones	Clp amino terminal domain, pathogenicity island component	Protein DWARF 53-LIKE OS=Oryza sativa subsp. japonica OX=39947 GN=D53-L PE=3 SV=2	O	Posttranslational modification, protein turnover, chaperones	protein DWARF 53-LIKE [Oryza sativa Japonica Group]
Plant hormone signal transduction (ko04075)	LOC_Os01g59350	91	79	78	145	230	192	0.849076	0.969012	0.97744	1.83178	3.16157	2.38341	1.00313e-08	1.55444	up	--	--	Molecular Function: transcription factor activity, sequence-specific DNA binding (GO:0003700);; Biological Process: transcription, DNA-templated (GO:0006351);; Molecular Function: sequence-specific DNA binding (GO:0043565);;	K14431|2.6e-195|dosa:Os01t0808100-01|K14431 transcription factor TGA | (RefSeq) Os01g0808100; Similar to BZIP transcription factor.	Plant hormone signal transduction (ko04075)	--	--	Seed dormancy control	Transcription factor TGAL1 OS=Oryza sativa subsp. japonica OX=39947 GN=TGAL1 PE=1 SV=2	K	Transcription	hypothetical protein EE612_006379 [Oryza sativa]
	LOC_Os01g28500	76	57	115	295	377	216	2.17302	2.0528	4.28895	10.9372	15.0392	8.55125	5.56594e-10	2.18069	up	[S]	Function unknown	Cellular Component: extracellular region (GO:0005576);;	K13449|1.3e-96|dosa:Os01t0382400-01|K13449 pathogenesis-related protein 1 | (RefSeq) Os01g0382400; Similar to Pathogenesis-related protein PRB1-2 precursor.	MAPK signaling pathway - plant (ko04016);; Plant hormone signal transduction (ko04075);; Plant-pathogen interaction (ko04626)	[S]	Function unknown	Cysteine-rich secretory protein family	Pathogenesis-related protein PRMS OS=Zea mays OX=4577 GN=PRMS PE=2 SV=1	S	Function unknown	hypothetical protein OsI_02026 [Oryza sativa Indica Group]
	LOC_Os11g04720	293	150	327	696	349	477	6.33276	4.11926	9.22446	19.5138	10.527	14.3293	0.000334893	1.37457	up	[T]	Signal transduction mechanisms	Biological Process: phosphorelay signal transduction system (GO:0000160);;	K14492|7.5e-96|dosa:Os11t0143300-01|K14492 two-component response regulator ARR-A family | (RefSeq) Os11g0143300, A-TYPE_RESPONSE_REGULATOR_9, OSRR9; A-type response regulator, Cytokinin signaling	Plant hormone signal transduction (ko04075)	[K]	Transcription	Response regulator receiver domain	Two-component response regulator ORR9 OS=Oryza sativa subsp. indica OX=39946 GN=RR9 PE=2 SV=1	K	Transcription	two-component response regulator ORR9 [Oryza sativa Japonica Group]
	LOC_Os06g46030	83	95	71	135	192	114	1.2369	1.79156	1.38279	2.61013	3.99543	2.36155	0.000491958	1.17613	up	--	--	Cellular Component: cellular_component (GO:0005575);; Cellular Component: intracellular (GO:0005622);; Cellular Component: cell (GO:0005623);; Cellular Component: nucleus (GO:0005634);; Biological Process: nucleobase-containing compound metabolic process (GO:0006139);; Biological Process: transcription, DNA-templated (GO:0006351);; Biological Process: cellular aromatic compound metabolic process …	K13413|5.0e-50|sbi:110435403|K13413 mitogen-activated protein kinase kinase 4/5 [EC:2.7.12.2] | (RefSeq) mitogen-activated protein kinase kinase 5-like	MAPK signaling pathway - plant (ko04016);; Plant hormone signal transduction (ko04075);; Plant-pathogen interaction (ko04626)	--	--	Protein of unknown function (DUF640)	Protein G1-like2 OS=Oryza sativa subsp. indica OX=39946 GN=OsI_24078 PE=3 SV=1	K	Transcription	protein G1-like2 [Oryza sativa Japonica Group]
	LOC_Os04g52670	96	67	176	170	349	216	1.96462	1.72637	4.70571	4.50253	9.99695	6.14732	0.00166864	1.43436	up	--	--	Biological Process: response to auxin (GO:0009733);;	K14488|1.7e-68|dosa:Os04t0617050-01|K14488 SAUR family protein | (RefSeq) Os04g0617050; Similar to H0313F03.1 protein.	Plant hormone signal transduction (ko04075)	--	--	Auxin responsive protein	Auxin-responsive protein SAUR41 OS=Arabidopsis thaliana OX=3702 GN=SAUR41 PE=2 SV=1	S	Function unknown	hypothetical protein DAI22_04g262300 [Oryza sativa Japonica Group]
	LOC_Os12g04500	364	232	485	929	458	576	10.7451	8.67867	18.6764	35.489	18.8421	23.547	0.00139249	1.23766	up	[T]	Signal transduction mechanisms	Biological Process: phosphorelay signal transduction system (GO:0000160);;	K14492|2.8e-98|dosa:Os12t0139400-01|K14492 two-component response regulator ARR-A family | (RefSeq) Os12g0139400, OSRR10, A-TYPE_RESPONSE_REGULATOR_10; A-type response regulator, Cytokinin signaling	Plant hormone signal transduction (ko04075)	[K]	Transcription	Response regulator receiver domain	Two-component response regulator ORR10 OS=Oryza sativa subsp. indica OX=39946 GN=RR10 PE=2 SV=1	K	Transcription	two-component response regulator ORR10 [Oryza sativa Japonica Group]
	LOC_Os09g37330	93	89	97	155	229	174	2.45056	2.98364	3.3369	5.31493	8.4762	6.38885	1.01331e-06	1.35206	up	--	--	Biological Process: response to auxin (GO:0009733);;	K14488|5.0e-08|mus:103974723|K14488 SAUR family protein | (RefSeq) auxin-responsive protein SAUR36-like	Plant hormone signal transduction (ko04075)	--	--	Auxin responsive protein	Auxin-responsive protein SAUR36 OS=Oryza sativa subsp. japonica OX=39947 GN=SAUR39 PE=2 SV=1	S	Function unknown	auxin-responsive protein SAUR36 [Oryza sativa Japonica Group]
	LOC_Os03g55590	1744	1535	1985	4916	3870	4304	16.3116	18.2266	24.0771	59.2466	50.2916	55.5173	1.14577e-17	1.67876	up	--	--	Molecular Function: DNA binding (GO:0003677);; Cellular Component: nucleus (GO:0005634);;	K14491|9.9e-11|hbr:110633031|K14491 two-component response regulator ARR-B family | (RefSeq) two-component response regulator ARR2-like isoform X1	Plant hormone signal transduction (ko04075)	--	--	Myb-like DNA-binding domain	Transcription factor HHO6 OS=Arabidopsis thaliana OX=3702 GN=HHO6 PE=2 SV=1	K	Transcription	transcription factor HHO5 [Oryza sativa Japonica Group]
	LOC_Os03g16170	239	197	337	703	247	443	3.03849	3.17164	5.57519	11.5977	4.37571	7.81436	0.00624898	1.22628	up	[T]	Signal transduction mechanisms	Molecular Function: protein serine/threonine phosphatase activity (GO:0004722);; Cellular Component: nucleus (GO:0005634);; Biological Process: abscisic acid-activated signaling pathway (GO:0009738);; Biological Process: seed germination (GO:0009845);; Molecular Function: metal ion binding (GO:0046872);;	K14497|2.6e-145|dosa:Os03t0268600-01|K14497 protein phosphatase 2C [EC:3.1.3.16] | (RefSeq) Os03g0268600; Similar to Protein phosphatase type 2C.	MAPK signaling pathway - plant (ko04016);; Plant hormone signal transduction (ko04075)	[T]	Signal transduction mechanisms	Protein phosphatase 2C	Probable protein phosphatase 2C 30 OS=Oryza sativa subsp. japonica OX=39947 GN=PP2C30 PE=1 SV=1	T	Signal transduction mechanisms	probable protein phosphatase 2C 30 [Oryza sativa Japonica Group]
	LOC_Os07g06880	130	120	266	221	367	307	1.82397	2.14029	4.87857	4.0097	7.2043	5.97468	0.00914497	1.11051	up	[I]	Lipid transport and metabolism	Molecular Function: hydrolase activity (GO:0016787);;	K14493|3.8e-44|smo:SELMODRAFT_271143|K14493 gibberellin receptor GID1 [EC:3.-.-.-] | (RefSeq) GID1a-2; hypothetical protein	Plant hormone signal transduction (ko04075)	[V]	Defense mechanisms	alpha/beta hydrolase fold	Probable carboxylesterase 15 OS=Arabidopsis thaliana OX=3702 GN=CXE15 PE=2 SV=1	V	Defense mechanisms	hypothetical protein EE612_037298, partial [Oryza sativa]
	LOC_Os01g72330	412	205	623	718	623	888	5.62531	3.5582	11.0915	12.6927	11.8721	16.8072	0.00246652	1.20605	up	[TK]	Signal transduction mechanisms;; Transcription	Biological Process: phosphorelay signal transduction system (GO:0000160);; Cellular Component: nucleus (GO:0005634);;	K14492|7.8e-113|dosa:Os01t0952500-01|K14492 two-component response regulator ARR-A family | (RefSeq) Os01g0952500, OSRR4, A-TYPE_RESPONSE_REGULATOR_4; A-type response regulator, Cytokinin signaling	Plant hormone signal transduction (ko04075)	[K]	Transcription	Response regulator receiver domain	Two-component response regulator ORR4 OS=Oryza sativa subsp. indica OX=39946 GN=RR4 PE=2 SV=1	K	Transcription	two-component response regulator ORR4 [Oryza sativa Japonica Group]
	LOC_Os01g02580	43	4	30	237	289	275	0.485317	0.057244	0.441454	3.46661	4.54754	4.30046	6.79833e-15	3.79627	up	--		Molecular Function: protein kinase activity (GO:0004672);; Molecular Function: ATP binding (GO:0005524);;	K13416|2.1e-46|bna:106410693|K13416 brassinosteroid insensitive 1-associated receptor kinase 1 [EC:2.7.10.1 2.7.11.1] | (RefSeq) somatic embryogenesis receptor kinase 4-like isoform X1	MAPK signaling pathway - plant (ko04016);; Plant hormone signal transduction (ko04075);; Plant-pathogen interaction (ko04626)	[T]	Signal transduction mechanisms	Protein kinase domain	Rust resistance kinase Lr10 OS=Triticum aestivum OX=4565 GN=LRK10 PE=2 SV=1	T	Signal transduction mechanisms	hypothetical protein OsJ_00131 [Oryza sativa Japonica Group]
	LOC_Os04g43910	484	303	316	67	69	58	4.11791	3.27424	3.49797	0.726878	0.814725	0.673046	4.42898e-19	-2.11475	down	--	--	Molecular Function: DNA binding (GO:0003677);; Cellular Component: nucleus (GO:0005634);; Biological Process: regulation of transcription, DNA-templated (GO:0006355);; Biological Process: auxin-activated signaling pathway (GO:0009734);;	K14486|2.4e-72|psom:113335502|K14486 auxin response factor | (RefSeq) auxin response factor 16-like isoform X1	Plant hormone signal transduction (ko04075)	--	--	Auxin response factor	Auxin response factor 10 OS=Oryza sativa subsp. indica OX=39946 GN=ARF10 PE=3 SV=2	K	Transcription	OSJNBa0019D11.3 [Oryza sativa Japonica Group]
	LOC_Os09g37710	3240	2475	1866	481	447	457	20.1332	19.5686	15.1427	3.84235	3.87169	3.93591	1.33106e-35	-2.05742	down	--	--	Molecular Function: molecular_function (GO:0003674);; Molecular Function: transcription factor activity, sequence-specific DNA binding (GO:0003700);; Molecular Function: protein binding (GO:0005515);; Biological Process: regulation of transcription, DNA-templated (GO:0006355);; Biological Process: biological_process (GO:0008150);; Biological Process: regulation of biosynthetic process (GO:0009889…	K14494|8.2e-19|pop:18106830|K14494 DELLA protein | (RefSeq) uncharacterized protein LOC18106830	Plant hormone signal transduction (ko04075)	--	--	RWP-RK domain	Protein NLP1 OS=Oryza sativa subsp. japonica OX=39947 GN=NLP1 PE=2 SV=1	K	Transcription	protein NLP1-like isoform X2 [Oryza sativa Japonica Group]
	LOC_Os06g35900	300	263	303	107	133	93	3.82279	4.25369	5.03583	1.75415	2.36303	1.63507	7.38307e-05	-1.02159	down	--	--	Molecular Function: transcription factor activity, sequence-specific DNA binding (GO:0003700);; Biological Process: transcription, DNA-templated (GO:0006351);; Biological Process: brassinosteroid mediated signaling pathway (GO:0009742);;	K14503|9.0e-44|nnu:104595761|K14503 brassinosteroid resistant 1/2 | (RefSeq) BES1/BZR1 homolog protein 2	Plant hormone signal transduction (ko04075)	--	--	BES1/BZR1 plant transcription factor, N-terminal	Protein BZR1 homolog 3 OS=Oryza sativa subsp. japonica OX=39947 GN=BZR3 PE=1 SV=1	K	Transcription	protein BZR1 homolog 3 [Oryza sativa Japonica Group]
	LOC_Os12g26940	469	296	387	57	113	97	2.96942	2.37776	3.19154	0.464091	0.996861	0.850406	7.73468e-10	-1.73997	down	[T]	Signal transduction mechanisms	Molecular Function: protein kinase activity (GO:0004672);; Molecular Function: ATP binding (GO:0005524);; Cellular Component: integral component of membrane (GO:0016021);;	K14489|1.1e-123|sita:101773814|K14489 arabidopsis histidine kinase 2/3/4 (cytokinin receptor) [EC:2.7.13.3] | (RefSeq) probable histidine kinase 3	Plant hormone signal transduction (ko04075)	[T]	Signal transduction mechanisms	Protein kinase domain	Probable kinase CHARK OS=Oryza sativa subsp. japonica OX=39947 GN=CHARK PE=2 SV=1	T	Signal transduction mechanisms	probable kinase CHARK [Oryza sativa Japonica Group]
	LOC_Os02g43870	145	83	132	17	28	47	1.66486	1.21236	1.97566	0.245419	0.43531	0.737778	0.00131574	-1.59132	down	[W]	Extracellular structures	Molecular Function: protein kinase activity (GO:0004672);; Molecular Function: ATP binding (GO:0005524);; Cellular Component: integral component of membrane (GO:0016021);;	K13415|2.6e-26|cqi:110733407|K13415 protein brassinosteroid insensitive 1 [EC:2.7.10.1 2.7.11.1] | (RefSeq) systemin receptor SR160-like	Plant hormone signal transduction (ko04075)	[T]	Signal transduction mechanisms	Protein kinase domain	Putative kinase-like protein TMKL1 OS=Arabidopsis thaliana OX=3702 GN=TMKL1 PE=1 SV=1	T	Signal transduction mechanisms	putative kinase-like protein TMKL1 [Oryza sativa Japonica Group]
	LOC_Os02g17710	102	109	106	18	33	19	0.72181	0.982242	0.983478	0.165083	0.32283	0.182375	2.07209e-05	-1.83624	down	--	--	Cellular Component: plasma membrane (GO:0005886);; Biological Process: hormone-mediated signaling pathway (GO:0009755);; Cellular Component: integral component of membrane (GO:0016021);;	K13415|6.8e-10|sbi:8078161|K13415 protein brassinosteroid insensitive 1 [EC:2.7.10.1 2.7.11.1] | (RefSeq) brassinosteroid LRR receptor kinase BRI1	Plant hormone signal transduction (ko04075)	--	--	Leucine rich repeat	--	T	Signal transduction mechanisms	hypothetical protein DAI22_02g123100 [Oryza sativa Japonica Group]
	LOC_Os08g07970	724	562	742	145	337	189	8.12907	7.97584	10.8807	2.11024	5.27693	2.9461	3.63624e-05	-1.25414	down	--	--	Molecular Function: transcription factor activity, sequence-specific DNA binding (GO:0003700);; Biological Process: transcription, DNA-templated (GO:0006351);; Molecular Function: sequence-specific DNA binding (GO:0043565);;	K14431|6.8e-194|dosa:Os08t0176900-01|K14431 transcription factor TGA | (RefSeq) Os08g0176900; Similar to Transcription factor HBP-1b(C38) (Fragment).	Plant hormone signal transduction (ko04075)	--	--	Seed dormancy control	Transcription factor TGAL10 OS=Oryza sativa subsp. japonica OX=39947 GN=TGAL10 PE=2 SV=1	K	Transcription	RecName: Full=Transcription factor TGAL10; AltName: Full=bZIP transcription factor 64; Short=OsbZIP64 [Oryza sativa Japonica Group]
	LOC_Os01g46760	255	153	259	41	61	62	3.58375	2.72187	4.75412	0.741	1.19509	1.19352	1.16433e-06	-1.65745	down	[T]	Signal transduction mechanisms	Molecular Function: protein serine/threonine phosphatase activity (GO:0004722);; Molecular Function: metal ion binding (GO:0046872);;	K14497|3.8e-216|dosa:Os01t0656200-01|K14497 protein phosphatase 2C [EC:3.1.3.16] | (RefSeq) Os01g0656200; Protein phosphatase 2C family protein.	MAPK signaling pathway - plant (ko04016);; Plant hormone signal transduction (ko04075)	[T]	Signal transduction mechanisms	Protein phosphatase 2C	Probable protein phosphatase 2C 8 OS=Oryza sativa subsp. japonica OX=39947 GN=Os01g0656200 PE=2 SV=1	T	Signal transduction mechanisms	probable protein phosphatase 2C 8 [Oryza sativa Japonica Group]
	LOC_Os12g39630	218	139	155	38	51	70	1.7799	1.43742	1.64718	0.397051	0.576111	0.782401	0.00020399	-1.30034	down	[M]	Cell wall/membrane/envelope biogenesis	Molecular Function: protein serine/threonine kinase activity (GO:0004674);; Molecular Function: ATP binding (GO:0005524);;	K14498|4.7e-205|dosa:Os12t0586100-01|K14498 serine/threonine-protein kinase SRK2 [EC:2.7.11.1] | (RefSeq) Os12g0586100; Serine/threonine-protein kinase SAPK9 (EC 2.7.1.37) (Osmotic stress/abscisic acid-activated protein kinase 9).	MAPK signaling pathway - plant (ko04016);; Plant hormone signal transduction (ko04075)	[T]	Signal transduction mechanisms	Protein kinase domain	Serine/threonine-protein kinase SAPK9 OS=Oryza sativa subsp. japonica OX=39947 GN=SAPK9 PE=1 SV=1	T	Signal transduction mechanisms	serine/threonine-protein kinase SAPK9 [Oryza sativa Japonica Group]
	LOC_Os08g39830	235	151	107	15	9	6	2.02947	1.66684	1.20469	0.168169	0.107206	0.067368	2.6747e-14	-3.62415	down	--	--	Molecular Function: DNA binding (GO:0003677);; Molecular Function: transcription factor activity, sequence-specific DNA binding (GO:0003700);; Cellular Component: nucleus (GO:0005634);;	K14514|0.0e+00|dosa:Os08t0508700-01|K14514 ethylene-insensitive protein 3 | (RefSeq) Os08g0508700; Similar to EIL3.	MAPK signaling pathway - plant (ko04016);; Plant hormone signal transduction (ko04075)	--	--	Ethylene insensitive 3	ETHYLENE INSENSITIVE 3-like 3 protein OS=Arabidopsis thaliana OX=3702 GN=EIL3 PE=1 SV=1	S	Function unknown	ETHYLENE INSENSITIVE 3-like 3 protein [Oryza sativa Japonica Group]
	LOC_Os11g28104	687	529	938	187	295	331	6.52196	6.37254	11.6033	2.28692	3.90186	4.35152	0.00105395	-1.06281	down	[T]	Signal transduction mechanisms	Molecular Function: protein kinase activity (GO:0004672);; Molecular Function: ATP binding (GO:0005524);; Cellular Component: plasmodesma (GO:0009506);; Cellular Component: integral component of membrane (GO:0016021);;	K13416|7.3e-68|cam:101506449|K13416 brassinosteroid insensitive 1-associated receptor kinase 1 [EC:2.7.10.1 2.7.11.1] | (RefSeq) BRASSINOSTEROID INSENSITIVE 1-associated receptor kinase 1	MAPK signaling pathway - plant (ko04016);; Plant hormone signal transduction (ko04075);; Plant-pathogen interaction (ko04626)	--	--	Protein tyrosine and serine/threonine kinase	Cysteine-rich receptor-like protein kinase 42 OS=Arabidopsis thaliana OX=3702 GN=CRK42 PE=2 SV=1	T	Signal transduction mechanisms	putative receptor-like protein kinase At4g00960 [Oryza sativa Japonica Group]
	LOC_Os06g10880	175	126	143	47	72	43	2.12268	1.93281	2.26422	0.73217	1.22262	0.71729	0.00145442	-1.08689	down	--	--	Molecular Function: transcription factor activity, sequence-specific DNA binding (GO:0003700);; Cellular Component: nucleus (GO:0005634);; Biological Process: response to water deprivation (GO:0009414);; Biological Process: response to salt stress (GO:0009651);; Biological Process: positive regulation of abscisic acid-activated signaling pathway (GO:0009789);; Molecular Function: sequence-specifi…	K14432|5.9e-143|dosa:Os06t0211200-01|K14432 ABA responsive element binding factor | (RefSeq) Os06g0211200; Similar to Abscisic acid responsive elements-binding factor (ABA-responsive element binding protein 1) (AREB1).	Plant hormone signal transduction (ko04075)	--	--	bZIP transcription factor	bZIP transcription factor 46 OS=Oryza sativa subsp. japonica OX=39947 GN=BZIP46 PE=1 SV=1	K	Transcription	hypothetical protein DAI22_06g076800 [Oryza sativa Japonica Group]
	LOC_Os04g54474	1373	1041	1154	226	303	283	15.1027	14.4071	16.2845	3.35007	4.76827	4.425	1.01291e-30	-1.76541	down	--	--	Molecular Function: transcription factor activity, sequence-specific DNA binding (GO:0003700);; Biological Process: transcription, DNA-templated (GO:0006351);; Molecular Function: sequence-specific DNA binding (GO:0043565);;	K14431|6.0e-222|dosa:Os04t0637000-01|K14431 transcription factor TGA | (RefSeq) Os04g0637000; Similar to BZIP transcription factor bZIP52.	Plant hormone signal transduction (ko04075)	--	--	Seed dormancy control	Transcription factor TGAL6 OS=Oryza sativa subsp. japonica OX=39947 GN=TGAL6 PE=2 SV=1	K	Transcription	transcription factor TGAL6 isoform X1 [Oryza sativa Japonica Group]
	LOC_Os01g02400	2648	2164	1824	279	257	221	21.9657	22.8267	19.7814	2.97656	2.91707	2.49547	1.88027e-70	-2.74851	down	[M]	Cell wall/membrane/envelope biogenesis	Molecular Function: protein serine/threonine kinase activity (GO:0004674);; Molecular Function: ATP binding (GO:0005524);; Cellular Component: integral component of membrane (GO:0016021);;	K13416|1.3e-46|adu:107481750|K13416 brassinosteroid insensitive 1-associated receptor kinase 1 [EC:2.7.10.1 2.7.11.1] | (RefSeq) BRASSINOSTEROID INSENSITIVE 1-associated receptor kinase 1 isoform X1	MAPK signaling pathway - plant (ko04016);; Plant hormone signal transduction (ko04075);; Plant-pathogen interaction (ko04626)	--	--	Protein kinase domain	Rust resistance kinase Lr10 OS=Triticum aestivum OX=4565 GN=LRK10 PE=2 SV=1	T	Signal transduction mechanisms	Os01g0114300, partial [Oryza sativa Japonica Group]
	LOC_Os01g02560	1399	1162	932	0	14	13	14.9169	15.7178	12.9501	0	0.200824	0.187123	1.84794e-09	-6.66759	down	--		Molecular Function: protein kinase activity (GO:0004672);; Molecular Function: ATP binding (GO:0005524);; Molecular Function: polysaccharide binding (GO:0030247);;	K13416|3.6e-48|adu:107481749|K13416 brassinosteroid insensitive 1-associated receptor kinase 1 [EC:2.7.10.1 2.7.11.1] | (RefSeq) BRASSINOSTEROID INSENSITIVE 1-associated receptor kinase 1-like isoform X1	MAPK signaling pathway - plant (ko04016);; Plant hormone signal transduction (ko04075);; Plant-pathogen interaction (ko04626)	--	--	Protein kinase domain	Rust resistance kinase Lr10 OS=Triticum aestivum OX=4565 GN=LRK10 PE=2 SV=1	T	Signal transduction mechanisms	rust resistance kinase Lr10 [Oryza sativa Japonica Group]
JA metabolism	LOC_Os06g20920	102	106	103	255	361	179	1.74409	2.3132	2.30817	5.65562	8.64802	4.25396	3.84e-08	1.70058	up	[I]	Lipid transport and metabolism	Molecular Function: methyltransferase activity (GO:0008168);;	K21483|5.7e-182|dosa:Os06t0314600-01|K21483 salicylate 1-O-methyltransferase [EC:2.1.1.274] | (RefSeq) Os06g0314600; SAM dependent carboxyl methyltransferase family protein.	--	--	--	SAM dependent carboxyl methyltransferase	Jasmonate O-methyltransferase OS=Arabidopsis thaliana OX=3702 GN=JMT PE=1 SV=3	S	Function unknown	jasmonate O-methyltransferase isoform X1 [Oryza sativa Japonica Group]
	LOC_Os12g17160	34	25	56	79	114	105	0.373166	0.354927	0.815624	1.14529	1.78182	1.6316	0.000173099	1.71403	up	--	--	Molecular Function: sulfotransferase activity (GO:0008146);;	K22312|7.1e-115|sbi:8060663|K22312 hydroxyjasmonate sulfotransferase [EC:2.8.2.39] | (RefSeq) cytosolic sulfotransferase 8	--	[R]	General function prediction only	Sulfotransferase domain	Cytosolic sulfotransferase 12 OS=Arabidopsis thaliana OX=3702 GN=SOT12 PE=1 SV=2	S	Function unknown	cytosolic sulfotransferase 12 [Oryza sativa Japonica Group]
	LOC_Os08g14190	234	200	224	421	414	427	4.15335	4.49463	5.18155	9.68813	10.2718	10.4996	3.8e-12	1.30879	up	--	--	Molecular Function: sulfotransferase activity (GO:0008146);;	K22312|2.4e-134|obr:102700640|K22312 hydroxyjasmonate sulfotransferase [EC:2.8.2.39] | (RefSeq) cytosolic sulfotransferase 8-like	--	[R]	General function prediction only	Sulfotransferase domain	Cytosolic sulfotransferase 1 OS=Arabidopsis thaliana OX=3702 GN=SOT1 PE=2 SV=1	S	Function unknown	cytosolic sulfotransferase 3 [Oryza sativa Japonica Group]
	LOC_Os06g50930	193	189	307	833	882	940	3.25135	4.0499	6.76475	18.3283	20.9405	22.1596	2.5771e-18	2.28683	up	[P]	Inorganic ion transport and metabolism	Biological Process: response to acid chemical (GO:0001101);; Molecular Function: molecular_function (GO:0003674);; Molecular Function: catalytic activity (GO:0003824);; Molecular Function: thiosulfate sulfurtransferase activity (GO:0004792);; Cellular Component: cellular_component (GO:0005575);; Cellular Component: intracellular (GO:0005622);; Cellular Component: cell (GO:0005623);; Cellular Comp…	K22547|1.2e-24|nta:107815736|K22547 arsenate reductase [EC:1.20.4.1] | (RefSeq) thiosulfate sulfurtransferase 18-like	--	[P]	Inorganic ion transport and metabolism	Rhodanese-like domain	Rhodanese-like domain-containing protein 15, chloroplastic OS=Arabidopsis thaliana OX=3702 GN=STR15 PE=2 SV=1	P	Inorganic ion transport and metabolism	putative Ntdin [Oryza sativa Japonica Group]
	LOC_Os05g01140	136	114	160	23	16	23	1.55732	1.64538	2.37427	0.339002	0.251121	0.363083	1.09e-08	-2.36101	down	[I]	Lipid transport and metabolism	Molecular Function: S-adenosylmethionine-dependent methyltransferase activity (GO:0008757);; Biological Process: methylation (GO:0032259);;	K08241|5.7e-198|dosa:Os05t0102000-01|K08241 jasmonate O-methyltransferase [EC:2.1.1.141] | (RefSeq) Os05g0102000; SAM dependent carboxyl methyltransferase family protein.	alpha-Linolenic acid metabolism (ko00592)	--	--	SAM dependent carboxyl methyltransferase	Salicylate carboxymethyltransferase OS=Clarkia breweri OX=36903 GN=SAMT PE=1 SV=1	S	Function unknown	jasmonate O-methyltransferase [Oryza sativa Japonica Group]
	LOC_Os01g70850	78	66	104	7	28	21	1.33075	1.39823	2.33825	0.164002	0.674953	0.482577	0.00246769	-1.81928	down	[I]	Lipid transport and metabolism	Molecular Function: molecular_function (GO:0003674);; Molecular Function: catalytic activity (GO:0003824);; Molecular Function: hydrolase activity (GO:0016787);; Molecular Function: hydrolase activity, acting on ester bonds (GO:0016788);; Molecular Function: carboxylic ester hydrolase activity (GO:0052689);; Molecular Function: methyl jasmonate esterase activity (GO:0080032);;	K20802|7.0e-29|eus:EUTSA_v10014451mg|K20802 (R)-mandelonitrile lyase [EC:4.1.2.10] | (RefSeq) hypothetical protein	Cyanoamino acid metabolism (ko00460)	--	--	Alpha/beta hydrolase family	Esterase PIR7B OS=Oryza sativa subsp. indica OX=39946 GN=PIR7B PE=3 SV=2	S	Function unknown	esterase PIR7B [Oryza sativa Japonica Group]
	LOC_Os03g21060	514	622	509	149	264	141	6.11003	9.39008	7.88106	2.27753	4.36646	2.31888	2.42e-05	-1.23517	down	--	--	Molecular Function: DNA binding (GO:0003677);; Cellular Component: nucleus (GO:0005634);; Biological Process: regulation of transcription, DNA-templated (GO:0006355);;	K00521|3.7e-38|cmos:111447866|K00521 ferric-chelate reductase [EC:1.16.1.7] | (RefSeq) ferric reduction oxidase 7, chloroplastic-like	--	--	--	No apical meristem (NAM) protein	NAC transcription factor NAM-B1 OS=Hordeum vulgare subsp. spontaneum OX=77009 GN=NAM-B1 PE=4 SV=1	K	Transcription	NAC transcription factor 47 [Oryza sativa Japonica Group]
SA metabolism	LOC_Os03g22634	105	107	103	260	217	186	1.76681	2.06955	1.99781	5.15473	4.52308	4.10632	2.16418e-07	1.44021	up	[Q]	Secondary metabolites biosynthesis, transport and catabolism	Molecular Function: oxidoreductase activity (GO:0016491);; Molecular Function: metal ion binding (GO:0046872);;	K24028|7.8e-202|dosa:Os03t0122300-01|K24028 salicylic acid 3-hydroxylase [EC:1.14.11.-] | (RefSeq) Os03g0122300; Similar to Flavanone 3-hydroxylase-like protein.	--	[QR]	Secondary metabolites biosynthesis, transport and catabolism;; General function prediction only	2OG-Fe(II) oxygenase superfamily	Flavanone 3-dioxygenase 2 OS=Oryza sativa subsp. japonica OX=39947 GN=F3H-2 PE=1 SV=1	Q	Secondary metabolites biosynthesis, transport and catabolism	flavanone 3-dioxygenase 2-like [Oryza sativa Japonica Group]
	LOC_Os05g03640	34	71	16	254	96	77	0.475862	1.26023	0.287893	4.59094	1.8705	1.4859	0.00124299	2.19673	up	[Q]	Secondary metabolites biosynthesis, transport and catabolism	Molecular Function: metal ion binding (GO:0046872);; Molecular Function: dioxygenase activity (GO:0051213);;	K24028|1.1e-65|sita:101780801|K24028 salicylic acid 3-hydroxylase [EC:1.14.11.-] | (RefSeq) flavanone 3-dioxygenase 2	--	[QR]	Secondary metabolites biosynthesis, transport and catabolism;; General function prediction only	2OG-Fe(II) oxygenase superfamily	Probable 2-oxoglutarate-dependent dioxygenase At5g05600 OS=Arabidopsis thaliana OX=3702 GN=At5g05600 PE=2 SV=1	Q	Secondary metabolites biosynthesis, transport and catabolism	probable 2-oxoglutarate-dependent dioxygenase At5g05600 [Oryza sativa Japonica Group]
	LOC_Os04g12960	71	36	86	299	275	182	0.928406	0.59399	1.46137	5.06712	5.03135	3.29587	3.62644e-10	2.33916	up	[G]	Carbohydrate transport and metabolism	Molecular Function: UDP-glycosyltransferase activity (GO:0008194);; Cellular Component: intracellular membrane-bounded organelle (GO:0043231);; Molecular Function: quercetin 3-O-glucosyltransferase activity (GO:0080043);; Molecular Function: quercetin 7-O-glucosyltransferase activity (GO:0080044);;	K13691|2.7e-133|zma:103647591|K13691 pathogen-inducible salicylic acid glucosyltransferase [EC:2.4.1.-] | (RefSeq) UDP-glycosyltransferase 79	--	[GC]	Carbohydrate transport and metabolism;; Energy production and conversion	UDP-glucoronosyl and UDP-glucosyl transferase	UDP-glucosyltransferase UGT13248 OS=Hordeum vulgare subsp. vulgare OX=112509 PE=2 SV=1	--	--	UDP-glucosyltransferase UGT13248 [Oryza sativa Japonica Group]
	LOC_Os03g55010	34	37	109	99	316	91	0.465143	0.633195	1.94995	1.75235	6.06468	1.73514	0.0097511	1.75736	up	--	--	Molecular Function: UDP-glycosyltransferase activity (GO:0008194);;	K13691|2.0e-59|hbr:110654364|K13691 pathogen-inducible salicylic acid glucosyltransferase [EC:2.4.1.-] | (RefSeq) UDP-glycosyltransferase 74F1-like	--	[GC]	Carbohydrate transport and metabolism;; Energy production and conversion	UDP-glucoronosyl and UDP-glucosyl transferase	UDP-glycosyltransferase 83A1 OS=Arabidopsis thaliana OX=3702 GN=UGT83A1 PE=2 SV=1	H	Coenzyme transport and metabolism	UDP-glycosyltransferase 83A1 [Oryza sativa Japonica Group]
	LOC_Os09g34230	451	81	505	28	59	29	5.71519	1.29032	8.33178	0.455954	1.03194	0.507731	2.31066e-06	-2.79504	down	[G]	Carbohydrate transport and metabolism	Molecular Function: UDP-glycosyltransferase activity (GO:0008194);;	K13691|1.9e-275|osa:4347592|K13691 pathogen-inducible salicylic acid glucosyltransferase [EC:2.4.1.-] | (RefSeq) crocetin glucosyltransferase 2	--	[GC]	Carbohydrate transport and metabolism;; Energy production and conversion	UDP-glucoronosyl and UDP-glucosyl transferase	UDP-glucosyltransferase UGT13248 OS=Hordeum vulgare subsp. vulgare OX=112509 PE=2 SV=1	--	--	UDP-glycosyltransferase 79-like [Oryza sativa Japonica Group]
	LOC_Os02g50330	384	510	392	111	240	127	2.34036	3.93903	3.11089	0.87486	2.03715	1.06347	0.00155408	-1.10215	down	--	--	Molecular Function: RNA binding (GO:0003723);; Molecular Function: RNA-directed 5'-3' RNA polymerase activity (GO:0003968);; Biological Process: response to virus (GO:0009615);; Biological Process: response to salicylic acid (GO:0009751);; Biological Process: wax biosynthetic process (GO:0010025);; Biological Process: production of siRNA involved in RNA interference (GO:0030422);; Biological Proc…	K11699|0.0e+00|osa:4330655|K11699 RNA-dependent RNA polymerase [EC:2.7.7.48] | (RefSeq) LOW QUALITY PROTEIN: probable RNA-dependent RNA polymerase 1	--	[A]	RNA processing and modification	RNA dependent RNA polymerase	Probable RNA-dependent RNA polymerase 1 OS=Oryza sativa subsp. japonica OX=39947 GN=RDR1 PE=2 SV=2	A	RNA processing and modification	RecName: Full=Probable RNA-dependent RNA polymerase 1; Short=OsRDR1 [Oryza sativa Japonica Group]
IAA metabolism	LOC_Os04g52670	96	67	176	170	349	216	1.96462	1.72637	4.70571	4.50253	9.99695	6.14732	0.00166864	1.43436	up	--	--	Biological Process: response to auxin (GO:0009733);;	K14488|1.7e-68|dosa:Os04t0617050-01|K14488 SAUR family protein | (RefSeq) Os04g0617050; Similar to H0313F03.1 protein.	Plant hormone signal transduction (ko04075)	--	--	Auxin responsive protein	Auxin-responsive protein SAUR41 OS=Arabidopsis thaliana OX=3702 GN=SAUR41 PE=2 SV=1	S	Function unknown	hypothetical protein DAI22_04g262300 [Oryza sativa Japonica Group]
	LOC_Os06g06050	876	731	701	1349	1422	1257	5.00802	5.30046	5.22138	9.97577	11.3368	9.95243	1.15452e-21	1.17739	up	--	--	Cellular Component: nucleus (GO:0005634);; Biological Process: response to water deprivation (GO:0009414);; Biological Process: response to light stimulus (GO:0009416);; Biological Process: auxin polar transport (GO:0009926);; Biological Process: regulation of meristem structural organization (GO:0009934);; Biological Process: shoot system morphogenesis (GO:0010016);; Biological Process: negative…	--	--	--	--	--	F-box/LRR-repeat MAX2 homolog OS=Oryza sativa subsp. japonica OX=39947 GN=D3 PE=1 SV=2	S	Function unknown	F-box/LRR-repeat MAX2 homolog [Oryza sativa Japonica Group]
	LOC_Os09g37330	93	89	97	155	229	174	2.45056	2.98364	3.3369	5.31493	8.4762	6.38885	1.01331e-06	1.35206	up	--	--	Biological Process: response to auxin (GO:0009733);;	K14488|5.0e-08|mus:103974723|K14488 SAUR family protein | (RefSeq) auxin-responsive protein SAUR36-like	Plant hormone signal transduction (ko04075)	--	--	Auxin responsive protein	Auxin-responsive protein SAUR36 OS=Oryza sativa subsp. japonica OX=39947 GN=SAUR39 PE=2 SV=1	S	Function unknown	auxin-responsive protein SAUR36 [Oryza sativa Japonica Group]
	LOC_Os11g44810	12984	16103	12711	25371	26977	24778	296.163	468.743	379.079	753.485	862.126	787.366	2.13839e-12	1.23427	up	--	--	--	--	--	--	--	Dormancy/auxin associated protein	Dormancy-associated protein 1 OS=Pisum sativum OX=3888 GN=DRM1 PE=2 SV=1	S	Function unknown	auxin-repressed protein-like protein ARP1, putative, expressed [Oryza sativa Japonica Group]
	LOC_Os04g43910	484	303	316	67	69	58	4.11791	3.27424	3.49797	0.726878	0.814725	0.673046	4.42898e-19	-2.11475	down	--	--	Molecular Function: DNA binding (GO:0003677);; Cellular Component: nucleus (GO:0005634);; Biological Process: regulation of transcription, DNA-templated (GO:0006355);; Biological Process: auxin-activated signaling pathway (GO:0009734);;	K14486|2.4e-72|psom:113335502|K14486 auxin response factor | (RefSeq) auxin response factor 16-like isoform X1	Plant hormone signal transduction (ko04075)	--	--	Auxin response factor	Auxin response factor 10 OS=Oryza sativa subsp. indica OX=39946 GN=ARF10 PE=3 SV=2	K	Transcription	OSJNBa0019D11.3 [Oryza sativa Japonica Group]
	LOC_Os09g38130	2769	1475	2173	664	862	638	29.2595	19.8168	29.9668	9.06576	12.7097	9.35131	3.38693e-09	-1.18493	down	--	--	Cellular Component: integral component of membrane (GO:0016021);; Biological Process: transmembrane transport (GO:0055085);;	K24139|2.2e-210|dosa:Os09t0554300-01|K24139 auxin efflux carrier family protein | (RefSeq) Os09g0554300; Auxin efflux carrier domain containing protein.	--	[S]	Function unknown	Membrane transport protein	Protein PIN-LIKES 7 OS=Arabidopsis thaliana OX=3702 GN=PILS7 PE=2 SV=1	S	Function unknown	protein PIN-LIKES 7 [Oryza sativa Japonica Group]
	LOC_Os12g41600	121	45	38	12	12	18	1.64094	0.77381	0.670529	0.206226	0.21745	0.320642	0.00452734	-1.83088	down	--	--	--	--	--	--	--	Auxin responsive protein	--	S	Function unknown	auxin-responsive protein SAUR77 isoform X2 [Oryza sativa Japonica Group]
	LOC_Os01g69070	1150	927	524	373	328	264	17.7555	18.1669	10.5253	7.43594	7.05487	5.64313	0.000225919	-1.02868	down	--	--	Biological Process: auxin-activated signaling pathway (GO:0009734);; Cellular Component: integral component of membrane (GO:0016021);; Biological Process: transmembrane transport (GO:0055085);;	K13947|1.2e-181|dosa:Os01t0919800-01|K13947 auxin efflux carrier family protein | (RefSeq) Os01g0919800, PIN5A, PIN_PROTEIN_5A; Similar to Efflux carrier of polar auxin transport.	--	--	--	Membrane transport protein	Probable auxin efflux carrier component 5a OS=Oryza sativa subsp. japonica OX=39947 GN=PIN5A PE=2 SV=1	U	Intracellular trafficking, secretion, and vesicular transport	probable auxin efflux carrier component 5a isoform X1 [Oryza sativa Japonica Group]
	LOC_Os09g36880	152	93	114	29	26	16	2.43513	1.75744	2.26344	0.595891	0.525425	0.330079	2.14525e-06	-1.94993	down	[IR]	Lipid transport and metabolism;; General function prediction only	Biological Process: lipid metabolic process (GO:0006629);; Molecular Function: lipase activity (GO:0016298);;	K10691|7.7e-58|ats:109762802|K10691 E3 ubiquitin-protein ligase UBR4 [EC:2.3.2.27] | (RefSeq) LOC109762802; auxin transport protein BIG	--	--	--	GDSL-like Lipase/Acylhydrolase	GDSL esterase/lipase EXL3 OS=Arabidopsis thaliana OX=3702 GN=EXL3 PE=2 SV=1	I	Lipid transport and metabolism	hypothetical protein EE612_049209 [Oryza sativa]
	LOC_Os01g63230	2241	1772	2713	858	792	892	18.9734	19.0356	29.9235	9.38414	9.34886	10.4496	2.70741e-06	-1.04382	down	--	--	Biological Process: fucose metabolic process (GO:0006004);; Molecular Function: transferase activity, transferring glycosyl groups (GO:0016757);;	K23280|4.6e-106|dosa:Os03t0328100-01|K23280 rhamnogalacturonan I rhamnosyltransferase [EC:2.4.1.351] | (RefSeq) Os03g0328100; Similar to Axi 1 (Auxin-independent growth promoter)-like protein.	--	--	--	GDP-fucose protein O-fucosyltransferase	O-fucosyltransferase 19 OS=Arabidopsis thaliana OX=3702 GN=OFUT19 PE=2 SV=1	G	Carbohydrate transport and metabolism	O-fucosyltransferase 19 [Oryza sativa Japonica Group]
	LOC_Os12g41140	87	42	88	12	19	25	0.930681	0.565504	1.22127	0.15893	0.273467	0.370712	0.00655183	-1.58065	down	--	--	--	--	--	--	--	Auxin canalisation	VAN3-binding protein OS=Arabidopsis thaliana OX=3702 GN=VAB PE=1 SV=1	S	Function unknown	VAN3-binding protein isoform X1 [Oryza sativa Japonica Group]
