# Supplementary material for: Physiological, Cytological, and Transcriptomic Analysis of Magnesium Protoporphyrin IX Methyltransferase Mutant Reveal Complex Genetic Regulatory Network Linking Chlorophyll Synthesis and Chloroplast Development in Rice
Source: Plants (Basel). 2023 Nov 6;12(21):3785. doi: 10.3390/plants12213785 (PMC10649015; doi:10.3390/plants12213785)
Supplement: Supplementary file 1 [file plants-12-03785-s001.zip › Table S7.xlsx]

## Sheet: Sheet1
Table S7 The detailed information of genes related to signal pathways
Category	#ID	WT-1_Count	WT-2_Count	WT-3_Count	yg18-1_Count	yg18-2_Count	yg18-3_Count	WT-1_FPKM	WT-2_FPKM	WT-3_FPKM	yg18-1_FPKM	yg18-2_FPKM	yg18-3_FPKM	FDR	log2FC	regulated	COG_class	COG_class_annotation	GO_annotation	KEGG_annotation	KEGG_pathway_annotation	KOG_class	KOG_class_annotation	Pfam_annotation	Swiss-Prot_annotation	eggNOG_class	eggNOG_class_annotation	NR_annotation
Signal pathways	LOC_Os03g03990	1647	1228	1240	2488	2084	2924	26.5967	25.1512	26.0703	51.9447	46.9168	65.3523	1.66092e-12	1.25433	up	--	--	Cellular Component: chloroplast thylakoid membrane (GO:0009535);; Biological Process: response to high light intensity (GO:0009644);; Cellular Component: chloroplast envelope (GO:0009941);; Molecular Function: protein binding, bridging (GO:0030674);; Molecular Function: identical protein binding (GO:0042802);; Biological Process: protein import into chloroplast thylakoid membrane (GO:0045038);; B…	K12271|2.7e-198|osa:4331514|K12271 signal recognition particle 43 kDa protein | (RefSeq) probable signal recognition particle 43 kDa protein, chloroplastic	--	[R]	General function prediction only	Ankyrin repeats (many copies)	Probable signal recognition particle 43 kDa protein, chloroplastic OS=Oryza sativa subsp. japonica OX=39947 GN=Os03g0131900 PE=2 SV=1	S	Function unknown	probable signal recognition particle 43 kDa protein, chloroplastic [Oryza sativa Japonica Group]
	LOC_Os11g02240	323	144	109	1763	1772	1852	3.34527	1.88767	1.46284	23.5988	25.5795	26.5453	7.98695e-45	3.6612	up	[T]	Signal transduction mechanisms	Molecular Function: protein serine/threonine kinase activity (GO:0004674);; Molecular Function: ATP binding (GO:0005524);; Biological Process: signal transduction (GO:0007165);;	K07198|3.1e-248|dosa:Os11t0113700-01|K07198 5'-AMP-activated protein kinase, catalytic alpha subunit [EC:2.7.11.11] | (RefSeq) Os11g0113700, CALCINEURIN_B-LIKE_PROTEIN-INTERACTING_PROTEIN_KINASE_15, CIPK15; Serine/threonine protein kinase, Abiotic stresses	--	[T]	Signal transduction mechanisms	Protein kinase domain	CBL-interacting protein kinase 15 OS=Oryza sativa subsp. japonica OX=39947 GN=CIPK15 PE=2 SV=1	T	Signal transduction mechanisms	CBL-interacting protein kinase 15 [Oryza sativa Japonica Group]
	LOC_Os12g36194	563	328	532	932	845	1012	7.84434	5.79293	9.64155	16.7907	16.4083	19.5057	1.53918e-09	1.35338	up	[F]	Nucleotide transport and metabolism	Molecular Function: nucleoside diphosphate kinase activity (GO:0004550);; Molecular Function: ATP binding (GO:0005524);; Biological Process: purine nucleotide metabolic process (GO:0006163);; Biological Process: GTP biosynthetic process (GO:0006183);; Biological Process: pyrimidine nucleotide metabolic process (GO:0006220);; Biological Process: UTP biosynthetic process (GO:0006228);; Biological P…	K00940|2.0e-118|dosa:Os12t0548300-01|K00940 nucleoside-diphosphate kinase [EC:2.7.4.6] | (RefSeq) Os12g0548300, NUCLEOSIDE_DIPHOSPHATE_KINASE_2; Similar to Nucleoside diphosphate kinase II, chloroplast precursor (EC 2.7.4.6) (NDK II) (NDP kinase II) (NDPK II).	Purine metabolism (ko00230);; Pyrimidine metabolism (ko00240);; MAPK signaling pathway - plant (ko04016)	[F]	Nucleotide transport and metabolism	Nucleoside diphosphate kinase	Nucleoside diphosphate kinase 2, chloroplastic OS=Nicotiana tabacum OX=4097 GN=NDPK2 PE=1 SV=1	F	Nucleotide transport and metabolism	nucleoside diphosphate kinase 2, chloroplastic isoform X1 [Oryza sativa Japonica Group]
	LOC_Os03g12390	699	559	714	1332	1638	1251	10.0119	10.1663	13.3335	24.6782	32.7322	24.822	5.80861e-18	1.45716	up	[U]	Intracellular trafficking, secretion, and vesicular transport	Molecular Function: protein serine/threonine kinase activity (GO:0004674);; Molecular Function: ATP binding (GO:0005524);;	K20604|8.8e-190|osa:4332115|K20604 mitogen-activated protein kinase kinase 9 [EC:2.7.12.2] | (RefSeq) mitogen-activated protein kinase kinase 9	MAPK signaling pathway - plant (ko04016)	[T]	Signal transduction mechanisms	Protein kinase domain	Mitogen-activated protein kinase kinase 9 OS=Arabidopsis thaliana OX=3702 GN=MKK9 PE=1 SV=1	T	Signal transduction mechanisms	mitogen-activated protein kinase kinase 9 [Oryza sativa Japonica Group]
	LOC_Os12g02200	770	602	475	2345	2504	2310	7.75808	7.73509	6.28714	30.8049	35.4986	32.4489	1.84244e-68	2.34106	up	[T]	Signal transduction mechanisms	Molecular Function: protein serine/threonine kinase activity (GO:0004674);; Molecular Function: ATP binding (GO:0005524);; Biological Process: signal transduction (GO:0007165);;	K07198|4.7e-252|dosa:Os12t0113500-01|K07198 5'-AMP-activated protein kinase, catalytic alpha subunit [EC:2.7.11.11] | (RefSeq) Os12g0113500, CALCINEURIN_B-LIKE_PROTEIN-INTERACTING_PROTEIN_KINASE_14, CIPK14; Similar to CBL-interacting protein kinase 14.	--	[T]	Signal transduction mechanisms	Protein kinase domain	CBL-interacting protein kinase 14 OS=Oryza sativa subsp. japonica OX=39947 GN=CIPK14 PE=2 SV=1	T	Signal transduction mechanisms	CBL-interacting protein kinase 14 [Oryza sativa Japonica Group]
	LOC_Os03g51610	1905	1719	1610	3855	3177	3138	15.6544	17.9256	17.2328	40.9729	36.4032	35.7005	3.7536e-17	1.33401	up	--	--	Molecular Function: magnesium ion binding (GO:0000287);; Molecular Function: ATP binding (GO:0005524);; Biological Process: inositol trisphosphate metabolic process (GO:0032957);; Molecular Function: inositol tetrakisphosphate 1-kinase activity (GO:0047325);; Molecular Function: inositol-1,3,4-trisphosphate 6-kinase activity (GO:0052725);; Molecular Function: inositol-1,3,4-trisphosphate 5-kinase…	K00913|2.2e-199|dosa:Os03t0726200-01|K00913 inositol-1,3,4-trisphosphate 5/6-kinase / inositol-tetrakisphosphate 1-kinase [EC:2.7.1.159 2.7.1.134] | (RefSeq) Os03g0726200; Similar to Hydroxyproline-rich glycoprotein DZ-HRGP precursor.	Inositol phosphate metabolism (ko00562);; Phosphatidylinositol signaling system (ko04070)	--	--	Inositol 1,3,4-trisphosphate 5/6-kinase ATP-grasp domain	Inositol-tetrakisphosphate 1-kinase 3 OS=Oryza sativa subsp. japonica OX=39947 GN=ITPK3 OsIPK1?? (OsMIK) PE=2 SV=1	F	Nucleotide transport and metabolism	inositol-tetrakisphosphate 1-kinase 3 [Oryza sativa Japonica Group]
	LOC_Os03g11550	243	276	346	807	818	780	3.16895	4.58244	5.89714	13.6427	14.9136	14.1271	8.63197e-15	1.81779	up	--	--	Biological Process: signal transduction (GO:0007165);;	--	--	--	--	Ethylene-responsive binding factor-associated repression	Ninja-family protein MODD OS=Oryza sativa subsp. japonica OX=39947 GN=MODD PE=1 SV=1	S	Function unknown	ninja-family protein MODD [Oryza sativa Japonica Group]
	LOC_Os07g29330	372	298	195	1101	866	957	3.81075	3.81358	2.77568	14.5087	12.2196	13.5365	5.79094e-23	2.15765	up	[M]	Cell wall/membrane/envelope biogenesis	Molecular Function: protein serine/threonine kinase activity (GO:0004674);; Molecular Function: ATP binding (GO:0005524);;	K04424|5.7e-56|ccaj:109792453|K04424 sterile alpha motif and leucine zipper containing kinase AZK [EC:2.7.11.25] | (RefSeq) serine/threonine-protein kinase EDR1	--	[T]	Signal transduction mechanisms	Protein tyrosine and serine/threonine kinase	Serine/threonine-protein kinase STY17 OS=Arabidopsis thaliana OX=3702 GN=STY17 PE=1 SV=1	T	Signal transduction mechanisms	serine/threonine-protein kinase STY17 isoform X2 [Oryza sativa Japonica Group]
	LOC_Os01g59350	91	79	78	145	230	192	0.849076	0.969012	0.97744	1.83178	3.16157	2.38341	1.00313e-08	1.55444	up	--	--	Molecular Function: transcription factor activity, sequence-specific DNA binding (GO:0003700);; Biological Process: transcription, DNA-templated (GO:0006351);; Molecular Function: sequence-specific DNA binding (GO:0043565);;	K14431|2.6e-195|dosa:Os01t0808100-01|K14431 transcription factor TGA | (RefSeq) Os01g0808100; Similar to BZIP transcription factor.	Plant hormone signal transduction (ko04075)	--	--	Seed dormancy control	Transcription factor TGAL1 OS=Oryza sativa subsp. japonica OX=39947 GN=TGAL1 PE=1 SV=2	K	Transcription	hypothetical protein EE612_006379 [Oryza sativa]
	LOC_Os05g40180	4065	2823	3933	5921	6366	5721	22.4202	19.754	28.2589	42.2291	48.9574	43.6772	1.75559e-12	1.10489	up	[T]	Signal transduction mechanisms	Molecular Function: protein kinase activity (GO:0004672);; Molecular Function: ATP binding (GO:0005524);;	K08818|1.6e-08|ats:109741514|K08818 cell division cycle 2-like [EC:2.7.11.22] | (RefSeq) LOC109741514; putative cyclin-dependent kinase F-2	--	[R]	General function prediction only	Protein kinase domain	Serine/threonine-protein kinase STN8, chloroplastic OS=Arabidopsis thaliana OX=3702 GN=STN8 PE=2 SV=1	T	Signal transduction mechanisms	serine/threonine-protein kinase STN8, chloroplastic [Oryza sativa Japonica Group]
	LOC_Os03g48320	166	145	115	258	268	256	1.02981	1.13455	0.923759	2.0624	2.31382	2.19159	4.73227e-09	1.25489	up	--	--	Biological Process: defense response (GO:0006952);; Molecular Function: ADP binding (GO:0043531);;	K15078|1.2e-65|spen:107032673|K15078 structure-specific endonuclease subunit SLX1 [EC:3.6.1.-] | (RefSeq) putative disease resistance protein RGA3	--	[T]	Signal transduction mechanisms	NB-ARC domain	Putative disease resistance RPP13-like protein 1 OS=Arabidopsis thaliana OX=3702 GN=RPPL1 PE=3 SV=1	T	Signal transduction mechanisms	putative disease resistance protein RGA3 [Oryza sativa Japonica Group]
	LOC_Os09g09510	48	99	45	126	122	169	0.502221	1.33068	0.613477	1.73216	1.80414	2.48091	0.00156404	1.46154	up	[T]	Signal transduction mechanisms	Molecular Function: protein kinase activity (GO:0004672);; Molecular Function: ATP binding (GO:0005524);; Cellular Component: integral component of membrane (GO:0016021);; Molecular Function: carbohydrate binding (GO:0030246);;	K01176|3.4e-55|sbi:8065370|K01176 alpha-amylase [EC:3.2.1.1] | (RefSeq) alpha-amylase isozyme 2A	Starch and sucrose metabolism (ko00500)	--	--	Legume lectin domain	L-type lectin-domain containing receptor kinase SIT2 OS=Oryza sativa subsp. japonica OX=39947 GN=SIT2 PE=2 SV=2	T	Signal transduction mechanisms	hypothetical protein OsJ_28606 [Oryza sativa Japonica Group]
	LOC_Os04g52670	96	67	176	170	349	216	1.96462	1.72637	4.70571	4.50253	9.99695	6.14732	0.00166864	1.43436	up	--	--	Biological Process: response to auxin (GO:0009733);;	K14488|1.7e-68|dosa:Os04t0617050-01|K14488 SAUR family protein | (RefSeq) Os04g0617050; Similar to H0313F03.1 protein.	Plant hormone signal transduction (ko04075)	--	--	Auxin responsive protein	Auxin-responsive protein SAUR41 OS=Arabidopsis thaliana OX=3702 GN=SAUR41 PE=2 SV=1	S	Function unknown	hypothetical protein DAI22_04g262300 [Oryza sativa Japonica Group]
	LOC_Os04g32110	526	378	1311	2109	3221	2594	5.86018	5.34414	19.0256	30.3797	50.036	40.0069	0.00244091	2.14625	up	[OT]	Posttranslational modification, protein turnover, chaperones;; Signal transduction mechanisms	Molecular Function: molecular_function (GO:0003674);; Molecular Function: binding (GO:0005488);; Biological Process: regulation of transcription, DNA-templated (GO:0006355);; Biological Process: cellular protein modification process (GO:0006464);; Biological Process: nitrogen compound metabolic process (GO:0006807);; Biological Process: regulation of nitrogen utilization (GO:0006808);; Biological…	--	--	--	--	ACT domain	ACT domain-containing protein ACR6 OS=Arabidopsis thaliana OX=3702 GN=ACR6 PE=1 SV=1	S	Function unknown	ACT domain-containing protein ACR6 [Oryza sativa Japonica Group]
	LOC_Os05g50190	506	596	418	711	857	832	6.17007	9.21477	6.6289	11.1985	14.5688	14.042	6.99945e-07	1.01638	up	[M]	Cell wall/membrane/envelope biogenesis	Molecular Function: protein kinase activity (GO:0004672);; Molecular Function: ATP binding (GO:0005524);;	K01968|3.0e-146|tcc:18613295|K01968 3-methylcrotonyl-CoA carboxylase alpha subunit [EC:6.4.1.4] | (RefSeq) methylcrotonoyl-CoA carboxylase subunit alpha, mitochondrial	Valine, leucine and isoleucine degradation (ko00280)	[T]	Signal transduction mechanisms	Protein tyrosine and serine/threonine kinase	Serine/threonine-protein kinase STY13 OS=Arabidopsis thaliana OX=3702 GN=STY13 PE=1 SV=2	T	Signal transduction mechanisms	serine/threonine-protein kinase STY13 [Oryza sativa Japonica Group]
	LOC_Os01g02290	22	6	10	95	42	74	0.228309	0.068095	0.135552	1.28278	0.598661	1.06499	1.76381e-06	2.91946	up	--		Molecular Function: protein kinase activity (GO:0004672);; Molecular Function: ATP binding (GO:0005524);;	K13430|6.8e-47|peq:110033478|K13430 serine/threonine-protein kinase PBS1 [EC:2.7.11.1] | (RefSeq) probable serine/threonine-protein kinase PBL7 isoform X1	Plant-pathogen interaction (ko04626)	[T]	Signal transduction mechanisms	Protein kinase domain	Rust resistance kinase Lr10 OS=Triticum aestivum OX=4565 GN=LRK10 PE=2 SV=1	T	Signal transduction mechanisms	rust resistance kinase Lr10 [Oryza sativa Japonica Group]
	LOC_Os11g38030	1417	1185	1089	1855	1841	2125	13.4336	14.2501	13.4514	22.7457	24.3434	27.8879	4.88757e-14	1.03595	up	[J]	Translation, ribosomal structure and biogenesis	Biological Process: tRNA modification (GO:0006400);; Molecular Function: methylthiotransferase activity (GO:0035596);; Molecular Function: 4 iron, 4 sulfur cluster binding (GO:0051539);;	K14441|9.6e-38|olu:OSTLU_26767|K14441 ribosomal protein S12 methylthiotransferase [EC:2.8.4.4] | (RefSeq) predicted protein	--	[T]	Signal transduction mechanisms	Radical SAM superfamily	CDK5RAP1-like protein OS=Oryza sativa subsp. japonica OX=39947 GN=Os11g0592800 PE=2 SV=1	T	Signal transduction mechanisms	CDK5RAP1-like protein [Oryza sativa Japonica Group]
	LOC_Os06g39370	2384	2240	2313	4880	5533	5648	30.6673	36.5567	38.7633	81.1897	99.2586	100.576	2.40701e-32	1.57148	up	--	--	Cellular Component: ubiquitin ligase complex (GO:0000151);; Molecular Function: molecular_function (GO:0003674);; Molecular Function: binding (GO:0005488);; Molecular Function: protein binding (GO:0005515);; Cellular Component: cellular_component (GO:0005575);; Cellular Component: intracellular (GO:0005622);; Cellular Component: cell (GO:0005623);; Cellular Component: cytoplasm (GO:0005737);; Cel…	--	--	[R]	General function prediction only	Kelch motif	F-box/kelch-repeat protein At1g80440 OS=Arabidopsis thaliana OX=3702 GN=At1g80440 PE=2 SV=1	S	Function unknown	F-box/kelch-repeat protein At1g80440 [Oryza sativa Japonica Group]
	LOC_Os07g06990	230	154	243	386	276	345	4.35922	3.69335	6.41452	10.1129	7.46349	9.5878	0.000280339	1.06252	up	--	--	--	K08864|1.5e-07|dzi:111284636|K08864 tousled-like kinase [EC:2.7.11.1] | (RefSeq) serine/threonine-protein kinase TOUSLED-like isoform X1	--	[T]	Signal transduction mechanisms	Protein of unknown function (DUF3148)	--	T	Signal transduction mechanisms	uncharacterized protein LOC4342473 [Oryza sativa Japonica Group]
	LOC_Os07g35310	369	169	247	981	435	533	3.15066	1.83692	2.72698	10.796	5.19046	6.22472	1.76764e-06	1.73945	up	--		Molecular Function: protein kinase activity (GO:0004672);; Molecular Function: ATP binding (GO:0005524);; Cellular Component: integral component of membrane (GO:0016021);;	K24104|1.1e-61|thj:104799061|K24104 GPN-loop GTPase | (RefSeq) LOW QUALITY PROTEIN: uncharacterized protein LOC104799061	--	--	--	Protein kinase domain	Cysteine-rich receptor-like protein kinase 6 OS=Oryza sativa subsp. japonica OX=39947 GN=CRK6 PE=1 SV=1	T	Signal transduction mechanisms	cysteine-rich receptor-like protein kinase 6 [Oryza sativa Japonica Group]
	LOC_Os11g44990	1912	1565	707	3721	2850	2529	14.3265	14.8759	6.89419	36.05	29.7715	26.2301	2.30495e-07	1.53396	up	[U]	Intracellular trafficking, secretion, and vesicular transport	Biological Process: defense response (GO:0006952);; Molecular Function: ADP binding (GO:0043531);;	K13457|4.1e-54|mesc:110629636|K13457 disease resistance protein RPM1 | (RefSeq) disease resistance protein RPM1-like	Plant-pathogen interaction (ko04626)	[T]	Signal transduction mechanisms	NB-ARC domain	Putative disease resistance RPP13-like protein 1 OS=Arabidopsis thaliana OX=3702 GN=RPPL1 PE=3 SV=1	T	Signal transduction mechanisms	NB-ARC domain containing protein, expressed [Oryza sativa Japonica Group]
	LOC_Os01g28500	76	57	115	295	377	216	2.17302	2.0528	4.28895	10.9372	15.0392	8.55125	5.56594e-10	2.18069	up	[S]	Function unknown	Cellular Component: extracellular region (GO:0005576);;	K13449|1.3e-96|dosa:Os01t0382400-01|K13449 pathogenesis-related protein 1 | (RefSeq) Os01g0382400; Similar to Pathogenesis-related protein PRB1-2 precursor.	MAPK signaling pathway - plant (ko04016);; Plant hormone signal transduction (ko04075);; Plant-pathogen interaction (ko04626)	[S]	Function unknown	Cysteine-rich secretory protein family	Pathogenesis-related protein PRMS OS=Zea mays OX=4577 GN=PRMS PE=2 SV=1	S	Function unknown	hypothetical protein OsI_02026 [Oryza sativa Indica Group]
	LOC_Os02g46860	49	34	49	126	130	49	1.04392	0.901531	1.36946	3.49896	3.88874	1.45069	0.0016029	1.57437	up	--	--	Cellular Component: integral component of membrane (GO:0016021);; Biological Process: transmembrane transport (GO:0055085);;	--	--	[T]	Signal transduction mechanisms	OPT oligopeptide transporter protein	Oligopeptide transporter 4 OS=Arabidopsis thaliana OX=3702 GN=OPT4 PE=1 SV=1	T	Signal transduction mechanisms	oligopeptide transporter 4 [Oryza sativa Japonica Group]
	LOC_Os03g49630	2011	2062	1651	5917	4459	5634	19.7151	25.6351	21.0791	75.0201	60.9591	76.4655	1.13337e-23	1.85937	up	--	--	Cellular Component: integral component of membrane (GO:0016021);;	K13414|3.5e-188|bdi:100826299|K13414 mitogen-activated protein kinase kinase kinase 1 [EC:2.7.11.25] | (RefSeq) uncharacterized protein LOC100826299	MAPK signaling pathway - plant (ko04016);; Plant-pathogen interaction (ko04626)	--	--	--	Protein OPAQUE10 OS=Zea mays OX=4577 GN=O10 PE=1 SV=1	--	--	protein OPAQUE10 [Oryza sativa Japonica Group]
	LOC_Os01g02320	21	6	9	111	110	86	0.162164	0.056678	0.083116	1.11427	1.19628	0.920245	7.54081e-14	3.50691	up	--		Molecular Function: protein kinase activity (GO:0004672);; Molecular Function: ATP binding (GO:0005524);;	K00924|1.8e-45|crb:17877381|K00924 kinase [EC:2.7.1.-] | (RefSeq) probable serine/threonine-protein kinase CST	--	[T]	Signal transduction mechanisms	Protein kinase domain	Rust resistance kinase Lr10 OS=Triticum aestivum OX=4565 GN=LRK10 PE=2 SV=1	T	Signal transduction mechanisms	hypothetical protein DAI22_01g007700 [Oryza sativa Japonica Group]
	LOC_Os01g66860	26	14	31	71	47	90	0.254519	0.179249	0.409521	0.941534	0.664269	1.30388	0.000359289	1.93252	up	[T]	Signal transduction mechanisms	Molecular Function: protein kinase activity (GO:0004672);; Molecular Function: ATP binding (GO:0005524);;	K04424|2.5e-31|fve:101308436|K04424 sterile alpha motif and leucine zipper containing kinase AZK [EC:2.7.11.25] | (RefSeq) serine/threonine-protein kinase EDR1	--	[T]	Signal transduction mechanisms	Protein tyrosine and serine/threonine kinase	Integrin-linked protein kinase 1 OS=Arabidopsis thaliana OX=3702 GN=ILK1 PE=1 SV=1	T	Signal transduction mechanisms	integrin-linked protein kinase 1 isoform X1 [Oryza sativa Japonica Group]
	LOC_Os06g02120	929	868	629	1561	1353	1561	6.26965	7.40993	5.46796	13.5949	12.6545	14.5278	1.69181e-12	1.26604	up	--	--	Molecular Function: GTPase activity (GO:0003924);; Molecular Function: GTP binding (GO:0005525);; Biological Process: G-protein coupled receptor signaling pathway (GO:0007186);; Molecular Function: G-protein beta/gamma-subunit complex binding (GO:0031683);;	--	--	[R]	General function prediction only	PPR repeat family	Pentatricopeptide repeat-containing protein At5g27270 OS=Arabidopsis thaliana OX=3702 GN=EMB976 PE=2 SV=2	S	Function unknown	pentatricopeptide repeat-containing protein At5g27270 [Oryza sativa Japonica Group]
	LOC_Os07g47620	440	455	349	771	633	610	4.81452	6.31975	4.96943	10.9131	9.66606	9.25293	5.12552e-07	1.06847	up	[T]	Signal transduction mechanisms	--	--	--	--	--	Universal stress protein family	--	T	Signal transduction mechanisms	universal stress protein PHOS34 [Oryza sativa Japonica Group]
	LOC_Os01g02610	0	3	5	296	233	382	0	0.023277	0.052204	3.13303	2.65602	4.32904	1.27269e-31	7.19708	up	--		Molecular Function: protein kinase activity (GO:0004672);; Molecular Function: ATP binding (GO:0005524);; Cellular Component: integral component of membrane (GO:0016021);;	K22133|1.3e-46|egr:104443801|K22133 oxalate---CoA ligase [EC:6.2.1.8] | (RefSeq) uncharacterized protein LOC104443801	Glyoxylate and dicarboxylate metabolism (ko00630)	[T]	Signal transduction mechanisms	Protein kinase domain	Rust resistance kinase Lr10 OS=Triticum aestivum OX=4565 GN=LRK10 PE=2 SV=1	T	Signal transduction mechanisms	hypothetical protein OsJ_00137 [Oryza sativa Japonica Group]
	LOC_Os11g04720	293	150	327	696	349	477	6.33276	4.11926	9.22446	19.5138	10.527	14.3293	0.000334893	1.37457	up	[T]	Signal transduction mechanisms	Biological Process: phosphorelay signal transduction system (GO:0000160);;	K14492|7.5e-96|dosa:Os11t0143300-01|K14492 two-component response regulator ARR-A family | (RefSeq) Os11g0143300, A-TYPE_RESPONSE_REGULATOR_9, OSRR9; A-type response regulator, Cytokinin signaling	Plant hormone signal transduction (ko04075)	[K]	Transcription	Response regulator receiver domain	Two-component response regulator ORR9 OS=Oryza sativa subsp. indica OX=39946 GN=RR9 PE=2 SV=1	K	Transcription	two-component response regulator ORR9 [Oryza sativa Japonica Group]
	LOC_Os01g72800	911	723	773	1678	1486	1741	14.8719	14.9609	16.425	35.4236	33.8311	39.349	2.05874e-20	1.40611	up	[U]	Intracellular trafficking, secretion, and vesicular transport	Molecular Function: GTP binding (GO:0005525);; Biological Process: SRP-dependent cotranslational protein targeting to membrane (GO:0006614);;	K03110|2.2e-202|dosa:Os01t0958100-01|K03110 fused signal recognition particle receptor | (RefSeq) Os01g0958100; Similar to chloroplast SRP receptor cpFtsY precursor.	Protein export (ko03060)	[U]	Intracellular trafficking, secretion, and vesicular transport	SRP54-type protein, GTPase domain	Cell division protein FtsY homolog, chloroplastic OS=Arabidopsis thaliana OX=3702 GN=CPFTSY PE=1 SV=2	U	Intracellular trafficking, secretion, and vesicular transport	cell division protein FtsY homolog, chloroplastic [Oryza sativa Japonica Group]
	LOC_Os03g18170	148	125	134	183	263	261	2.1121	2.2664	2.48004	3.36727	5.23685	5.15576	2.74683e-06	1.16004	up	[T]	Signal transduction mechanisms	Molecular Function: protein kinase activity (GO:0004672);; Molecular Function: ATP binding (GO:0005524);;	K20716|3.4e-52|zma:103652527|K20716 mitogen-activated protein kinase kinase kinase 17/18 | (RefSeq) mitogen-activated protein kinase kinase kinase 18	MAPK signaling pathway - plant (ko04016)	[T]	Signal transduction mechanisms	Protein kinase domain	Mitogen-activated protein kinase kinase kinase 18 OS=Arabidopsis thaliana OX=3702 GN=MAPKKK18 PE=1 SV=1	T	Signal transduction mechanisms	Protein kinase domain containing protein, expressed [Oryza sativa Japonica Group]
	LOC_Os06g37690	158	125	72	182	179	195	1.43084	1.42824	0.842039	2.1247	2.25226	2.44441	0.000886814	1.046	up	--		Molecular Function: protein serine/threonine kinase activity (GO:0004674);; Molecular Function: ATP binding (GO:0005524);; Cellular Component: integral component of membrane (GO:0016021);; Biological Process: recognition of pollen (GO:0048544);;	K13420|9.1e-68|mesc:110601988|K13420 LRR receptor-like serine/threonine-protein kinase FLS2 [EC:2.7.11.1] | (RefSeq) LRR receptor-like serine/threonine-protein kinase FLS2	MAPK signaling pathway - plant (ko04016);; Plant-pathogen interaction (ko04626)	--	--	Protein kinase domain	Putative receptor protein kinase ZmPK1 OS=Zea mays OX=4577 GN=PK1 PE=2 SV=2	T	Signal transduction mechanisms	putative receptor protein kinase ZmPK1 [Oryza sativa Japonica Group]
	LOC_Os06g46030	83	95	71	135	192	114	1.2369	1.79156	1.38279	2.61013	3.99543	2.36155	0.000491958	1.17613	up	--	--	Cellular Component: cellular_component (GO:0005575);; Cellular Component: intracellular (GO:0005622);; Cellular Component: cell (GO:0005623);; Cellular Component: nucleus (GO:0005634);; Biological Process: nucleobase-containing compound metabolic process (GO:0006139);; Biological Process: transcription, DNA-templated (GO:0006351);; Biological Process: cellular aromatic compound metabolic process …	K13413|5.0e-50|sbi:110435403|K13413 mitogen-activated protein kinase kinase 4/5 [EC:2.7.12.2] | (RefSeq) mitogen-activated protein kinase kinase 5-like	MAPK signaling pathway - plant (ko04016);; Plant hormone signal transduction (ko04075);; Plant-pathogen interaction (ko04626)	--	--	Protein of unknown function (DUF640)	Protein G1-like2 OS=Oryza sativa subsp. indica OX=39946 GN=OsI_24078 PE=3 SV=1	K	Transcription	protein G1-like2 [Oryza sativa Japonica Group]
	LOC_Os12g04500	364	232	485	929	458	576	10.7451	8.67867	18.6764	35.489	18.8421	23.547	0.00139249	1.23766	up	[T]	Signal transduction mechanisms	Biological Process: phosphorelay signal transduction system (GO:0000160);;	K14492|2.8e-98|dosa:Os12t0139400-01|K14492 two-component response regulator ARR-A family | (RefSeq) Os12g0139400, OSRR10, A-TYPE_RESPONSE_REGULATOR_10; A-type response regulator, Cytokinin signaling	Plant hormone signal transduction (ko04075)	[K]	Transcription	Response regulator receiver domain	Two-component response regulator ORR10 OS=Oryza sativa subsp. indica OX=39946 GN=RR10 PE=2 SV=1	K	Transcription	two-component response regulator ORR10 [Oryza sativa Japonica Group]
	LOC_Os06g11400	18	21	26	75	73	94	0.380972	0.583637	0.744246	2.15325	2.24987	2.88504	3.45254e-07	2.25024	up	[J]	Translation, ribosomal structure and biogenesis	Cellular Component: thylakoid (GO:0009579);; Cellular Component: integral component of membrane (GO:0016021);;	K01092|3.7e-11|boe:106307850|K01092 myo-inositol-1(or 4)-monophosphatase [EC:3.1.3.25] | (RefSeq) phosphatase IMPL1, chloroplastic-like isoform X1	Inositol phosphate metabolism (ko00562);; Phosphatidylinositol signaling system (ko04070)	--	--	CAAD domains of cyanobacterial aminoacyl-tRNA synthetase	Protein CURVATURE THYLAKOID 1D, chloroplastic OS=Arabidopsis thaliana OX=3702 GN=CURT1D PE=1 SV=1	S	Function unknown	protein CURVATURE THYLAKOID 1A, chloroplastic [Oryza sativa Japonica Group]
	LOC_Os05g06920	387	228	423	1350	613	641	4.01991	3.00052	5.72132	18.1263	8.87005	9.20995	4.60038e-06	1.71931	up	[TK]	Signal transduction mechanisms;; Transcription	Molecular Function: calcium ion binding (GO:0005509);; Molecular Function: GTP diphosphokinase activity (GO:0008728);; Biological Process: guanosine tetraphosphate metabolic process (GO:0015969);;	K00951|3.6e-297|dosa:Os05t0161500-01|K00951 GTP pyrophosphokinase [EC:2.7.6.5] | (RefSeq) Os05g0161500; RelA/SpoT domain containing protein.	Purine metabolism (ko00230)	[T]	Signal transduction mechanisms	Region found in RelA / SpoT proteins	Probable GTP diphosphokinase CRSH2, chloroplastic OS=Oryza sativa subsp. japonica OX=39947 GN=CRSH2 PE=2 SV=1	T	Signal transduction mechanisms	probable GTP diphosphokinase CRSH2, chloroplastic [Oryza sativa Japonica Group]
	LOC_Os11g44960	218	201	105	408	288	248	1.46264	1.70671	0.910549	3.53897	2.68944	2.30108	0.000265622	1.24814	up	[U]	Intracellular trafficking, secretion, and vesicular transport	Biological Process: defense response (GO:0006952);; Molecular Function: ADP binding (GO:0043531);;	K15078|3.4e-75|spen:107032673|K15078 structure-specific endonuclease subunit SLX1 [EC:3.6.1.-] | (RefSeq) putative disease resistance protein RGA3	--	[T]	Signal transduction mechanisms	NB-ARC domain	Putative disease resistance protein RGA4 OS=Solanum bulbocastanum OX=147425 GN=RGA4 PE=2 SV=1	T	Signal transduction mechanisms	putative disease resistance protein RGA4 [Oryza sativa Japonica Group]
	LOC_Os09g37330	93	89	97	155	229	174	2.45056	2.98364	3.3369	5.31493	8.4762	6.38885	1.01331e-06	1.35206	up	--	--	Biological Process: response to auxin (GO:0009733);;	K14488|5.0e-08|mus:103974723|K14488 SAUR family protein | (RefSeq) auxin-responsive protein SAUR36-like	Plant hormone signal transduction (ko04075)	--	--	Auxin responsive protein	Auxin-responsive protein SAUR36 OS=Oryza sativa subsp. japonica OX=39947 GN=SAUR39 PE=2 SV=1	S	Function unknown	auxin-responsive protein SAUR36 [Oryza sativa Japonica Group]
	LOC_Os02g10550	82	66	92	160	185	173	1.2039	1.22328	1.74846	3.03849	3.77561	3.51399	1.77498e-07	1.4709	up	--	--	Molecular Function: ADP binding (GO:0043531);;	K15078|1.7e-11|tcc:18614561|K15078 structure-specific endonuclease subunit SLX1 [EC:3.6.1.-] | (RefSeq) putative disease resistance protein RGA3	--	--	--	NB-ARC domain	--	T	Signal transduction mechanisms	uncharacterized protein LOC107276465 [Oryza sativa Japonica Group]
	LOC_Os07g35390	192	86	90	278	291	187	1.87611	1.06909	1.14341	3.52221	3.97151	2.53045	9.00995e-06	1.45555	up	--		Molecular Function: protein kinase activity (GO:0004672);; Molecular Function: ATP binding (GO:0005524);;	K24104|2.0e-78|thj:104799061|K24104 GPN-loop GTPase | (RefSeq) LOW QUALITY PROTEIN: uncharacterized protein LOC104799061	--	--	--	Protein kinase domain	Cysteine-rich receptor-like protein kinase 6 OS=Oryza sativa subsp. japonica OX=39947 GN=CRK6 PE=1 SV=1	T	Signal transduction mechanisms	putative serine/threonine-specific protein kinase [Oryza sativa Japonica Group]
	LOC_Os07g43040	293	399	302	645	724	647	5.83454	10.0924	7.83204	16.636	20.1363	17.845	1.79122e-09	1.36643	up	--	--	Biological Process: metal ion transport (GO:0030001);; Molecular Function: metal ion binding (GO:0046872);;	K17686|1.7e-18|pda:103716112|K17686 P-type Cu+ transporter [EC:7.2.2.8] | (RefSeq) copper-transporting ATPase PAA1, chloroplastic	MAPK signaling pathway - plant (ko04016)	[P]	Inorganic ion transport and metabolism	Heavy-metal-associated domain	Copper-transporting ATPase PAA1, chloroplastic OS=Arabidopsis thaliana OX=3702 GN=PAA1 PE=1 SV=1	P	Inorganic ion transport and metabolism	copper-transporting ATPase PAA1, chloroplastic isoform X2 [Oryza sativa Japonica Group]
	LOC_Os02g18450	6778	5743	4673	13047	10368	11960	51.9103	55.8063	46.6108	129.198	110.716	126.772	4.61426e-19	1.42936	up	[T]	Signal transduction mechanisms	Molecular Function: GTPase activity (GO:0003924);; Molecular Function: GTP binding (GO:0005525);;	K06207|0.0e+00|dosa:Os02t0285800-01|K06207 GTP-binding protein | (RefSeq) Os02g0285800; Similar to GTP-binding protein typA (Tyrosine phosphorylated protein A).	--	[J]	Translation, ribosomal structure and biogenesis	Elongation factor Tu GTP binding domain	Putative elongation factor TypA-like SVR3, chloroplastic OS=Arabidopsis thaliana OX=3702 GN=SVR3 PE=1 SV=1	J	Translation, ribosomal structure and biogenesis	hypothetical protein EE612_010495 [Oryza sativa]
	LOC_Os05g49220	222	184	236	554	590	670	3.16687	3.1819	4.15063	9.88189	11.3409	12.6018	1.23451e-20	1.86295	up	[J]	Translation, ribosomal structure and biogenesis	Molecular Function: RNA binding (GO:0003723);; Molecular Function: GTP binding (GO:0005525);; Cellular Component: chloroplast (GO:0009507);;	K03595|4.5e-132|dosa:Os05t0567300-01|K03595 GTPase | (RefSeq) Os05g0567300; Similar to GTP-binding protein era.	--	[DT]	Cell cycle control, cell division, chromosome partitioning;; Signal transduction mechanisms	KH domain	GTPase ERA-like, chloroplastic OS=Oryza sativa subsp. japonica OX=39947 GN=Os05g0567300 PE=2 SV=1	--	--	GTPase ERA-like, chloroplastic [Oryza sativa Japonica Group]
	LOC_Os03g55590	1744	1535	1985	4916	3870	4304	16.3116	18.2266	24.0771	59.2466	50.2916	55.5173	1.14577e-17	1.67876	up	--	--	Molecular Function: DNA binding (GO:0003677);; Cellular Component: nucleus (GO:0005634);;	K14491|9.9e-11|hbr:110633031|K14491 two-component response regulator ARR-B family | (RefSeq) two-component response regulator ARR2-like isoform X1	Plant hormone signal transduction (ko04075)	--	--	Myb-like DNA-binding domain	Transcription factor HHO6 OS=Arabidopsis thaliana OX=3702 GN=HHO6 PE=2 SV=1	K	Transcription	transcription factor HHO5 [Oryza sativa Japonica Group]
	LOC_Os07g35410	101	37	72	122	101	137	0.907941	0.413266	0.840174	1.42254	1.26224	1.70778	0.00491396	1.18844	up	[T]	Signal transduction mechanisms	Molecular Function: protein kinase activity (GO:0004672);; Molecular Function: ATP binding (GO:0005524);; Cellular Component: integral component of membrane (GO:0016021);;	K24104|8.0e-65|thj:104799061|K24104 GPN-loop GTPase | (RefSeq) LOW QUALITY PROTEIN: uncharacterized protein LOC104799061	--	--	--	Protein kinase domain	Cysteine-rich receptor-like protein kinase 6 OS=Oryza sativa subsp. japonica OX=39947 GN=CRK6 PE=1 SV=1	T	Signal transduction mechanisms	putative receptor-like protein kinase At4g00960 [Oryza sativa Japonica Group]
	LOC_Os01g09120	1353	1014	1146	2075	1636	1993	16.8051	15.9515	18.5139	33.2935	28.3236	34.2294	5.89962e-10	1.08337	up	[T]	Signal transduction mechanisms	--	K20715|1.2e-27|smo:SELMODRAFT_230655|K20715 phototropin [EC:2.7.11.1] | (RefSeq) PHOT1-1; hypothetical protein	--	--	--	PAS domain	Protein TWIN LOV 1 OS=Arabidopsis thaliana OX=3702 GN=TLP1 PE=1 SV=2	T	Signal transduction mechanisms	putative phototropin [Oryza sativa Japonica Group]
	LOC_Os10g41390	86	81	59	137	167	130	0.559657	0.671286	0.499897	1.15223	1.51903	1.17041	5.76807e-06	1.31281	up	[R]	General function prediction only	Molecular Function: protein serine/threonine kinase activity (GO:0004674);; Molecular Function: ATP binding (GO:0005524);; Biological Process: protein autophosphorylation (GO:0046777);;	K02214|0.0e+00|osa:4349401|K02214 cell division control protein 7 [EC:2.7.11.1] | (RefSeq) uncharacterized protein LOC4349401	--	[L]	Replication, recombination and repair	Protein kinase domain	Cyclin-dependent kinase F-1 OS=Oryza sativa subsp. indica OX=39946 GN=CDKF-1 PE=3 SV=1	T	Signal transduction mechanisms	uncharacterized protein LOC4349401 [Oryza sativa Japonica Group]
	LOC_Os04g52614	220	210	165	369	276	332	1.54425	1.87667	1.51192	3.35563	2.70156	3.23179	1.04577e-05	1.09714	up	--		Molecular Function: protein kinase activity (GO:0004672);; Molecular Function: ATP binding (GO:0005524);; Cellular Component: integral component of membrane (GO:0016021);;	K01180|6.7e-62|cmax:111487562|K01180 endo-1,3(4)-beta-glucanase [EC:3.2.1.6] | (RefSeq) uncharacterized protein LOC111487562	--	--	--	Protein kinase domain	Probable LRR receptor-like serine/threonine-protein kinase At1g56140 OS=Arabidopsis thaliana OX=3702 GN=At1g56140 PE=2 SV=2	T	Signal transduction mechanisms	hypothetical protein OsJ_16161 [Oryza sativa Japonica Group]
	LOC_Os05g16430	113	88	29	200	251	255	0.903744	0.892608	0.295142	2.06796	2.79954	2.82164	5.00431e-07	2.02744	up	[T]	Signal transduction mechanisms	Molecular Function: protein kinase activity (GO:0004672);; Molecular Function: ATP binding (GO:0005524);; Cellular Component: integral component of membrane (GO:0016021);;	K13418|4.9e-72|hbr:110664195|K13418 somatic embryogenesis receptor kinase 1 [EC:2.7.10.1 2.7.11.1] | (RefSeq) somatic embryogenesis receptor kinase 2-like isoform X1	--	--	--	Protein tyrosine and serine/threonine kinase	Probable LRR receptor-like serine/threonine-protein kinase At1g56140 OS=Arabidopsis thaliana OX=3702 GN=At1g56140 PE=2 SV=2	T	Signal transduction mechanisms	hypothetical protein DAI22_05g088800 [Oryza sativa Japonica Group]
	LOC_Os11g05552	927	841	798	1279	1482	1492	7.77514	8.9391	8.70802	13.8696	17.3252	17.317	1.82351e-16	1.09568	up	[U]	Intracellular trafficking, secretion, and vesicular transport	Molecular Function: GTPase activity (GO:0003924);; Molecular Function: GTP binding (GO:0005525);; Biological Process: SRP-dependent cotranslational protein targeting to membrane (GO:0006614);; Cellular Component: signal recognition particle (GO:0048500);;	K03106|9.0e-99|osa:9267495|K03106 signal recognition particle subunit SRP54 [EC:3.6.5.4] | (RefSeq) signal recognition particle 54 kDa protein, chloroplastic	Protein export (ko03060)	[U]	Intracellular trafficking, secretion, and vesicular transport	SRP54-type protein, helical bundle domain	Signal recognition particle 54 kDa protein, chloroplastic OS=Arabidopsis thaliana OX=3702 GN=FFC PE=1 SV=1	U	Intracellular trafficking, secretion, and vesicular transport	Os11g0153600 [Oryza sativa Japonica Group]
	LOC_Os02g47840	137	115	160	200	286	241	3.56557	3.77862	5.41647	6.73647	10.3888	8.66851	1.71552e-05	1.17036	up	[T]	Signal transduction mechanisms	Molecular Function: nucleotide binding (GO:0000166);; Molecular Function: molecular_function (GO:0003674);; Molecular Function: binding (GO:0005488);; Cellular Component: cellular_component (GO:0005575);; Cellular Component: cell (GO:0005623);; Cellular Component: plasma membrane (GO:0005886);; Molecular Function: drug binding (GO:0008144);; Cellular Component: membrane (GO:0016020);; Molecular F…	--	--	--	--	Universal stress protein family	Universal stress protein A-like protein OS=Arabidopsis thaliana OX=3702 GN=At3g01520 PE=1 SV=2	S	Function unknown	universal stress protein A-like protein [Oryza sativa Japonica Group]
	LOC_Os08g35210	484	284	754	640	1120	843	2.69259	2.00343	5.46535	4.60183	8.69286	6.4924	0.00317452	1.10771	up	[T]	Signal transduction mechanisms	Molecular Function: peroxidase activity (GO:0004601);; Cellular Component: integral component of membrane (GO:0016021);; Molecular Function: oxidoreductase activity, acting on NAD(P)H, oxygen as acceptor (GO:0050664);;	K13447|0.0e+00|osa:4345742|K13447 respiratory burst oxidase [EC:1.6.3.- 1.11.1.-] | (RefSeq) respiratory burst oxidase homolog protein E	MAPK signaling pathway - plant (ko04016);; Plant-pathogen interaction (ko04626)	[PQ]	Inorganic ion transport and metabolism;; Secondary metabolites biosynthesis, transport and catabolism	Ferric reductase NAD binding domain	Respiratory burst oxidase homolog protein E OS=Arabidopsis thaliana OX=3702 GN=RBOHE PE=2 SV=2	--	--	Os08g0453700 [Oryza sativa Japonica Group]
	LOC_Os11g45090	21	9	5	43	34	28	0.161072	0.088213	0.041892	0.43366	0.364672	0.294146	0.00461482	2.02419	up	[R]	General function prediction only	Biological Process: defense response (GO:0006952);; Molecular Function: ADP binding (GO:0043531);;	K15078|1.2e-79|tcc:18614561|K15078 structure-specific endonuclease subunit SLX1 [EC:3.6.1.-] | (RefSeq) putative disease resistance protein RGA3	--	[T]	Signal transduction mechanisms	NB-ARC domain	Putative disease resistance protein RGA3 OS=Solanum bulbocastanum OX=147425 GN=RGA3 PE=2 SV=2	T	Signal transduction mechanisms	putative disease resistance protein RGA3 isoform X1 [Oryza sativa Japonica Group]
	LOC_Os03g16170	239	197	337	703	247	443	3.03849	3.17164	5.57519	11.5977	4.37571	7.81436	0.00624898	1.22628	up	[T]	Signal transduction mechanisms	Molecular Function: protein serine/threonine phosphatase activity (GO:0004722);; Cellular Component: nucleus (GO:0005634);; Biological Process: abscisic acid-activated signaling pathway (GO:0009738);; Biological Process: seed germination (GO:0009845);; Molecular Function: metal ion binding (GO:0046872);;	K14497|2.6e-145|dosa:Os03t0268600-01|K14497 protein phosphatase 2C [EC:3.1.3.16] | (RefSeq) Os03g0268600; Similar to Protein phosphatase type 2C.	MAPK signaling pathway - plant (ko04016);; Plant hormone signal transduction (ko04075)	[T]	Signal transduction mechanisms	Protein phosphatase 2C	Probable protein phosphatase 2C 30 OS=Oryza sativa subsp. japonica OX=39947 GN=PP2C30 PE=1 SV=1	T	Signal transduction mechanisms	probable protein phosphatase 2C 30 [Oryza sativa Japonica Group]
	LOC_Os06g45100	107	81	89	598	643	622	1.21842	1.16732	1.32074	8.82219	10.2291	9.8207	1.2343e-72	3.12606	up	[L]	Replication, recombination and repair	Biological Process: photoreactive repair (GO:0000719);; Molecular Function: DNA photolyase activity (GO:0003913);;	K01669|0.0e+00|osa:4341749|K01669 deoxyribodipyrimidine photo-lyase [EC:4.1.99.3] | (RefSeq) cryptochrome DASH, chloroplastic/mitochondrial isoform X2	--	[LT]	Replication, recombination and repair;; Signal transduction mechanisms	FAD binding domain of DNA photolyase	Cryptochrome DASH, chloroplastic/mitochondrial OS=Oryza sativa subsp. japonica OX=39947 GN=CRYD PE=2 SV=1	--	--	cryptochrome DASH, chloroplastic/mitochondrial isoform X2 [Oryza sativa Japonica Group]
	LOC_Os07g06880	130	120	266	221	367	307	1.82397	2.14029	4.87857	4.0097	7.2043	5.97468	0.00914497	1.11051	up	[I]	Lipid transport and metabolism	Molecular Function: hydrolase activity (GO:0016787);;	K14493|3.8e-44|smo:SELMODRAFT_271143|K14493 gibberellin receptor GID1 [EC:3.-.-.-] | (RefSeq) GID1a-2; hypothetical protein	Plant hormone signal transduction (ko04075)	[V]	Defense mechanisms	alpha/beta hydrolase fold	Probable carboxylesterase 15 OS=Arabidopsis thaliana OX=3702 GN=CXE15 PE=2 SV=1	V	Defense mechanisms	hypothetical protein EE612_037298, partial [Oryza sativa]
	LOC_Os05g16930	27	6	0	326	297	279	0.213629	0.053431	0	3.33473	3.27457	3.05043	0.000157418	5.30397	up	[M]	Cell wall/membrane/envelope biogenesis	Molecular Function: protein kinase activity (GO:0004672);; Molecular Function: ATP binding (GO:0005524);; Cellular Component: integral component of membrane (GO:0016021);;	K13418|1.9e-66|bdi:100843313|K13418 somatic embryogenesis receptor kinase 1 [EC:2.7.10.1 2.7.11.1] | (RefSeq) LRR receptor kinase SERK2	--	--	--	Protein tyrosine and serine/threonine kinase	Probable LRR receptor-like serine/threonine-protein kinase At1g56140 OS=Arabidopsis thaliana OX=3702 GN=At1g56140 PE=2 SV=2	T	Signal transduction mechanisms	unknown protein, contains protein kinase domain, PF00069 [Oryza sativa Japonica Group]
	LOC_Os01g02360	36	19	23	69	59	65	0.321353	0.218563	0.272493	0.812227	0.743726	0.814335	0.000120478	1.70725	up	[M]	Cell wall/membrane/envelope biogenesis	Molecular Function: protein kinase activity (GO:0004672);; Molecular Function: ATP binding (GO:0005524);; Cellular Component: integral component of membrane (GO:0016021);;	K13430|1.1e-49|dct:110098817|K13430 serine/threonine-protein kinase PBS1 [EC:2.7.11.1] | (RefSeq) probable serine/threonine-protein kinase PBL7	Plant-pathogen interaction (ko04626)	[T]	Signal transduction mechanisms	Protein kinase domain	Rust resistance kinase Lr10 OS=Triticum aestivum OX=4565 GN=LRK10 PE=2 SV=1	T	Signal transduction mechanisms	rust resistance kinase Lr10 [Oryza sativa Japonica Group]
	LOC_Os01g56350	407	191	188	303	730	496	3.57121	1.99564	2.12556	3.50461	9.27366	6.19509	7.2993e-05	1.35862	up	--	--	Cellular Component: plastid-encoded plastid RNA polymerase complex (GO:0000427);; Cellular Component: nucleus (GO:0005634);; Cellular Component: plastid chromosome (GO:0009508);; Biological Process: response to blue light (GO:0009637);; Biological Process: response to red light (GO:0010114);; Biological Process: response to far red light (GO:0010218);; Cellular Component: chloroplast nucleoid (GO…	--	--	--	--	--	Protein PLASTID TRANSCRIPTIONALLY ACTIVE 12, chloroplastic OS=Oryza sativa subsp. japonica OX=39947 GN=PTAC12 PE=3 SV=1	K	Transcription	protein PLASTID TRANSCRIPTIONALLY ACTIVE 12, chloroplastic-like isoform X3 [Oryza sativa Japonica Group]
	LOC_Os02g10990	16	42	26	117	130	112	0.174424	0.585896	0.365489	1.68885	2.0196	1.71939	1.28461e-07	2.42005	up	[L]	Replication, recombination and repair	Molecular Function: DNA (6-4) photolyase activity (GO:0003914);; Biological Process: response to UV (GO:0009411);;	K02295|0.0e+00|dosa:Os02t0204400-00|K02295 cryptochrome | (RefSeq) Os02g0204400; Similar to (6-4)DNA photolyase.	--	[LT]	Replication, recombination and repair;; Signal transduction mechanisms	FAD binding domain of DNA photolyase	(6-4)DNA photolyase OS=Oryza sativa subsp. japonica OX=39947 GN=UVR3 PE=3 SV=1	--	--	putative 6-4 photolyase (UVR3) [Oryza sativa Japonica Group]
	LOC_Os02g11790	27	13	26	210	238	240	0.380259	0.228876	0.470427	3.89326	4.75741	4.76533	5.73324e-33	3.76047	up	--	--	Cellular Component: ubiquitin ligase complex (GO:0000151);; Molecular Function: molecular_function (GO:0003674);; Molecular Function: binding (GO:0005488);; Molecular Function: protein binding (GO:0005515);; Cellular Component: cellular_component (GO:0005575);; Cellular Component: intracellular (GO:0005622);; Cellular Component: cell (GO:0005623);; Cellular Component: cytoplasm (GO:0005737);; Cel…	--	--	[R]	General function prediction only	Kelch motif	F-box/kelch-repeat protein At1g80440 OS=Arabidopsis thaliana OX=3702 GN=At1g80440 PE=2 SV=1	S	Function unknown	Os02g0208700 [Oryza sativa Japonica Group]
	LOC_Os01g72330	412	205	623	718	623	888	5.62531	3.5582	11.0915	12.6927	11.8721	16.8072	0.00246652	1.20605	up	[TK]	Signal transduction mechanisms;; Transcription	Biological Process: phosphorelay signal transduction system (GO:0000160);; Cellular Component: nucleus (GO:0005634);;	K14492|7.8e-113|dosa:Os01t0952500-01|K14492 two-component response regulator ARR-A family | (RefSeq) Os01g0952500, OSRR4, A-TYPE_RESPONSE_REGULATOR_4; A-type response regulator, Cytokinin signaling	Plant hormone signal transduction (ko04075)	[K]	Transcription	Response regulator receiver domain	Two-component response regulator ORR4 OS=Oryza sativa subsp. indica OX=39946 GN=RR4 PE=2 SV=1	K	Transcription	two-component response regulator ORR4 [Oryza sativa Japonica Group]
	LOC_Os10g10130	2562	2511	1547	13063	10254	12555	17.588	21.4558	13.2056	113.395	95.646	117.061	9.60065e-46	2.82585	up	[M]	Cell wall/membrane/envelope biogenesis	Molecular Function: protein serine/threonine kinase activity (GO:0004674);; Molecular Function: calcium ion binding (GO:0005509);; Molecular Function: ATP binding (GO:0005524);; Cellular Component: integral component of membrane (GO:0016021);;	K23544|2.4e-90|brp:103842861|K23544 serine incorporator 1/3 | (RefSeq) serine incorporator 3	--	--	--	Protein kinase domain	Wall-associated receptor kinase 5 OS=Arabidopsis thaliana OX=3702 GN=WAK5 PE=2 SV=1	T	Signal transduction mechanisms	Calcium binding EGF domain containing protein, expressed [Oryza sativa Japonica Group]
	LOC_Os07g35810	210	156	121	417	436	217	2.28283	2.14976	1.71271	5.86413	6.60978	3.26123	1.17538e-06	1.52384	up	[T]	Signal transduction mechanisms	Molecular Function: protein serine/threonine kinase activity (GO:0004674);; Molecular Function: ATP binding (GO:0005524);; Cellular Component: plasma membrane (GO:0005886);; Biological Process: protein phosphorylation (GO:0006468);;	K24104|3.2e-73|thj:104799061|K24104 GPN-loop GTPase | (RefSeq) LOW QUALITY PROTEIN: uncharacterized protein LOC104799061	--	--	--	Protein kinase domain	Cysteine-rich receptor-like protein kinase 10 OS=Oryza sativa subsp. japonica OX=39947 GN=CRK10 PE=2 SV=1	M	Cell wall/membrane/envelope biogenesis	cysteine-rich receptor-like protein kinase 10 isoform X2 [Oryza sativa Japonica Group]
	LOC_Os01g19820	173	209	129	239	317	267	3.5141	5.45395	3.39865	6.2763	9.06656	7.52332	0.000133185	1.04497	up	[T]	Signal transduction mechanisms	Molecular Function: nucleotide binding (GO:0000166);; Molecular Function: molecular_function (GO:0003674);; Molecular Function: binding (GO:0005488);; Cellular Component: cellular_component (GO:0005575);; Cellular Component: cell (GO:0005623);; Cellular Component: plasma membrane (GO:0005886);; Molecular Function: drug binding (GO:0008144);; Cellular Component: membrane (GO:0016020);; Molecular F…	--	--	--	--	Universal stress protein family	--	T	Signal transduction mechanisms	universal stress protein PHOS34 [Oryza sativa Japonica Group]
	LOC_Os11g43480	12	7	16	39	90	40	0.076923	0.055794	0.13717	0.350288	0.875418	0.381007	3.03762e-05	2.60988	up	--	--	Molecular Function: nucleotide binding (GO:0000166);; Biological Process: defense response (GO:0006952);;	K13457|5.1e-111|ats:109763291|K13457 disease resistance protein RPM1 | (RefSeq) LOC109763291; disease resistance protein RPM1-like	Plant-pathogen interaction (ko04626)	--	--	Rx N-terminal domain	Disease resistance protein Pik-2 OS=Oryza sativa subsp. japonica OX=39947 GN=PIK-2 PE=3 SV=1	T	Signal transduction mechanisms	disease resistance protein Pik-2-like [Oryza sativa Japonica Group]
	LOC_Os03g46090	234	260	281	565	566	508	1.61115	2.27247	2.51437	5.05363	5.44342	4.84462	6.23832e-11	1.43121	up	--	--	Molecular Function: phosphatidylinositol-4,5-bisphosphate 5-phosphatase activity (GO:0004439);; Molecular Function: phosphatidylinositol-3,4,5-trisphosphate 5-phosphatase activity (GO:0034485);; Biological Process: phosphatidylinositol dephosphorylation (GO:0046856);;	K24221|9.1e-26|cpep:111810199|K24221 type I inositol polyphosphate 5-phosphatase IP5P1/2 [EC:3.1.3.56] | (RefSeq) type I inositol polyphosphate 5-phosphatase 2	Inositol phosphate metabolism (ko00562)	[U]	Intracellular trafficking, secretion, and vesicular transport	--	Type IV inositol polyphosphate 5-phosphatase 7 OS=Arabidopsis thaliana OX=3702 GN=IP5P7 PE=1 SV=1	T	Signal transduction mechanisms	hypothetical protein OsI_12895 [Oryza sativa Indica Group]
	LOC_Os07g35330	58	36	71	146	86	140	0.540924	0.430446	0.862615	1.78416	1.12447	1.82105	0.00043788	1.552	up	[T]	Signal transduction mechanisms	Molecular Function: protein kinase activity (GO:0004672);; Molecular Function: ATP binding (GO:0005524);; Cellular Component: integral component of membrane (GO:0016021);;	K24104|5.7e-63|thj:104799061|K24104 GPN-loop GTPase | (RefSeq) LOW QUALITY PROTEIN: uncharacterized protein LOC104799061	--	--	--	Protein kinase domain	Cysteine-rich receptor-like protein kinase 6 OS=Oryza sativa subsp. japonica OX=39947 GN=CRK6 PE=1 SV=1	T	Signal transduction mechanisms	putative receptor-like protein kinase At4g00960 isoform X1 [Oryza sativa Japonica Group]
	LOC_Os01g50400	18	32	33	352	71	55	0.285963	0.638754	0.681675	7.30234	1.57751	1.20247	9.30237e-05	2.89425	up	[T]	Signal transduction mechanisms	Molecular Function: protein serine/threonine kinase activity (GO:0004674);; Molecular Function: ATP binding (GO:0005524);;	K20716|3.7e-198|obr:102708675|K20716 mitogen-activated protein kinase kinase kinase 17/18 | (RefSeq) mitogen-activated protein kinase kinase kinase A-like	MAPK signaling pathway - plant (ko04016)	[T]	Signal transduction mechanisms	Protein kinase domain	Mitogen-activated protein kinase kinase kinase 17 OS=Arabidopsis thaliana OX=3702 GN=MAPKKK17 PE=1 SV=1	T	Signal transduction mechanisms	mitogen-activated protein kinase kinase kinase 18 [Oryza sativa Japonica Group]
	LOC_Os08g42700	349	477	420	753	1262	610	1.8959	3.28854	2.96781	5.2872	9.56165	4.58537	3.24578e-06	1.39807	up	[R]	General function prediction only	Biological Process: defense response (GO:0006952);; Molecular Function: ADP binding (GO:0043531);;	K13457|1.3e-110|sbi:8073755|K13457 disease resistance protein RPM1 | (RefSeq) disease resistance protein RPM1	Plant-pathogen interaction (ko04626)	[T]	Signal transduction mechanisms	NB-ARC domain	Disease resistance protein Pik-2 OS=Oryza sativa subsp. japonica OX=39947 GN=PIK-2 PE=3 SV=1	T	Signal transduction mechanisms	disease resistance protein PIK6-NP-like [Oryza sativa Japonica Group]
	LOC_Os02g38040	2	6	0	44	69	56	0.017029	0.077026	0	0.629294	1.05917	0.848512	1.68448e-09	4.75463	up	--	--	Molecular Function: protein binding (GO:0005515);; Cellular Component: cellular_component (GO:0005575);; Cellular Component: intracellular (GO:0005622);; Cellular Component: cell (GO:0005623);; Cellular Component: cytoplasm (GO:0005737);; Cellular Component: plasma membrane (GO:0005886);; Cellular Component: adherens junction (GO:0005912);; Biological Process: transport (GO:0006810);; Biological …	--	--	[R]	General function prediction only	Leucine rich repeat	Plant intracellular Ras-group-related LRR protein 2 OS=Oryza sativa subsp. japonica OX=39947 GN=IRL2 PE=2 SV=1	S	Function unknown	plant intracellular Ras-group-related LRR protein 2 [Oryza sativa Japonica Group]
	LOC_Os06g35060	26	43	28	123	71	106	0.571442	1.18969	0.784784	3.51758	2.17272	3.24588	2.1434e-05	1.99053	up	--	--	Biological Process: metal ion transport (GO:0030001);; Molecular Function: metal ion binding (GO:0046872);;	K18081|3.7e-09|smo:SELMODRAFT_437478|K18081 myotubularin-related protein 1/2 [EC:3.1.3.64 3.1.3.95] | (RefSeq) hypothetical protein	Inositol phosphate metabolism (ko00562);; Phosphatidylinositol signaling system (ko04070)	[P]	Inorganic ion transport and metabolism	Heavy-metal-associated domain	Heavy metal-associated isoprenylated plant protein 28 OS=Arabidopsis thaliana OX=3702 GN=HIPP28 PE=3 SV=1	P	Inorganic ion transport and metabolism	heavy metal-associated isoprenylated plant protein 29 [Oryza sativa Japonica Group]
	LOC_Os09g12300	120	92	138	395	327	318	5.00405	4.85739	7.47279	21.3327	19.0346	18.3871	1.59409e-13	1.9395	up	--	--	Molecular Function: protein serine/threonine kinase activity (GO:0004674);;	K00924|1.3e-19|bna:106414264|K00924 kinase [EC:2.7.1.-] | (RefSeq) probable serine/threonine-protein kinase PBL1 isoform X1	--	[T]	Signal transduction mechanisms	--	Probable serine/threonine-protein kinase PBL3 OS=Arabidopsis thaliana OX=3702 GN=PBL3 PE=1 SV=1	T	Signal transduction mechanisms	serine/threonine protein kinase-like protein [Oryza sativa Japonica Group]
	LOC_Os05g16420	90	81	35	115	126	97	4.58676	5.25802	2.32112	7.61134	8.95415	6.83415	0.00882109	1.10675	up	--	--	--	--	--	--	--	--	--	T	Signal transduction mechanisms	hypothetical protein OsI_19193 [Oryza sativa Indica Group]
	LOC_Os08g05440	0	0	0	147	224	176	0	0	0	0.927626	1.52318	1.18577	1.17135e-15	10.3105	up	--	--	Biological Process: defense response (GO:0006952);; Molecular Function: ADP binding (GO:0043531);;	K13457|2.6e-116|ats:109777892|K13457 disease resistance protein RPM1 | (RefSeq) LOC109777892; disease resistance protein RPP13-like	Plant-pathogen interaction (ko04626)	[T]	Signal transduction mechanisms	NB-ARC domain	Disease resistance protein Pik-2 OS=Oryza sativa subsp. japonica OX=39947 GN=PIK-2 PE=3 SV=1	S	Function unknown	hypothetical protein OsJ_26041 [Oryza sativa Japonica Group]
	LOC_Os01g39770	56	54	83	92	161	100	0.827335	1.02974	1.59708	1.78573	3.38545	2.11745	0.00419858	1.20142	up	--	--	Molecular Function: calcium ion binding (GO:0005509);;	K06268|2.1e-120|dosa:Os01t0579600-01|K06268 serine/threonine-protein phosphatase 2B regulatory subunit | (RefSeq) Os01g0579600, CALCINEURIN_B-LIKE_PROTEIN_9, CBL9; Similar to Calcineurin B-like protein 9.	--	[T]	Signal transduction mechanisms	EF-hand domain	Calcineurin B-like protein 9 OS=Oryza sativa subsp. japonica OX=39947 GN=CBL9 PE=2 SV=2	T	Signal transduction mechanisms	hypothetical protein EE612_003684 [Oryza sativa]
	LOC_Os01g02580	43	4	30	237	289	275	0.485317	0.057244	0.441454	3.46661	4.54754	4.30046	6.79833e-15	3.79627	up	--		Molecular Function: protein kinase activity (GO:0004672);; Molecular Function: ATP binding (GO:0005524);;	K13416|2.1e-46|bna:106410693|K13416 brassinosteroid insensitive 1-associated receptor kinase 1 [EC:2.7.10.1 2.7.11.1] | (RefSeq) somatic embryogenesis receptor kinase 4-like isoform X1	MAPK signaling pathway - plant (ko04016);; Plant hormone signal transduction (ko04075);; Plant-pathogen interaction (ko04626)	[T]	Signal transduction mechanisms	Protein kinase domain	Rust resistance kinase Lr10 OS=Triticum aestivum OX=4565 GN=LRK10 PE=2 SV=1	T	Signal transduction mechanisms	hypothetical protein OsJ_00131 [Oryza sativa Japonica Group]
	LOC_Os12g25200	645	229	488	1009	1529	1174	5.23585	2.35255	5.15211	10.5867	17.3042	13.189	2.34686e-10	1.83901	up	[T]	Signal transduction mechanisms	Molecular Function: voltage-gated chloride channel activity (GO:0005247);; Cellular Component: integral component of membrane (GO:0016021);;	K05016|0.0e+00|osa:4352132|K05016 chloride channel 7 | (RefSeq) chloride channel protein CLC-a	--	[P]	Inorganic ion transport and metabolism	Voltage gated chloride channel	Chloride channel protein CLC-b OS=Arabidopsis thaliana OX=3702 GN=CLC-B PE=1 SV=1	P	Inorganic ion transport and metabolism	Os12g0438600, partial [Oryza sativa Japonica Group]
	LOC_Os02g49310	591	339	411	112	198	131	5.72828	4.17307	5.18883	1.4046	2.67209	1.75211	2.98795e-06	-1.2248	down	[T]	Signal transduction mechanisms	Molecular Function: protein kinase activity (GO:0004672);; Molecular Function: ATP binding (GO:0005524);;	K08286|0.0e+00|dosa:Os02t0725000-01|K08286 protein-serine/threonine kinase [EC:2.7.11.-] | (RefSeq) Os02g0725000; Similar to Protein kinase G11A (EC 2.7.1.-) (Fragment).	--	[R]	General function prediction only	Protein kinase domain	Protein kinase G11A OS=Oryza sativa subsp. japonica OX=39947 GN=Os06g0291600 PE=2 SV=1	T	Signal transduction mechanisms	protein kinase G11A-like [Oryza sativa Japonica Group]
	LOC_Os12g26940	469	296	387	57	113	97	2.96942	2.37776	3.19154	0.464091	0.996861	0.850406	7.73468e-10	-1.73997	down	[T]	Signal transduction mechanisms	Molecular Function: protein kinase activity (GO:0004672);; Molecular Function: ATP binding (GO:0005524);; Cellular Component: integral component of membrane (GO:0016021);;	K14489|1.1e-123|sita:101773814|K14489 arabidopsis histidine kinase 2/3/4 (cytokinin receptor) [EC:2.7.13.3] | (RefSeq) probable histidine kinase 3	Plant hormone signal transduction (ko04075)	[T]	Signal transduction mechanisms	Protein kinase domain	Probable kinase CHARK OS=Oryza sativa subsp. japonica OX=39947 GN=CHARK PE=2 SV=1	T	Signal transduction mechanisms	probable kinase CHARK [Oryza sativa Japonica Group]
	LOC_Os06g35900	300	263	303	107	133	93	3.82279	4.25369	5.03583	1.75415	2.36303	1.63507	7.38307e-05	-1.02159	down	--	--	Molecular Function: transcription factor activity, sequence-specific DNA binding (GO:0003700);; Biological Process: transcription, DNA-templated (GO:0006351);; Biological Process: brassinosteroid mediated signaling pathway (GO:0009742);;	K14503|9.0e-44|nnu:104595761|K14503 brassinosteroid resistant 1/2 | (RefSeq) BES1/BZR1 homolog protein 2	Plant hormone signal transduction (ko04075)	--	--	BES1/BZR1 plant transcription factor, N-terminal	Protein BZR1 homolog 3 OS=Oryza sativa subsp. japonica OX=39947 GN=BZR3 PE=1 SV=1	K	Transcription	protein BZR1 homolog 3 [Oryza sativa Japonica Group]
	LOC_Os11g34460	828	630	635	173	210	292	7.14525	6.88714	7.73991	2.12451	2.72357	3.71706	4.80283e-08	-1.2534	down	--	--	Biological Process: regulation of transcription, DNA-templated (GO:0006355);; Biological Process: circadian rhythm (GO:0007623);; Biological Process: response to blue light (GO:0009637);; Biological Process: positive regulation of flower development (GO:0009911);; Biological Process: negative regulation of cellulose biosynthetic process (GO:2001007);;	K12116|8.3e-309|dosa:Os11t0547000-01|K12116 flavin-binding kelch repeat F-box protein 1 | (RefSeq) Os11g0547000, KELCH_REPEAT, FKF1, F_BOX_1, FLAVIN-BINDING; Similar to FKF1.	Circadian rhythm - plant (ko04712)	--	--	Galactose oxidase, central domain	Adagio-like protein 3 OS=Oryza sativa subsp. japonica OX=39947 GN=Os11g0547000 PE=2 SV=2	T	Signal transduction mechanisms	adagio-like protein 3 isoform X1 [Oryza sativa Japonica Group]
	LOC_Os09g37710	3240	2475	1866	481	447	457	20.1332	19.5686	15.1427	3.84235	3.87169	3.93591	1.33106e-35	-2.05742	down	--	--	Molecular Function: molecular_function (GO:0003674);; Molecular Function: transcription factor activity, sequence-specific DNA binding (GO:0003700);; Molecular Function: protein binding (GO:0005515);; Biological Process: regulation of transcription, DNA-templated (GO:0006355);; Biological Process: biological_process (GO:0008150);; Biological Process: regulation of biosynthetic process (GO:0009889…	K14494|8.2e-19|pop:18106830|K14494 DELLA protein | (RefSeq) uncharacterized protein LOC18106830	Plant hormone signal transduction (ko04075)	--	--	RWP-RK domain	Protein NLP1 OS=Oryza sativa subsp. japonica OX=39947 GN=NLP1 PE=2 SV=1	K	Transcription	protein NLP1-like isoform X2 [Oryza sativa Japonica Group]
	LOC_Os05g13580	1245	857	1042	443	433	277	26.4899	23.1343	28.8706	12.1699	12.8207	8.15396	2.36847e-06	-1.06892	down	--	--	Molecular Function: calcium ion binding (GO:0005509);;	K13448|2.1e-85|dosa:Os05t0223000-01|K13448 calcium-binding protein CML | (RefSeq) Os05g0223000; Similar to TCH2 (TOUCH 2); calcium ion binding.	Plant-pathogen interaction (ko04626)	[T]	Signal transduction mechanisms	EF hand	Probable calcium-binding protein CML18 OS=Oryza sativa subsp. japonica OX=39947 GN=CML18 PE=2 SV=1	T	Signal transduction mechanisms	probable calcium-binding protein CML18 [Oryza sativa Japonica Group]
	LOC_Os06g03970	217	150	248	41	89	37	1.25175	1.09704	1.86622	0.302134	0.710107	0.290986	0.000282149	-1.54097	down	[M]	Cell wall/membrane/envelope biogenesis	Molecular Function: protein serine/threonine kinase activity (GO:0004674);; Molecular Function: ATP binding (GO:0005524);; Cellular Component: integral component of membrane (GO:0016021);;	K20718|7.4e-253|dosa:Os06t0130100-01|K20718 LRR receptor-like serine/threonine-protein kinase ERECTA [EC:2.7.11.1] | (RefSeq) Os06g0130100; Receptor-like kinase (RLK), Drought and salt stress tolerance	MAPK signaling pathway - plant (ko04016)	--	--	Protein kinase domain	LRR receptor-like serine/threonine-protein kinase SIK1 OS=Oryza sativa subsp. japonica OX=39947 GN=SIK1 PE=1 SV=1	T	Signal transduction mechanisms	transmembrane protein kinase [Oryza sativa Japonica Group]
	LOC_Os04g43910	484	303	316	67	69	58	4.11791	3.27424	3.49797	0.726878	0.814725	0.673046	4.42898e-19	-2.11475	down	--	--	Molecular Function: DNA binding (GO:0003677);; Cellular Component: nucleus (GO:0005634);; Biological Process: regulation of transcription, DNA-templated (GO:0006355);; Biological Process: auxin-activated signaling pathway (GO:0009734);;	K14486|2.4e-72|psom:113335502|K14486 auxin response factor | (RefSeq) auxin response factor 16-like isoform X1	Plant hormone signal transduction (ko04075)	--	--	Auxin response factor	Auxin response factor 10 OS=Oryza sativa subsp. indica OX=39946 GN=ARF10 PE=3 SV=2	K	Transcription	OSJNBa0019D11.3 [Oryza sativa Japonica Group]
	LOC_Os02g55560	856	637	802	304	283	292	11.0969	10.4831	13.4636	5.09662	5.01864	5.15831	7.64896e-08	-1.01072	down	--	--	Molecular Function: protein serine/threonine phosphatase activity (GO:0004722);; Molecular Function: metal ion binding (GO:0046872);;	K14803|3.0e-91|dosa:Os02t0799000-01|K14803 protein phosphatase PTC2/3 [EC:3.1.3.16] | (RefSeq) Os02g0799000; Similar to DNA-binding protein phosphatase 2C.	--	[T]	Signal transduction mechanisms	Protein phosphatase 2C	Probable protein phosphatase 2C 27 OS=Oryza sativa subsp. japonica OX=39947 GN=Os02g0799000 PE=2 SV=1	T	Signal transduction mechanisms	probable protein phosphatase 2C 27 [Oryza sativa Japonica Group]
	LOC_Os02g56510	593	482	524	130	181	159	3.30148	3.40085	3.79756	0.935055	1.39833	1.22347	1.82857e-13	-1.40164	down	--	--	Molecular Function: inositol hexakisphosphate binding (GO:0000822);; Cellular Component: trans-Golgi network (GO:0005802);; Cellular Component: plasma membrane (GO:0005886);; Biological Process: polyphosphate biosynthetic process (GO:0006799);; Molecular Function: phosphate ion transmembrane transporter activity (GO:0015114);; Cellular Component: integral component of membrane (GO:0016021);; Biol…	K24195|0.0e+00|dosa:Os02t0809800-01|K24195 xenotropic and polytropic retrovirus receptor 1 | (RefSeq) Os02g0809800; Phosphate (Pi) transporter, Root-to-shoot Pi transfer	--	[U]	Intracellular trafficking, secretion, and vesicular transport	EXS family	Phosphate transporter PHO1-2 OS=Oryza sativa subsp. japonica OX=39947 GN=PHO1-2 PE=2 SV=1	U	Intracellular trafficking, secretion, and vesicular transport	phosphate transporter PHO1-2 [Oryza sativa Japonica Group]
	LOC_Os01g08370	167	106	103	49	58	34	2.13179	1.7092	1.70387	0.795781	1.0291	0.592263	0.00722669	-1.02561	down	--	--	Molecular Function: ADP binding (GO:0043531);;	K12818|8.1e-10|mtr:MTR_0267s0070|K12818 ATP-dependent RNA helicase DHX8/PRP22 [EC:3.6.4.13] | (RefSeq) NB-ARC domain disease resistance protein, putative	Spliceosome (ko03040)	--	--	--	--	T	Signal transduction mechanisms	putative disease resistance protein [Oryza sativa Japonica Group]
	LOC_Os01g02430	326	317	394	32	60	52	3.41372	4.21123	5.37541	0.421029	0.867519	0.748561	3.43415e-16	-2.50788	down	--		Molecular Function: protein kinase activity (GO:0004672);; Molecular Function: ATP binding (GO:0005524);;	K13459|2.7e-43|jcu:105634805|K13459 disease resistance protein RPS2 | (RefSeq) probable disease resistance protein At1g12280 isoform X1	Plant-pathogen interaction (ko04626)	[T]	Signal transduction mechanisms	Protein kinase domain	Rust resistance kinase Lr10 OS=Triticum aestivum OX=4565 GN=LRK10 PE=2 SV=1	T	Signal transduction mechanisms	receptor-like kinase [Oryza sativa Japonica Group]
	LOC_Os06g09090	154	37	130	23	27	25	1.62267	0.470491	1.76743	0.303589	0.393937	0.364286	0.00456154	-1.69652	down	[ET]	Amino acid transport and metabolism;; Signal transduction mechanisms	Cellular Component: plasma membrane (GO:0005886);; Molecular Function: ligand-gated ion channel activity (GO:0015276);; Cellular Component: integral component of membrane (GO:0016021);; Molecular Function: signaling receptor activity (GO:0038023);;	K05387|1.7e-106|sbi:8065437|K05387 glutamate receptor, ionotropic, plant | (RefSeq) glutamate receptor 2.5	--	[PET]	Inorganic ion transport and metabolism;; Amino acid transport and metabolism;; Signal transduction mechanisms	Ligand-gated ion channel	Glutamate receptor 2.8 OS=Arabidopsis thaliana OX=3702 GN=GLR2.8 PE=2 SV=2	P	Inorganic ion transport and metabolism	hypothetical protein DAI22_06g063500 [Oryza sativa Japonica Group]
	LOC_Os11g45540	595	375	496	116	155	151	6.94862	5.55526	7.54327	1.7421	2.52567	2.44107	1.14598e-10	-1.41972	down	--		Molecular Function: protein serine/threonine kinase activity (GO:0004674);; Molecular Function: ATP binding (GO:0005524);;	K24104|2.3e-74|thj:104799061|K24104 GPN-loop GTPase | (RefSeq) LOW QUALITY PROTEIN: uncharacterized protein LOC104799061	--	--	--	Protein tyrosine and serine/threonine kinase	Putative cysteine-rich receptor-like protein kinase 20 OS=Arabidopsis thaliana OX=3702 GN=CRK20 PE=2 SV=2	T	Signal transduction mechanisms	Protein kinase domain containing protein, expressed [Oryza sativa Japonica Group]
	LOC_Os07g15940	116	114	136	35	16	33	1.11094	1.37934	1.69159	0.423143	0.204001	0.435751	0.000172355	-1.75376	down	--	--	Molecular Function: protein kinase activity (GO:0004672);; Molecular Function: ATP binding (GO:0005524);; Cellular Component: integral component of membrane (GO:0016021);; Molecular Function: carbohydrate binding (GO:0030246);;	K22133|1.2e-10|egr:104443802|K22133 oxalate---CoA ligase [EC:6.2.1.8] | (RefSeq) oxalate--CoA ligase	Glyoxylate and dicarboxylate metabolism (ko00630)	--	--	Legume lectin domain	L-type lectin-domain containing receptor kinase SIT2 OS=Oryza sativa subsp. japonica OX=39947 GN=SIT2 PE=2 SV=2	T	Signal transduction mechanisms	unnamed protein product [Oryza sativa Japonica Group]
	LOC_Os07g05470	1192	591	1499	235	340	275	9.01568	5.70724	14.8529	2.2668	3.60066	2.89608	1.05455e-06	-1.59415	down	--	--	Biological Process: reproduction (GO:0000003);; Biological Process: microtubule cytoskeleton organization (GO:0000226);; Biological Process: microtubule bundle formation (GO:0001578);; Cellular Component: acrosomal vesicle (GO:0001669);; Cellular Component: manchette (GO:0002177);; Cellular Component: cellular_component (GO:0005575);; Cellular Component: intracellular (GO:0005622);; Cellular Comp…	K09489|4.9e-07|lsv:111902331|K09489 heat shock 70kDa protein 4 | (RefSeq) heat shock 70 kDa protein 15-like	--	[T]	Signal transduction mechanisms	Ig domain of plant-specific actin-binding protein	187-kDa microtubule-associated protein AIR9 OS=Arabidopsis thaliana OX=3702 GN=AIR9 PE=1 SV=1	T	Signal transduction mechanisms	hypothetical protein DAI22_07g033700 [Oryza sativa Japonica Group]
	LOC_Os05g25350	407	254	253	97	69	66	2.76039	2.18965	2.23562	0.846421	0.649483	0.620632	4.00148e-08	-1.57418	down	[M]	Cell wall/membrane/envelope biogenesis	Molecular Function: protein kinase activity (GO:0004672);; Molecular Function: ATP binding (GO:0005524);; Cellular Component: integral component of membrane (GO:0016021);;	K13435|2.5e-84|sly:101268866|K13435 serine/threonine-protein kinase Pto | (RefSeq) Pto; serine/threonine protein kinase Pto	Plant-pathogen interaction (ko04626)	[T]	Signal transduction mechanisms	Protein tyrosine and serine/threonine kinase	Receptor-like protein kinase FERONIA OS=Arabidopsis thaliana OX=3702 GN=FER PE=1 SV=1	T	Signal transduction mechanisms	receptor-like protein kinase FERONIA isoform X1 [Oryza sativa Japonica Group]
	LOC_Os10g04720	103	80	78	20	37	29	1.12474	1.10602	1.1026	0.273024	0.551996	0.435344	0.0042381	-1.23363	down	[T]	Signal transduction mechanisms	Molecular Function: protein kinase activity (GO:0004672);; Molecular Function: ATP binding (GO:0005524);; Cellular Component: integral component of membrane (GO:0016021);;	K24104|3.8e-72|thj:104799061|K24104 GPN-loop GTPase | (RefSeq) LOW QUALITY PROTEIN: uncharacterized protein LOC104799061	--	--	--	Protein tyrosine and serine/threonine kinase	Cysteine-rich receptor-like protein kinase 10 OS=Oryza sativa subsp. japonica OX=39947 GN=CRK10 PE=2 SV=1	T	Signal transduction mechanisms	cysteine-rich receptor-like protein kinase 10 [Oryza sativa Japonica Group]
	LOC_Os01g15320	128	115	232	18	52	30	3.80923	4.31888	9.00011	0.660387	2.15327	1.20586	0.000207081	-1.93889	down	--	--	Cellular Component: plasmodesma (GO:0009506);; Biological Process: calcium-mediated signaling (GO:0019722);;	--	--	--	--	Rapid ALkalinization Factor (RALF)	Rapid alkalinization factor OS=Nicotiana tabacum OX=4097 GN=RALF PE=1 SV=1	S	Function unknown	rapid alkalinization factor [Oryza sativa Japonica Group]
	LOC_Os03g02830	601	360	475	129	220	187	7.1237	5.40836	7.32096	1.9705	3.62542	3.06446	3.51891e-05	-1.04691	down	--	--	Cellular Component: endoplasmic reticulum (GO:0005783);; Cellular Component: Golgi apparatus (GO:0005794);; Cellular Component: plasma membrane (GO:0005886);; Cellular Component: integral component of membrane (GO:0016021);;	--	--	[DKT]	Cell cycle control, cell division, chromosome partitioning;; Transcription;; Signal transduction mechanisms	LEM3 (ligand-effect modulator 3) family / CDC50 family	ALA-interacting subunit 5 OS=Arabidopsis thaliana OX=3702 GN=ALIS5 PE=1 SV=1	--	--	ALA-interacting subunit 5 [Oryza sativa Japonica Group]
	LOC_Os07g35680	520	380	354	149	183	142	4.46119	4.13422	3.95993	1.65279	2.18644	1.68648	2.45973e-07	-1.0225	down	[T]	Signal transduction mechanisms	Molecular Function: protein kinase activity (GO:0004672);; Molecular Function: ATP binding (GO:0005524);; Cellular Component: integral component of membrane (GO:0016021);;	K24104|5.5e-77|thj:104799061|K24104 GPN-loop GTPase | (RefSeq) LOW QUALITY PROTEIN: uncharacterized protein LOC104799061	--	--	--	Protein kinase domain	Cysteine-rich receptor-like protein kinase 6 OS=Oryza sativa subsp. japonica OX=39947 GN=CRK6 PE=1 SV=1	T	Signal transduction mechanisms	cysteine-rich receptor-like protein kinase 10 [Oryza sativa Japonica Group]
	LOC_Os11g34660	110	100	134	39	40	35	1.7021	1.95322	2.70512	0.772628	0.851044	0.740088	0.00170781	-1.23961	down	--	--	Cellular Component: integral component of membrane (GO:0016021);;	--	--	--	--	Probable lipid transfer	--	T	Signal transduction mechanisms	uncharacterized protein LOC107279289 isoform X2 [Oryza sativa Japonica Group]
	LOC_Os04g34250	691	523	406	214	194	156	5.81003	5.58111	4.44719	2.32561	2.26933	1.808	8.49055e-07	-1.12897	down	[M]	Cell wall/membrane/envelope biogenesis	Molecular Function: protein serine/threonine kinase activity (GO:0004674);; Molecular Function: ATP binding (GO:0005524);; Cellular Component: integral component of membrane (GO:0016021);; Biological Process: recognition of pollen (GO:0048544);;	K13459|1.5e-54|jcu:105634805|K13459 disease resistance protein RPS2 | (RefSeq) probable disease resistance protein At1g12280 isoform X1	Plant-pathogen interaction (ko04626)	--	--	Protein kinase domain	G-type lectin S-receptor-like serine/threonine-protein kinase At2g19130 OS=Arabidopsis thaliana OX=3702 GN=At2g19130 PE=2 SV=1	T	Signal transduction mechanisms	G-type lectin S-receptor-like serine/threonine-protein kinase At2g19130 [Oryza sativa Japonica Group]
	LOC_Os05g48270	106	85	232	18	31	41	1.49426	1.5181	4.27033	0.326782	0.604132	0.797597	0.000986817	-1.91336	down	--	--	Cellular Component: integral component of membrane (GO:0016021);; Molecular Function: metal ion binding (GO:0046872);; Biological Process: oxidation-reduction process (GO:0055114);;	--	--	[T]	Signal transduction mechanisms	Eukaryotic cytochrome b561	Cytochrome b561 and DOMON domain-containing protein At3g61750 OS=Arabidopsis thaliana OX=3702 GN=At3g61750 PE=3 SV=1	T	Signal transduction mechanisms	cytochrome b561 and DOMON domain-containing protein At3g61750 [Oryza sativa Japonica Group]
	LOC_Os04g30010	104	93	123	18	22	19	0.899591	1.02523	1.39313	0.19565	0.256879	0.220597	8.18678e-07	-2.08709	down	[R]	General function prediction only	Molecular Function: protein kinase activity (GO:0004672);; Molecular Function: calcium ion binding (GO:0005509);; Molecular Function: ATP binding (GO:0005524);; Molecular Function: polysaccharide binding (GO:0030247);;	K23544|5.8e-80|brp:103842861|K23544 serine incorporator 1/3 | (RefSeq) serine incorporator 3	--	--	--	Protein kinase domain	Wall-associated receptor kinase 2 OS=Arabidopsis thaliana OX=3702 GN=WAK2 PE=1 SV=1	T	Signal transduction mechanisms	wall-associated receptor kinase 2 [Oryza sativa Japonica Group]
	LOC_Os11g26880	420	458	230	94	115	89	8.70699	12.0608	6.19352	2.51462	3.30174	2.5301	8.49055e-07	-1.52259	down	--	--	Cellular Component: plasmodesma (GO:0009506);; Biological Process: calcium-mediated signaling (GO:0019722);;	--	--	--	--	Rapid ALkalinization Factor (RALF)	Rapid alkalinization factor 23 OS=Arabidopsis thaliana OX=3702 GN=RALF23 PE=1 SV=1	S	Function unknown	rapid alkalinization factor 23 [Oryza sativa Japonica Group]
	LOC_Os03g08170	203	93	125	26	65	41	2.21137	1.29124	1.78156	0.360804	0.977744	0.61398	0.00459427	-1.28645	down	[T]	Signal transduction mechanisms	Molecular Function: protein kinase activity (GO:0004672);; Molecular Function: ATP binding (GO:0005524);;	K00924|3.7e-92|boe:106307512|K00924 kinase [EC:2.7.1.-] | (RefSeq) probable receptor-like protein kinase At3g55450 isoform X1	--	[T]	Signal transduction mechanisms	Protein tyrosine and serine/threonine kinase	Serine/threonine-protein kinase RIPK OS=Arabidopsis thaliana OX=3702 GN=RIPK PE=1 SV=1	T	Signal transduction mechanisms	serine/threonine-protein kinase RIPK [Oryza sativa Japonica Group]
	LOC_Os08g10070	237	173	157	61	103	43	2.76628	2.25915	2.31971	0.807146	1.82108	0.609547	0.00435507	-1.08325	down	[M]	Cell wall/membrane/envelope biogenesis	Molecular Function: protein serine/threonine kinase activity (GO:0004674);; Molecular Function: ATP binding (GO:0005524);;	K01180|4.5e-62|cmax:111487562|K01180 endo-1,3(4)-beta-glucanase [EC:3.2.1.6] | (RefSeq) uncharacterized protein LOC111487562	--	[T]	Signal transduction mechanisms	Protein kinase domain	Cold-responsive protein kinase 1 OS=Arabidopsis thaliana OX=3702 GN=CRPK1 PE=1 SV=1	T	Signal transduction mechanisms	cold-responsive protein kinase 1 [Oryza sativa Japonica Group]
	LOC_Os02g34990	1206	626	659	131	173	154	11.0658	7.29114	7.87548	1.54078	2.20257	1.94899	3.30953e-20	-2.0388	down	[OT]	Posttranslational modification, protein turnover, chaperones;; Signal transduction mechanisms	Molecular Function: molecular_function (GO:0003674);; Molecular Function: binding (GO:0005488);; Cellular Component: cellular_component (GO:0005575);; Cellular Component: intracellular (GO:0005622);; Cellular Component: cell (GO:0005623);; Cellular Component: cytoplasm (GO:0005737);; Cellular Component: cytosol (GO:0005829);; Molecular Function: amino acid binding (GO:0016597);; Molecular Functio…	K00688|9.2e-07|ccaj:109811532|K00688 glycogen phosphorylase [EC:2.4.1.1] | (RefSeq) glycogen phosphorylase 1-like	Starch and sucrose metabolism (ko00500)	--	--	ACT domain	ACT domain-containing protein ACR3 OS=Arabidopsis thaliana OX=3702 GN=ACR3 PE=2 SV=1	S	Function unknown	ACT domain-containing protein ACR3 isoform X1 [Oryza sativa Japonica Group]
	LOC_Os04g05470	654	779	340	178	145	133	6.9114	10.4547	4.6796	2.43219	2.13814	1.94084	1.6331e-06	-1.57907	down	[T]	Signal transduction mechanisms	Molecular Function: protein kinase activity (GO:0004672);; Molecular Function: ATP binding (GO:0005524);; Cellular Component: integral component of membrane (GO:0016021);; Molecular Function: carbohydrate binding (GO:0030246);;	K22133|4.8e-49|egr:104446019|K22133 oxalate---CoA ligase [EC:6.2.1.8] | (RefSeq) oxalate--CoA ligase-like	Glyoxylate and dicarboxylate metabolism (ko00630)	--	--	Protein kinase domain	L-type lectin-domain containing receptor kinase IX.1 OS=Arabidopsis thaliana OX=3702 GN=LECRK91 PE=1 SV=1	T	Signal transduction mechanisms	L-type lectin-domain containing receptor kinase IX.1 [Oryza sativa Japonica Group]
	LOC_Os01g72230	178	133	297	65	79	43	2.18537	2.07378	4.7539	1.02214	1.34065	0.717204	0.00289166	-1.36734	down	--	--	Molecular Function: GTPase activator activity (GO:0005096);; Molecular Function: metal ion binding (GO:0046872);;	K12486|7.5e-222|dosa:Os01t0951100-01|K12486 stromal membrane-associated protein | (RefSeq) Os01g0951100; Arf GTPase activating protein family protein.	Endocytosis (ko04144)	[R]	General function prediction only	Putative GTPase activating protein for Arf	Probable ADP-ribosylation factor GTPase-activating protein AGD11 OS=Arabidopsis thaliana OX=3702 GN=AGD11 PE=2 SV=1	T	Signal transduction mechanisms	probable ADP-ribosylation factor GTPase-activating protein AGD11 [Oryza sativa Japonica Group]
	LOC_Os09g10054	508	32	135	0	0	0	2.81681	0.224815	0.975125	0	0	0	4.03676e-06	-9.74678	down	--	--	Cellular Component: nucleus (GO:0005634);; Cellular Component: cytoplasm (GO:0005737);; Biological Process: SCF-dependent proteasomal ubiquitin-dependent protein catabolic process (GO:0031146);; Molecular Function: ADP binding (GO:0043531);; Molecular Function: cullin family protein binding (GO:0097602);;	K03094|0.0e+00|dosa:Os09t0272900-01|K03094 S-phase kinase-associated protein 1 | (RefSeq) Os09g0272900; Disease resistance protein domain containing protein.	Ubiquitin mediated proteolysis (ko04120);; Protein processing in endoplasmic reticulum (ko04141)	[T]	Signal transduction mechanisms	NB-ARC domain	Disease resistance protein RPS5 OS=Arabidopsis thaliana OX=3702 GN=RPS5 PE=1 SV=2	T	Signal transduction mechanisms	probable disease resistance protein At1g61300 isoform X1 [Oryza sativa Japonica Group]
	LOC_Os02g12670	90	71	77	23	35	26	0.660441	0.656334	0.732803	0.218811	0.355437	0.26557	0.00906192	-1.13718	down	[T]	Signal transduction mechanisms	Molecular Function: protein kinase activity (GO:0004672);; Molecular Function: ubiquitin-protein transferase activity (GO:0004842);; Molecular Function: ATP binding (GO:0005524);;	K17609|7.5e-84|eus:EUTSA_v10026931mg|K17609 nucleoredoxin [EC:1.8.1.8] | (RefSeq) hypothetical protein	--	--	--	Protein kinase domain	U-box domain-containing protein 34 OS=Arabidopsis thaliana OX=3702 GN=PUB34 PE=3 SV=1	T	Signal transduction mechanisms	putative serine threonine kinase [Oryza sativa Japonica Group]
	LOC_Os08g39830	235	151	107	15	9	6	2.02947	1.66684	1.20469	0.168169	0.107206	0.067368	2.6747e-14	-3.62415	down	--	--	Molecular Function: DNA binding (GO:0003677);; Molecular Function: transcription factor activity, sequence-specific DNA binding (GO:0003700);; Cellular Component: nucleus (GO:0005634);;	K14514|0.0e+00|dosa:Os08t0508700-01|K14514 ethylene-insensitive protein 3 | (RefSeq) Os08g0508700; Similar to EIL3.	MAPK signaling pathway - plant (ko04016);; Plant hormone signal transduction (ko04075)	--	--	Ethylene insensitive 3	ETHYLENE INSENSITIVE 3-like 3 protein OS=Arabidopsis thaliana OX=3702 GN=EIL3 PE=1 SV=1	S	Function unknown	ETHYLENE INSENSITIVE 3-like 3 protein [Oryza sativa Japonica Group]
	LOC_Os02g43290	146	90	132	23	37	31	1.92663	1.49794	2.25875	0.389962	0.670477	0.551843	2.62322e-05	-1.64598	down	[M]	Cell wall/membrane/envelope biogenesis	Molecular Function: protein kinase activity (GO:0004672);; Molecular Function: ATP binding (GO:0005524);;	K13436|2.5e-49|mdm:103417473|K13436 pto-interacting protein 1 [EC:2.7.11.1] | (RefSeq) pto-interacting protein 1-like isoform X2	Plant-pathogen interaction (ko04626)	[T]	Signal transduction mechanisms	Protein kinase domain	Salt tolerance receptor-like cytoplasmic kinase 1 OS=Oryza sativa subsp. indica OX=39946 GN=OsI_16820 PE=2 SV=1	T	Signal transduction mechanisms	probable receptor-like protein kinase At4g10390 [Oryza sativa Japonica Group]
	LOC_Os09g35630	364	180	448	74	113	106	3.11271	1.95494	4.99238	0.813852	1.3478	1.24776	0.000330784	-1.40208	down	--	--	Molecular Function: chaperone binding (GO:0051087);;	--	--	[T]	Signal transduction mechanisms	BAG domain	BAG family molecular chaperone regulator 1 OS=Arabidopsis thaliana OX=3702 GN=BAG1 PE=1 SV=1	T	Signal transduction mechanisms	BAG family molecular chaperone regulator 1 [Oryza sativa Japonica Group]
	LOC_Os01g25820	4997	3259	6640	1505	2332	1729	32.1431	26.5923	55.6278	12.4813	20.9008	15.3812	0.000118025	-1.07732	down	[T]	Signal transduction mechanisms	Molecular Function: peroxidase activity (GO:0004601);; Molecular Function: calcium ion binding (GO:0005509);; Cellular Component: integral component of membrane (GO:0016021);; Molecular Function: NAD(P)H oxidase activity (GO:0016174);;	K13447|0.0e+00|dosa:Os01t0360200-01|K13447 respiratory burst oxidase [EC:1.6.3.- 1.11.1.-] | (RefSeq) Os01g0360200, RESPIRATORY_BURST_OXIDASE_HOMOLOG_B, RBOHB; Similar to Respiratory burst oxidase homolog.	MAPK signaling pathway - plant (ko04016);; Plant-pathogen interaction (ko04626)	[PQ]	Inorganic ion transport and metabolism;; Secondary metabolites biosynthesis, transport and catabolism	Ferric reductase NAD binding domain	Respiratory burst oxidase homolog protein B OS=Oryza sativa subsp. indica OX=39946 GN=RBOHB PE=2 SV=1	--	--	respiratory burst oxidase homolog protein B [Oryza sativa Japonica Group]
	LOC_Os06g08250	907	774	876	249	415	286	20.5184	22.211	25.8361	7.28738	13.1008	8.93423	4.00252e-07	-1.0767	down	--	--	Molecular Function: G-protein coupled receptor binding (GO:0001664);; Molecular Function: molecular_function (GO:0003674);; Molecular Function: catalytic activity (GO:0003824);; Molecular Function: ubiquitin-protein transferase activity (GO:0004842);; Molecular Function: receptor binding (GO:0005102);; Molecular Function: frizzled binding (GO:0005109);; Molecular Function: binding (GO:0005488);; …	K11982|3.8e-08|zma:100285755|K11982 E3 ubiquitin-protein ligase RNF115/126 [EC:2.3.2.27] | (RefSeq) RHC1A; putative RING zinc finger domain superfamily protein	--	[O]	Posttranslational modification, protein turnover, chaperones	Ring finger domain	E3 ubiquitin-protein ligase SIRP1 OS=Oryza sativa subsp. japonica OX=39947 GN=SIRP1 PE=1 SV=1	O	Posttranslational modification, protein turnover, chaperones	probable E3 ubiquitin-protein ligase RHY1A isoform X1 [Oryza sativa Japonica Group]
	LOC_Os01g02400	2648	2164	1824	279	257	221	21.9657	22.8267	19.7814	2.97656	2.91707	2.49547	1.88027e-70	-2.74851	down	[M]	Cell wall/membrane/envelope biogenesis	Molecular Function: protein serine/threonine kinase activity (GO:0004674);; Molecular Function: ATP binding (GO:0005524);; Cellular Component: integral component of membrane (GO:0016021);;	K13416|1.3e-46|adu:107481750|K13416 brassinosteroid insensitive 1-associated receptor kinase 1 [EC:2.7.10.1 2.7.11.1] | (RefSeq) BRASSINOSTEROID INSENSITIVE 1-associated receptor kinase 1 isoform X1	MAPK signaling pathway - plant (ko04016);; Plant hormone signal transduction (ko04075);; Plant-pathogen interaction (ko04626)	--	--	Protein kinase domain	Rust resistance kinase Lr10 OS=Triticum aestivum OX=4565 GN=LRK10 PE=2 SV=1	T	Signal transduction mechanisms	Os01g0114300, partial [Oryza sativa Japonica Group]
	LOC_Os02g16270	296	156	176	45	46	52	1.43389	0.959963	1.11008	0.278695	0.307483	0.34428	3.55337e-08	-1.73011	down	--	--	Molecular Function: ADP binding (GO:0043531);;	K12818|2.6e-78|mtr:MTR_0267s0070|K12818 ATP-dependent RNA helicase DHX8/PRP22 [EC:3.6.4.13] | (RefSeq) NB-ARC domain disease resistance protein, putative	Spliceosome (ko03040)	[T]	Signal transduction mechanisms	NB-ARC domain	Putative disease resistance RPP13-like protein 1 OS=Arabidopsis thaliana OX=3702 GN=RPPL1 PE=3 SV=1	T	Signal transduction mechanisms	disease resistance protein RGA2 [Oryza sativa Japonica Group]
	LOC_Os05g32170	257	152	314	67	113	97	1.90779	1.42918	3.04074	0.642857	1.17175	0.994641	0.00838387	-1.0324	down	[U]	Intracellular trafficking, secretion, and vesicular transport	Molecular Function: transmembrane receptor protein serine/threonine kinase activity (GO:0004675);; Molecular Function: ATP binding (GO:0005524);; Cellular Component: plasma membrane (GO:0005886);; Biological Process: protein phosphorylation (GO:0006468);;	K01180|2.3e-43|cmax:111487562|K01180 endo-1,3(4)-beta-glucanase [EC:3.2.1.6] | (RefSeq) uncharacterized protein LOC111487562	--	[T]	Signal transduction mechanisms	Protein kinase domain	Serine/threonine-protein kinase-like protein At3g51990 OS=Arabidopsis thaliana OX=3702 GN=At3g51990 PE=2 SV=1	T	Signal transduction mechanisms	serine/threonine-protein kinase-like protein At3g51990 [Oryza sativa Japonica Group]
	LOC_Os03g10950	331	279	433	72	99	72	4.0824	4.35373	6.95833	1.13859	1.68961	1.21581	5.98899e-09	-1.75831	down	--	--	Molecular Function: protein serine/threonine phosphatase activity (GO:0004722);; Molecular Function: metal ion binding (GO:0046872);;	K01102|6.8e-125|egu:105058607|K01102 pyruvate dehydrogenase phosphatase [EC:3.1.3.43] | (RefSeq) probable protein phosphatase 2C 78	--	[T]	Signal transduction mechanisms	Protein phosphatase 2C	Probable protein phosphatase 2C 29 OS=Oryza sativa subsp. japonica OX=39947 GN=Os03g0207400 PE=2 SV=1	T	Signal transduction mechanisms	probable protein phosphatase 2C 29 [Oryza sativa Japonica Group]
	LOC_Os04g12060	125	148	85	0	0	0	1.71525	2.57343	1.52052	0	0	0	2.33029e-11	-8.97509	down	--	--	Cellular Component: integral component of membrane (GO:0016021);;	--	--	--	--	Salt stress response/antifungal	--	T	Signal transduction mechanisms	OSJNBa0061C06.2 [Oryza sativa Japonica Group]
	LOC_Os07g42626	122	154	112	43	51	49	0.881437	1.42291	1.05736	0.419116	0.51077	0.482489	0.00386903	-1.08739	down	[M]	Cell wall/membrane/envelope biogenesis	Molecular Function: transmembrane receptor protein serine/threonine kinase activity (GO:0004675);; Molecular Function: ATP binding (GO:0005524);; Cellular Component: plasma membrane (GO:0005886);; Biological Process: protein phosphorylation (GO:0006468);;	K13436|2.3e-65|nnu:104598306|K13436 pto-interacting protein 1 [EC:2.7.11.1] | (RefSeq) PTI1-like tyrosine-protein kinase 1	Plant-pathogen interaction (ko04626)	--	--	Protein kinase domain	Protein STRUBBELIG-RECEPTOR FAMILY 6 OS=Arabidopsis thaliana OX=3702 GN=SRF6 PE=1 SV=1	T	Signal transduction mechanisms	protein STRUBBELIG-RECEPTOR FAMILY 7 isoform X1 [Oryza sativa Japonica Group]
	LOC_Os02g43870	145	83	132	17	28	47	1.66486	1.21236	1.97566	0.245419	0.43531	0.737778	0.00131574	-1.59132	down	[W]	Extracellular structures	Molecular Function: protein kinase activity (GO:0004672);; Molecular Function: ATP binding (GO:0005524);; Cellular Component: integral component of membrane (GO:0016021);;	K13415|2.6e-26|cqi:110733407|K13415 protein brassinosteroid insensitive 1 [EC:2.7.10.1 2.7.11.1] | (RefSeq) systemin receptor SR160-like	Plant hormone signal transduction (ko04075)	[T]	Signal transduction mechanisms	Protein kinase domain	Putative kinase-like protein TMKL1 OS=Arabidopsis thaliana OX=3702 GN=TMKL1 PE=1 SV=1	T	Signal transduction mechanisms	putative kinase-like protein TMKL1 [Oryza sativa Japonica Group]
	LOC_Os06g42800	161	136	143	31	68	61	1.23996	1.32871	1.43004	0.304987	0.724019	0.650186	0.00431051	-1.10357	down	[M]	Cell wall/membrane/envelope biogenesis	Molecular Function: protein kinase activity (GO:0004672);; Molecular Function: ATP binding (GO:0005524);;	K13430|1.2e-71|cann:107847575|K13430 serine/threonine-protein kinase PBS1 [EC:2.7.11.1] | (RefSeq) serine/threonine-protein kinase PBS1	Plant-pathogen interaction (ko04626)	[T]	Signal transduction mechanisms	Protein kinase domain	Protein STRUBBELIG-RECEPTOR FAMILY 8 OS=Arabidopsis thaliana OX=3702 GN=SRF8 PE=1 SV=1	T	Signal transduction mechanisms	putative leucine-rich repeat transmembrane protein kinase 1 [Oryza sativa Japonica Group]
	LOC_Os11g01740	367	217	458	75	134	82	3.15408	2.382	5.05272	0.821303	1.61485	0.944036	5.18708e-05	-1.49482	down	[T]	Signal transduction mechanisms	Molecular Function: transmembrane receptor protein serine/threonine kinase activity (GO:0004675);; Molecular Function: ATP binding (GO:0005524);; Cellular Component: plasma membrane (GO:0005886);; Biological Process: protein phosphorylation (GO:0006468);; Cellular Component: integral component of membrane (GO:0016021);;	K01180|8.4e-75|cmax:111487562|K01180 endo-1,3(4)-beta-glucanase [EC:3.2.1.6] | (RefSeq) uncharacterized protein LOC111487562	--	[T]	Signal transduction mechanisms	Protein kinase domain	Probable receptor-like protein kinase At2g42960 OS=Arabidopsis thaliana OX=3702 GN=At2g42960 PE=3 SV=1	T	Signal transduction mechanisms	probable receptor-like protein kinase At5g18500 isoform X2 [Oryza sativa Japonica Group]
	LOC_Os12g02810	410	262	508	72	175	140	5.05352	4.1009	8.15393	1.1334	3.0072	2.39095	0.00119742	-1.26777	down	[R]	General function prediction only	Molecular Function: protein serine/threonine kinase activity (GO:0004674);; Molecular Function: ATP binding (GO:0005524);;	K00924|4.1e-50|bna:106414264|K00924 kinase [EC:2.7.1.-] | (RefSeq) probable serine/threonine-protein kinase PBL1 isoform X1	--	[T]	Signal transduction mechanisms	Protein tyrosine and serine/threonine kinase	Probable serine/threonine-protein kinase PBL8 OS=Arabidopsis thaliana OX=3702 GN=PBL8 PE=1 SV=1	T	Signal transduction mechanisms	probable serine/threonine-protein kinase PBL8 [Oryza sativa Japonica Group]
	LOC_Os12g03810	891	537	807	193	251	205	9.80897	7.6282	11.871	2.80553	3.92145	2.87086	7.56349e-11	-1.41122	down	[T]	Signal transduction mechanisms	Molecular Function: protein serine/threonine kinase activity (GO:0004674);; Molecular Function: ATP binding (GO:0005524);; Biological Process: signal transduction (GO:0007165);; Cellular Component: integral component of membrane (GO:0016021);;	K07198|8.0e-118|nnu:104611564|K07198 5'-AMP-activated protein kinase, catalytic alpha subunit [EC:2.7.11.11] | (RefSeq) CBL-interacting protein kinase 5-like	--	[T]	Signal transduction mechanisms	Protein kinase domain	CBL-interacting protein kinase 32 OS=Oryza sativa subsp. japonica OX=39947 GN=CIPK32 PE=2 SV=2	T	Signal transduction mechanisms	CBL-interacting protein kinase 32 [Oryza sativa Japonica Group]
	LOC_Os04g21820	365	57	184	0	13	6	2.68709	0.531887	1.76031	0	0.126701	0.054025	0.00155131	-4.5962	down	[M]	Cell wall/membrane/envelope biogenesis	Molecular Function: protein serine/threonine kinase activity (GO:0004674);; Molecular Function: calcium ion binding (GO:0005509);; Molecular Function: ATP binding (GO:0005524);; Cellular Component: integral component of membrane (GO:0016021);;	K23544|2.8e-96|brp:103842861|K23544 serine incorporator 1/3 | (RefSeq) serine incorporator 3	--	--	--	Protein kinase domain	Wall-associated receptor kinase 5 OS=Arabidopsis thaliana OX=3702 GN=WAK5 PE=2 SV=1	T	Signal transduction mechanisms	Os04g0286300 [Oryza sativa Japonica Group]
	LOC_Os01g47470	237	110	236	21	87	41	2.16254	1.27047	2.80822	0.242732	1.10832	0.5094	0.00275505	-1.623	down	[M]	Cell wall/membrane/envelope biogenesis	Molecular Function: transmembrane receptor protein serine/threonine kinase activity (GO:0004675);; Molecular Function: ATP binding (GO:0005524);; Cellular Component: plasma membrane (GO:0005886);; Biological Process: protein phosphorylation (GO:0006468);; Cellular Component: integral component of membrane (GO:0016021);;	K01180|5.2e-74|cmax:111487562|K01180 endo-1,3(4)-beta-glucanase [EC:3.2.1.6] | (RefSeq) uncharacterized protein LOC111487562	--	[T]	Signal transduction mechanisms	Protein kinase domain	Probable receptor-like protein kinase At2g42960 OS=Arabidopsis thaliana OX=3702 GN=At2g42960 PE=3 SV=1	T	Signal transduction mechanisms	probable receptor-like protein kinase At2g42960 [Oryza sativa Japonica Group]
	LOC_Os01g70260	214	149	93	31	73	37	1.679	1.46114	0.921029	0.299872	0.789541	0.388668	0.00410177	-1.3095	down	[T]	Signal transduction mechanisms	Molecular Function: transmembrane receptor protein serine/threonine kinase activity (GO:0004675);; Molecular Function: ATP binding (GO:0005524);; Cellular Component: plasma membrane (GO:0005886);; Biological Process: protein phosphorylation (GO:0006468);; Biological Process: regulation of flower development (GO:0009909);; Biological Process: regulation of meristem growth (GO:0010075);; Cellular C…	K12489|1.4e-99|fve:101314822|K12489 Arf-GAP with coiled-coil, ANK repeat and PH domain-containing protein | (RefSeq) ADP-ribosylation factor GTPase-activating protein AGD3	Endocytosis (ko04144)	[T]	Signal transduction mechanisms	Protein kinase domain	Inactive leucine-rich repeat receptor-like protein kinase CORYNE OS=Arabidopsis thaliana OX=3702 GN=CRN PE=1 SV=1	T	Signal transduction mechanisms	inactive leucine-rich repeat receptor-like protein kinase CORYNE [Oryza sativa Japonica Group]
	LOC_Os01g69070	1150	927	524	373	328	264	17.7555	18.1669	10.5253	7.43594	7.05487	5.64313	0.000225919	-1.02868	down	--	--	Biological Process: auxin-activated signaling pathway (GO:0009734);; Cellular Component: integral component of membrane (GO:0016021);; Biological Process: transmembrane transport (GO:0055085);;	K13947|1.2e-181|dosa:Os01t0919800-01|K13947 auxin efflux carrier family protein | (RefSeq) Os01g0919800, PIN5A, PIN_PROTEIN_5A; Similar to Efflux carrier of polar auxin transport.	--	--	--	Membrane transport protein	Probable auxin efflux carrier component 5a OS=Oryza sativa subsp. japonica OX=39947 GN=PIN5A PE=2 SV=1	U	Intracellular trafficking, secretion, and vesicular transport	probable auxin efflux carrier component 5a isoform X1 [Oryza sativa Japonica Group]
	LOC_Os09g32080	743	366	792	147	245	150	8.81244	5.50788	12.2421	2.24552	4.04678	2.46477	1.19598e-05	-1.45076	down	[G]	Carbohydrate transport and metabolism	Molecular Function: chitinase activity (GO:0004568);; Biological Process: carbohydrate metabolic process (GO:0005975);; Biological Process: chitin catabolic process (GO:0006032);; Biological Process: cell wall macromolecule catabolic process (GO:0016998);;	K20547|1.8e-54|dzi:111308707|K20547 basic endochitinase B [EC:3.2.1.14] | (RefSeq) endochitinase 1-like	Amino sugar and nucleotide sugar metabolism (ko00520);; MAPK signaling pathway - plant (ko04016)	[R]	General function prediction only	Chitinase class I	Chitinase-like protein 1 OS=Arabidopsis thaliana OX=3702 GN=CTL1 PE=1 SV=1	S	Function unknown	chitinase-like protein 1 [Oryza sativa Japonica Group]
	LOC_Os07g48100	5979	2816	3296	886	1096	765	59.3148	35.4366	42.5936	11.3587	15.1559	10.4914	1.74466e-16	-1.7302	down	[T]	Signal transduction mechanisms	Molecular Function: protein serine/threonine kinase activity (GO:0004674);; Molecular Function: ATP binding (GO:0005524);; Biological Process: signal transduction (GO:0007165);; Cellular Component: integral component of membrane (GO:0016021);;	K07198|1.5e-258|dosa:Os07t0678600-01|K07198 5'-AMP-activated protein kinase, catalytic alpha subunit [EC:2.7.11.11] | (RefSeq) Os07g0678600, CALCINEURIN_B-LIKE_PROTEIN-INTERACTING_PROTEIN_KINASE_2, CIPK02; Similar to Serine/threonine protein kinase.	--	[T]	Signal transduction mechanisms	Protein kinase domain	CBL-interacting protein kinase 2 OS=Oryza sativa subsp. japonica OX=39947 GN=CIPK2 PE=2 SV=1	T	Signal transduction mechanisms	CBL-interacting protein kinase 2 [Oryza sativa Japonica Group]
	LOC_Os01g57340	73	36	49	0	0	7	0.366254	0.225477	0.317159	0	0	0.044561	9.42228e-05	-4.08506	down	[R]	General function prediction only	Molecular Function: ADP binding (GO:0043531);;	K15078|5.6e-75|nsy:104241934|K15078 structure-specific endonuclease subunit SLX1 [EC:3.6.1.-] | (RefSeq) putative disease resistance protein RGA3	--	[T]	Signal transduction mechanisms	NB-ARC domain	Putative disease resistance protein At3g14460 OS=Arabidopsis thaliana OX=3702 GN=At3g14460 PE=3 SV=1	T	Signal transduction mechanisms	putative disease resistance RPP13-like protein 1 [Oryza sativa Japonica Group]
	LOC_Os04g58910	506	385	542	148	236	171	3.26032	3.14286	4.54934	1.2262	2.12063	1.52142	8.3308e-05	-1.01636	down	--		Molecular Function: transmembrane receptor protein serine/threonine kinase activity (GO:0004675);; Molecular Function: ATP binding (GO:0005524);; Cellular Component: plasma membrane (GO:0005886);; Biological Process: protein phosphorylation (GO:0006468);; Cellular Component: integral component of membrane (GO:0016021);;	K00924|1.4e-200|mcha:111011885|K00924 kinase [EC:2.7.1.-] | (RefSeq) receptor protein kinase TMK1	--	--	--	Protein tyrosine and serine/threonine kinase	Receptor protein kinase TMK1 OS=Arabidopsis thaliana OX=3702 GN=TMK1 PE=1 SV=1	T	Signal transduction mechanisms	receptor protein kinase TMK1 [Oryza sativa Japonica Group]
	LOC_Os01g04430	97	46	97	0	0	0	2.09188	1.26285	2.72073	0	0	0	1.86336e-09	-8.38548	down	--	--	Molecular Function: polysaccharide binding (GO:0030247);;	--	--	--	--	Wall-associated receptor kinase galacturonan-binding	--	T	Signal transduction mechanisms	hypothetical protein OsJ_00285 [Oryza sativa Japonica Group]
	LOC_Os01g26270	176	147	91	55	42	48	3.60607	3.8333	2.42245	1.45837	1.18357	1.35157	0.00417352	-1.1159	down	--	--	Molecular Function: protein kinase activity (GO:0004672);; Molecular Function: calcium ion binding (GO:0005509);; Molecular Function: ATP binding (GO:0005524);; Cellular Component: integral component of membrane (GO:0016021);; Molecular Function: polysaccharide binding (GO:0030247);;	--	--	--	--	Wall-associated receptor kinase galacturonan-binding	Wall-associated receptor kinase 5 OS=Arabidopsis thaliana OX=3702 GN=WAK5 PE=2 SV=1	T	Signal transduction mechanisms	putative wall-associated kinase 4 [Oryza sativa Japonica Group]
	LOC_Os02g17710	102	109	106	18	33	19	0.72181	0.982242	0.983478	0.165083	0.32283	0.182375	2.07209e-05	-1.83624	down	--	--	Cellular Component: plasma membrane (GO:0005886);; Biological Process: hormone-mediated signaling pathway (GO:0009755);; Cellular Component: integral component of membrane (GO:0016021);;	K13415|6.8e-10|sbi:8078161|K13415 protein brassinosteroid insensitive 1 [EC:2.7.10.1 2.7.11.1] | (RefSeq) brassinosteroid LRR receptor kinase BRI1	Plant hormone signal transduction (ko04075)	--	--	Leucine rich repeat	--	T	Signal transduction mechanisms	hypothetical protein DAI22_02g123100 [Oryza sativa Japonica Group]
	LOC_Os03g35600	219	109	149	55	54	64	1.53955	0.973281	1.36422	0.497626	0.528878	0.621357	0.00272687	-1.0623	down	[T]	Signal transduction mechanisms	Molecular Function: protein serine/threonine kinase activity (GO:0004674);; Molecular Function: ATP binding (GO:0005524);; Cellular Component: plasma membrane (GO:0005886);; Biological Process: protein phosphorylation (GO:0006468);; Cellular Component: integral component of membrane (GO:0016021);; Molecular Function: carbohydrate binding (GO:0030246);; Biological Process: recognition of pollen (G…	K24104|8.0e-78|thj:104799061|K24104 GPN-loop GTPase | (RefSeq) LOW QUALITY PROTEIN: uncharacterized protein LOC104799061	--	--	--	Protein tyrosine and serine/threonine kinase	Receptor-like serine/threonine-protein kinase SD1-8 OS=Arabidopsis thaliana OX=3702 GN=SD18 PE=1 SV=1	T	Signal transduction mechanisms	G-type lectin S-receptor-like serine/threonine-protein kinase At4g27290 [Oryza sativa Japonica Group]
	LOC_Os03g09850	104	90	155	12	30	32	1.27722	1.39463	2.48212	0.176503	0.508318	0.540843	0.000255388	-1.90623	down	--	--	Cellular Component: integral component of membrane (GO:0016021);; Molecular Function: metal ion binding (GO:0046872);; Biological Process: oxidation-reduction process (GO:0055114);;	--	--	[T]	Signal transduction mechanisms	Protein of unknown function (DUF568)	Cytochrome b561 and DOMON domain-containing protein At2g04850 OS=Arabidopsis thaliana OX=3702 GN=At2g04850 PE=2 SV=2	T	Signal transduction mechanisms	cytochrome b561 and DOMON domain-containing protein At2g04850 [Oryza sativa Japonica Group]
	LOC_Os11g03970	1415	1084	1385	341	391	332	16.0254	15.5862	20.4234	4.97843	6.1636	5.18814	2.4984e-19	-1.50323	down	[T]	Signal transduction mechanisms	Molecular Function: protein serine/threonine kinase activity (GO:0004674);; Molecular Function: ATP binding (GO:0005524);; Biological Process: signal transduction (GO:0007165);;	K07198|1.3e-132|oeu:111403227|K07198 5'-AMP-activated protein kinase, catalytic alpha subunit [EC:2.7.11.11] | (RefSeq) CBL-interacting protein kinase 2-like	--	[T]	Signal transduction mechanisms	Protein kinase domain	CBL-interacting protein kinase 33 OS=Oryza sativa subsp. japonica OX=39947 GN=CIPK33 PE=2 SV=1	T	Signal transduction mechanisms	CBL-interacting protein kinase 33 [Oryza sativa Japonica Group]
	LOC_Os10g36270	110	85	71	0	0	0	0.525409	0.517758	0.443405	0	0	0	2.88523e-10	-8.52702	down	--	--	--	K15078|1.1e-43|tcc:18614561|K15078 structure-specific endonuclease subunit SLX1 [EC:3.6.1.-] | (RefSeq) putative disease resistance protein RGA3	--	--	--	--	--	T	Signal transduction mechanisms	putative disease resistance protein RGA3 [Oryza sativa Japonica Group]
	LOC_Os12g01740	448	209	443	98	108	103	3.84829	2.2759	4.89288	1.0898	1.31234	1.24354	1.04577e-05	-1.45273	down	[T]	Signal transduction mechanisms	Molecular Function: transmembrane receptor protein serine/threonine kinase activity (GO:0004675);; Molecular Function: ATP binding (GO:0005524);; Cellular Component: plasma membrane (GO:0005886);; Biological Process: protein phosphorylation (GO:0006468);; Cellular Component: integral component of membrane (GO:0016021);;	K01180|1.7e-75|cmax:111487562|K01180 endo-1,3(4)-beta-glucanase [EC:3.2.1.6] | (RefSeq) uncharacterized protein LOC111487562	--	[T]	Signal transduction mechanisms	Protein kinase domain	Probable receptor-like protein kinase At5g18500 OS=Arabidopsis thaliana OX=3702 GN=At5g18500 PE=2 SV=1	T	Signal transduction mechanisms	hypothetical protein OsI_37182 [Oryza sativa Indica Group]
	LOC_Os05g51190	259	233	259	80	116	70	1.72103	1.98223	2.24715	0.67889	1.0685	0.612718	7.24317e-05	-1.14494	down	--	--	Molecular Function: transmembrane receptor protein serine/threonine kinase activity (GO:0004675);; Molecular Function: ATP binding (GO:0005524);; Cellular Component: plasma membrane (GO:0005886);; Biological Process: protein phosphorylation (GO:0006468);;	K03283|6.6e-21|qsu:112017276|K03283 heat shock 70kDa protein 1/2/6/8 | (RefSeq) heat shock cognate 70 kDa protein 2-like	Spliceosome (ko03040);; Protein processing in endoplasmic reticulum (ko04141);; Endocytosis (ko04144)	[T]	Signal transduction mechanisms	Protein tyrosine and serine/threonine kinase	Inactive protein kinase SELMODRAFT_444075 OS=Selaginella moellendorffii OX=88036 GN=SELMODRAFT_444075 PE=2 SV=1	T	Signal transduction mechanisms	unknow protein [Oryza sativa Japonica Group]
	LOC_Os08g14940	3991	2649	2009	435	757	555	30.1823	25.4199	19.7863	4.24861	7.97342	5.80047	3.19549e-19	-1.91786	down	[T]	Signal transduction mechanisms	Molecular Function: protein serine/threonine kinase activity (GO:0004674);; Molecular Function: ATP binding (GO:0005524);; Cellular Component: integral component of membrane (GO:0016021);;	K20181|5.1e-81|mtr:MTR_5g026090|K20181 vacuolar protein sorting-associated protein 18 | (RefSeq) vacuolar sorting-associated-like protein	--	--	--	Protein tyrosine and serine/threonine kinase	Probable LRR receptor-like serine/threonine-protein kinase At3g47570 OS=Arabidopsis thaliana OX=3702 GN=At3g47570 PE=2 SV=1	T	Signal transduction mechanisms	hypothetical protein OsJ_26602 [Oryza sativa Japonica Group]
	LOC_Os08g07970	724	562	742	145	337	189	8.12907	7.97584	10.8807	2.11024	5.27693	2.9461	3.63624e-05	-1.25414	down	--	--	Molecular Function: transcription factor activity, sequence-specific DNA binding (GO:0003700);; Biological Process: transcription, DNA-templated (GO:0006351);; Molecular Function: sequence-specific DNA binding (GO:0043565);;	K14431|6.8e-194|dosa:Os08t0176900-01|K14431 transcription factor TGA | (RefSeq) Os08g0176900; Similar to Transcription factor HBP-1b(C38) (Fragment).	Plant hormone signal transduction (ko04075)	--	--	Seed dormancy control	Transcription factor TGAL10 OS=Oryza sativa subsp. japonica OX=39947 GN=TGAL10 PE=2 SV=1	K	Transcription	RecName: Full=Transcription factor TGAL10; AltName: Full=bZIP transcription factor 64; Short=OsbZIP64 [Oryza sativa Japonica Group]
	LOC_Os01g46760	255	153	259	41	61	62	3.58375	2.72187	4.75412	0.741	1.19509	1.19352	1.16433e-06	-1.65745	down	[T]	Signal transduction mechanisms	Molecular Function: protein serine/threonine phosphatase activity (GO:0004722);; Molecular Function: metal ion binding (GO:0046872);;	K14497|3.8e-216|dosa:Os01t0656200-01|K14497 protein phosphatase 2C [EC:3.1.3.16] | (RefSeq) Os01g0656200; Protein phosphatase 2C family protein.	MAPK signaling pathway - plant (ko04016);; Plant hormone signal transduction (ko04075)	[T]	Signal transduction mechanisms	Protein phosphatase 2C	Probable protein phosphatase 2C 8 OS=Oryza sativa subsp. japonica OX=39947 GN=Os01g0656200 PE=2 SV=1	T	Signal transduction mechanisms	probable protein phosphatase 2C 8 [Oryza sativa Japonica Group]
	LOC_Os02g09359	809	446	915	140	225	151	10.677	7.47386	15.7301	2.3858	4.14048	2.74413	1.74264e-08	-1.7168	down	--		Molecular Function: transmembrane receptor protein serine/threonine kinase activity (GO:0004675);; Molecular Function: ATP binding (GO:0005524);; Cellular Component: plasma membrane (GO:0005886);; Biological Process: protein phosphorylation (GO:0006468);;	K01180|7.8e-78|cmax:111487562|K01180 endo-1,3(4)-beta-glucanase [EC:3.2.1.6] | (RefSeq) uncharacterized protein LOC111487562	--	[T]	Signal transduction mechanisms	Protein tyrosine and serine/threonine kinase	PTI1-like tyrosine-protein kinase At3g15890 OS=Arabidopsis thaliana OX=3702 GN=At3g15890 PE=2 SV=1	T	Signal transduction mechanisms	PTI1-like tyrosine-protein kinase At3g15890 [Oryza sativa Japonica Group]
	LOC_Os08g34640	302	213	285	52	142	91	1.73668	1.55732	2.13495	0.38489	1.13662	0.718702	0.00266172	-1.14041	down	[J]	Translation, ribosomal structure and biogenesis	Molecular Function: protein serine/threonine kinase activity (GO:0004674);; Molecular Function: ATP binding (GO:0005524);; Cellular Component: integral component of membrane (GO:0016021);;	K20718|8.5e-64|zma:100193598|K20718 LRR receptor-like serine/threonine-protein kinase ERECTA [EC:2.7.11.1] | (RefSeq) pco069596; uncharacterized protein LOC100193598	MAPK signaling pathway - plant (ko04016)	--	--	Protein kinase domain	Receptor-like protein kinase OS=Ipomoea nil OX=35883 GN=INRPK1 PE=2 SV=2	T	Signal transduction mechanisms	receptor-like protein kinase [Oryza sativa Japonica Group]
	LOC_Os04g15650	69	86	84	21	25	28	0.498438	0.793334	0.791156	0.195499	0.245608	0.272497	0.00467516	-1.34699	down	[T]	Signal transduction mechanisms	Molecular Function: protein kinase activity (GO:0004672);; Molecular Function: ATP binding (GO:0005524);; Cellular Component: integral component of membrane (GO:0016021);;	K20181|1.1e-75|mtr:MTR_5g026090|K20181 vacuolar protein sorting-associated protein 18 | (RefSeq) vacuolar sorting-associated-like protein	--	--	--	Protein kinase domain	Probable LRR receptor-like serine/threonine-protein kinase At3g47570 OS=Arabidopsis thaliana OX=3702 GN=At3g47570 PE=2 SV=1	T	Signal transduction mechanisms	hypothetical protein DAI22_04g047700 [Oryza sativa Japonica Group]
	LOC_Os01g70410	54	47	74	17	11	14	0.473404	0.52143	0.849492	0.186204	0.131878	0.163976	0.0041919	-1.70031	down	[T]	Signal transduction mechanisms	Molecular Function: protein kinase activity (GO:0004672);; Molecular Function: ATP binding (GO:0005524);; Cellular Component: integral component of membrane (GO:0016021);;	K13430|2.4e-44|sbi:8056791|K13430 serine/threonine-protein kinase PBS1 [EC:2.7.11.1] | (RefSeq) serine/threonine-protein kinase PBS1	Plant-pathogen interaction (ko04626)	[T]	Signal transduction mechanisms	Protein tyrosine and serine/threonine kinase	Serine/threonine-protein kinase-like protein ACR4 OS=Arabidopsis thaliana OX=3702 GN=ACR4 PE=1 SV=1	T	Signal transduction mechanisms	serine/threonine-protein kinase-like protein ACR4 isoform X1 [Oryza sativa Japonica Group]
	LOC_Os04g29680	1082	1244	645	221	223	277	9.64076	14.0694	7.48769	2.54592	2.76911	3.41513	3.3024e-10	-1.66856	down	[M]	Cell wall/membrane/envelope biogenesis	Molecular Function: protein kinase activity (GO:0004672);; Molecular Function: calcium ion binding (GO:0005509);; Molecular Function: ATP binding (GO:0005524);; Cellular Component: integral component of membrane (GO:0016021);;	K23544|1.0e-88|brp:103842861|K23544 serine incorporator 1/3 | (RefSeq) serine incorporator 3	--	--	--	Protein kinase domain	Wall-associated receptor kinase 2 OS=Arabidopsis thaliana OX=3702 GN=WAK2 PE=1 SV=1	T	Signal transduction mechanisms	putative wall-associated receptor kinase-like 16 [Oryza sativa Japonica Group]
	LOC_Os04g35080	547	335	524	103	245	179	4.57051	3.5508	5.7022	1.10894	2.84866	2.06335	0.00175332	-1.06063	down	[M]	Cell wall/membrane/envelope biogenesis	Molecular Function: protein kinase activity (GO:0004672);; Molecular Function: ATP binding (GO:0005524);; Cellular Component: integral component of membrane (GO:0016021);;	K01180|1.1e-72|cmax:111487562|K01180 endo-1,3(4)-beta-glucanase [EC:3.2.1.6] | (RefSeq) uncharacterized protein LOC111487562	--	[T]	Signal transduction mechanisms	Protein kinase domain	Probable serine/threonine-protein kinase At1g01540 OS=Arabidopsis thaliana OX=3702 GN=At1g01540 PE=1 SV=2	T	Signal transduction mechanisms	probable serine/threonine-protein kinase At1g01540 [Oryza sativa Japonica Group]
	LOC_Os07g09625	165	149	153	54	66	52	3.46125	3.96847	4.19674	1.4696	1.92724	1.49354	0.000436252	-1.07911	down	--	--	Biological Process: cell-cell signaling involved in cell fate commitment (GO:0045168);;	--	--	--	--	--	--	--	--	hypothetical protein DAI22_07g061600 [Oryza sativa Japonica Group]
	LOC_Os05g50800	65	81	165	18	28	28	0.999087	1.57675	3.33991	0.347184	0.588036	0.59567	0.00270458	-1.76471	down	--	--	--	--	--	[TZ]	Signal transduction mechanisms;; Cytoskeleton	--	Probable protein ABIL4 OS=Oryza sativa subsp. japonica OX=39947 GN=Os05g0585400 PE=2 SV=1	--	--	probable protein ABIL4 [Oryza sativa Japonica Group]
	LOC_Os04g30160	73	74	39	13	11	22	0.598893	0.773789	0.415998	0.131661	0.12286	0.24468	0.00723958	-1.62807	down	[T]	Signal transduction mechanisms	Molecular Function: protein serine/threonine kinase activity (GO:0004674);; Molecular Function: calcium ion binding (GO:0005509);; Molecular Function: ATP binding (GO:0005524);; Cellular Component: plasma membrane (GO:0005886);; Biological Process: protein phosphorylation (GO:0006468);; Biological Process: cell surface receptor signaling pathway (GO:0007166);; Cellular Component: integral compone…	K23544|8.1e-82|brp:103842861|K23544 serine incorporator 1/3 | (RefSeq) serine incorporator 3	--	--	--	Protein kinase domain	Wall-associated receptor kinase 2 OS=Arabidopsis thaliana OX=3702 GN=WAK2 PE=1 SV=1	T	Signal transduction mechanisms	wall-associated receptor kinase 2 [Oryza sativa Japonica Group]
	LOC_Os09g20880	263	164	332	46	72	45	2.81353	2.20406	4.59111	0.609424	1.06335	0.651352	6.68633e-07	-1.87124	down	--		Molecular Function: protein serine/threonine kinase activity (GO:0004674);; Molecular Function: ATP binding (GO:0005524);;	K13430|1.2e-72|oeu:111396104|K13430 serine/threonine-protein kinase PBS1 [EC:2.7.11.1] | (RefSeq) serine/threonine-protein kinase PBS1-like	Plant-pathogen interaction (ko04626)	[T]	Signal transduction mechanisms	Protein kinase domain	Probable serine/threonine-protein kinase PBL28 OS=Arabidopsis thaliana OX=3702 GN=PBL28 PE=2 SV=1	T	Signal transduction mechanisms	probable serine/threonine-protein kinase PBL28 isoform X1 [Oryza sativa Japonica Group]
	LOC_Os01g02420	101	97	73	4	27	18	1.26525	1.53652	1.18348	0.053229	0.461929	0.311979	0.000581782	-2.12344	down	--		Molecular Function: protein kinase activity (GO:0004672);; Molecular Function: ATP binding (GO:0005524);;	K24104|6.0e-45|thj:104799061|K24104 GPN-loop GTPase | (RefSeq) LOW QUALITY PROTEIN: uncharacterized protein LOC104799061	--	[T]	Signal transduction mechanisms	Protein kinase domain	Rust resistance kinase Lr10 OS=Triticum aestivum OX=4565 GN=LRK10 PE=2 SV=1	T	Signal transduction mechanisms	Os01g0114500 [Oryza sativa Japonica Group]
	LOC_Os01g02040	215	153	223	61	85	68	1.52249	1.3945	2.06415	0.561402	0.86856	0.682963	0.000441619	-1.105	down	--		Molecular Function: protein serine/threonine kinase activity (GO:0004674);; Molecular Function: ATP binding (GO:0005524);; Cellular Component: integral component of membrane (GO:0016021);;	K01180|1.2e-153|cmax:111487562|K01180 endo-1,3(4)-beta-glucanase [EC:3.2.1.6] | (RefSeq) uncharacterized protein LOC111487562	--	[T]	Signal transduction mechanisms	Protein tyrosine and serine/threonine kinase	Proline-rich receptor-like protein kinase PERK8 OS=Arabidopsis thaliana OX=3702 GN=PERK8 PE=1 SV=1	T	Signal transduction mechanisms	proline-rich receptor-like protein kinase PERK8 [Oryza sativa Japonica Group]
	LOC_Os09g26660	785	406	1115	228	388	249	4.78511	3.13525	8.85592	1.79797	3.29452	2.09604	0.0064284	-1.07443	down	[T]	Signal transduction mechanisms	Molecular Function: peroxidase activity (GO:0004601);; Molecular Function: calcium ion binding (GO:0005509);; Cellular Component: integral component of membrane (GO:0016021);; Molecular Function: oxidoreductase activity, acting on NAD(P)H, oxygen as acceptor (GO:0050664);;	K13447|0.0e+00|dosa:Os09t0438000-01|K13447 respiratory burst oxidase [EC:1.6.3.- 1.11.1.-] | (RefSeq) Os09g0438000, RESPIRATORY_BURST_OXIDASE_HOMOLOG_G, RBOHG; Similar to RbohAOsp (Fragment).	MAPK signaling pathway - plant (ko04016);; Plant-pathogen interaction (ko04626)	[PQ]	Inorganic ion transport and metabolism;; Secondary metabolites biosynthesis, transport and catabolism	Ferric reductase NAD binding domain	Respiratory burst oxidase homolog protein E OS=Arabidopsis thaliana OX=3702 GN=RBOHE PE=2 SV=2	--	--	hypothetical protein EE612_048086 [Oryza sativa]
	LOC_Os06g03640	656	381	722	104	194	122	6.82571	5.02084	9.78815	1.39801	2.80659	1.75655	4.84105e-08	-1.7142	down	--	--	Molecular Function: chaperone binding (GO:0051087);;	--	--	[T]	Signal transduction mechanisms	BAG domain	BAG family molecular chaperone regulator 1 OS=Arabidopsis thaliana OX=3702 GN=BAG1 PE=1 SV=1	T	Signal transduction mechanisms	BAG family molecular chaperone regulator 3 [Oryza sativa Japonica Group]
	LOC_Os02g02040	449	307	671	106	196	137	4.20387	3.71069	8.28782	1.36061	2.62671	1.83639	0.000234233	-1.36858	down	[T]	Signal transduction mechanisms	Molecular Function: protein kinase activity (GO:0004672);; Molecular Function: ATP binding (GO:0005524);;	K01180|8.3e-63|cmax:111487562|K01180 endo-1,3(4)-beta-glucanase [EC:3.2.1.6] | (RefSeq) uncharacterized protein LOC111487562	--	[T]	Signal transduction mechanisms	Protein kinase domain	Receptor-like serine/threonine-protein kinase NCRK OS=Arabidopsis thaliana OX=3702 GN=NCRK PE=1 SV=1	T	Signal transduction mechanisms	receptor-like serine/threonine-protein kinase NCRK isoform X5 [Oryza sativa Japonica Group]
	LOC_Os12g39630	218	139	155	38	51	70	1.7799	1.43742	1.64718	0.397051	0.576111	0.782401	0.00020399	-1.30034	down	[M]	Cell wall/membrane/envelope biogenesis	Molecular Function: protein serine/threonine kinase activity (GO:0004674);; Molecular Function: ATP binding (GO:0005524);;	K14498|4.7e-205|dosa:Os12t0586100-01|K14498 serine/threonine-protein kinase SRK2 [EC:2.7.11.1] | (RefSeq) Os12g0586100; Serine/threonine-protein kinase SAPK9 (EC 2.7.1.37) (Osmotic stress/abscisic acid-activated protein kinase 9).	MAPK signaling pathway - plant (ko04016);; Plant hormone signal transduction (ko04075)	[T]	Signal transduction mechanisms	Protein kinase domain	Serine/threonine-protein kinase SAPK9 OS=Oryza sativa subsp. japonica OX=39947 GN=SAPK9 PE=1 SV=1	T	Signal transduction mechanisms	serine/threonine-protein kinase SAPK9 [Oryza sativa Japonica Group]
	LOC_Os03g31180	1930	1372	1500	452	700	488	13.8058	12.352	13.7586	4.09654	7.33818	4.7712	5.0658e-12	-1.18034	down	--	--	Molecular Function: diacylglycerol kinase activity (GO:0004143);; Cellular Component: integral component of membrane (GO:0016021);; Biological Process: intracellular signal transduction (GO:0035556);; Molecular Function: metal ion binding (GO:0046872);;	K00901|3.1e-248|dosa:Os03t0425300-01|K00901 diacylglycerol kinase (ATP) [EC:2.7.1.107] | (RefSeq) Os03g0425300; Similar to DGK1 (DIACYLGLYCEROL KINASE1); calcium ion binding / diacylglycerol kinase.	Glycerolipid metabolism (ko00561);; Glycerophospholipid metabolism (ko00564);; Phosphatidylinositol signaling system (ko04070)	[IT]	Lipid transport and metabolism;; Signal transduction mechanisms	Phorbol esters/diacylglycerol binding domain (C1 domain)	Diacylglycerol kinase 1 OS=Arabidopsis thaliana OX=3702 GN=DGK1 PE=1 SV=2	--	--	putative diacylglycerol kinase (with alternative splicing) [Oryza sativa Japonica Group]
	LOC_Os04g33500	500	420	461	114	170	176	7.25875	7.72946	8.72051	2.13312	3.44249	3.52404	8.59125e-08	-1.22443	down	--	--	Molecular Function: protein kinase activity (GO:0004672);; Molecular Function: ATP binding (GO:0005524);;	K08286|1.5e-76|gab:108474182|K08286 protein-serine/threonine kinase [EC:2.7.11.-] | (RefSeq) serine/threonine-protein kinase D6PKL1	--	[R]	General function prediction only	Protein kinase domain	Serine/threonine-protein kinase KIPK1 OS=Arabidopsis thaliana OX=3702 GN=KIPK1 PE=1 SV=1	T	Signal transduction mechanisms	Os04g0410200 [Oryza sativa Japonica Group]
	LOC_Os07g03840	134	126	140	46	42	44	1.24838	1.48934	1.69142	0.554223	0.534324	0.561898	0.000372969	-1.23694	down	[T]	Signal transduction mechanisms	Molecular Function: protein kinase activity (GO:0004672);; Molecular Function: ATP binding (GO:0005524);; Cellular Component: integral component of membrane (GO:0016021);; Molecular Function: carbohydrate binding (GO:0030246);;	K01176|4.3e-74|sbi:8065370|K01176 alpha-amylase [EC:3.2.1.1] | (RefSeq) alpha-amylase isozyme 2A	Starch and sucrose metabolism (ko00500)	--	--	Legume lectin domain	L-type lectin-domain containing receptor kinase SIT2 OS=Oryza sativa subsp. japonica OX=39947 GN=SIT2 PE=2 SV=2	T	Signal transduction mechanisms	hypothetical protein OsJ_22969 [Oryza sativa Japonica Group]
	LOC_Os05g50750	344	274	328	91	148	115	2.53043	2.55418	3.15931	0.836186	1.49493	1.15744	3.71025e-05	-1.0603	down	[MDT]	Cell wall/membrane/envelope biogenesis;; Cell cycle control, cell division, chromosome partitioning;; Signal transduction mechanisms	Molecular Function: ATP binding (GO:0005524);;	K03231|3.8e-101|mtr:MTR_1g101870|K03231 elongation factor 1-alpha | (RefSeq) elongation factor 1-alpha	RNA transport (ko03013)	[O]	Posttranslational modification, protein turnover, chaperones	ATPase family associated with various cellular activities (AAA)	ATPase family AAA domain-containing protein FIGL1 OS=Arabidopsis thaliana OX=3702 GN=FIGL1 PE=2 SV=2	O	Posttranslational modification, protein turnover, chaperones	hypothetical protein DAI22_05g279200 [Oryza sativa Japonica Group]
	LOC_Os01g64490	520	286	586	107	205	189	3.22193	2.24908	4.72797	0.855114	1.7644	1.61512	0.00189464	-1.11877	down	[R]	General function prediction only	Molecular Function: protein kinase activity (GO:0004672);; Molecular Function: ATP binding (GO:0005524);;	K08857|0.0e+00|osa:4324792|K08857 NIMA (never in mitosis gene a)-related kinase 1/4/5 [EC:2.7.11.1] | (RefSeq) serine/threonine-protein kinase Nek5	--	[R]	General function prediction only	Protein kinase domain	Serine/threonine-protein kinase Nek5 OS=Oryza sativa subsp. japonica OX=39947 GN=NEK5 PE=2 SV=1	T	Signal transduction mechanisms	serine/threonine-protein kinase Nek5 isoform X2 [Oryza sativa Japonica Group]
	LOC_Os03g60190	376	244	360	78	155	90	3.33111	2.66639	4.16751	0.81415	1.79646	1.03004	0.000106262	-1.24569	down	[L]	Replication, recombination and repair	Biological Process: oxidation-reduction process (GO:0055114);;	K23398|4.7e-29|ppp:112293566|K23398 activating signal cointegrator 1 | (RefSeq) uncharacterized protein LOC112293566	--	[A]	RNA processing and modification	2OG-Fe(II) oxygenase superfamily	--	A	RNA processing and modification	oxidoreductase, 2OG-Fe oxygenase family protein, putative, expressed [Oryza sativa Japonica Group]
	LOC_Os05g26820	2669	1559	1776	428	493	499	27.77	20.5775	24.0675	5.75708	7.14605	7.17958	2.47241e-26	-1.68579	down	[T]	Signal transduction mechanisms	Molecular Function: protein serine/threonine kinase activity (GO:0004674);; Molecular Function: ATP binding (GO:0005524);; Biological Process: signal transduction (GO:0007165);;	K07198|8.4e-252|obr:102712168|K07198 5'-AMP-activated protein kinase, catalytic alpha subunit [EC:2.7.11.11] | (RefSeq) CBL-interacting protein kinase 18	--	[T]	Signal transduction mechanisms	Protein kinase domain	CBL-interacting protein kinase 18 OS=Oryza sativa subsp. japonica OX=39947 GN=CIPK18 PE=2 SV=1	T	Signal transduction mechanisms	CBL-interacting protein kinase 18 [Oryza sativa Japonica Group]
	LOC_Os11g28104	687	529	938	187	295	331	6.52196	6.37254	11.6033	2.28692	3.90186	4.35152	0.00105395	-1.06281	down	[T]	Signal transduction mechanisms	Molecular Function: protein kinase activity (GO:0004672);; Molecular Function: ATP binding (GO:0005524);; Cellular Component: plasmodesma (GO:0009506);; Cellular Component: integral component of membrane (GO:0016021);;	K13416|7.3e-68|cam:101506449|K13416 brassinosteroid insensitive 1-associated receptor kinase 1 [EC:2.7.10.1 2.7.11.1] | (RefSeq) BRASSINOSTEROID INSENSITIVE 1-associated receptor kinase 1	MAPK signaling pathway - plant (ko04016);; Plant hormone signal transduction (ko04075);; Plant-pathogen interaction (ko04626)	--	--	Protein tyrosine and serine/threonine kinase	Cysteine-rich receptor-like protein kinase 42 OS=Arabidopsis thaliana OX=3702 GN=CRK42 PE=2 SV=1	T	Signal transduction mechanisms	putative receptor-like protein kinase At4g00960 [Oryza sativa Japonica Group]
	LOC_Os08g07774	482	44	238	0	0	3	2.97567	0.297084	1.8799	0	0	0.016869	1.99596e-05	-7.51865	down	--	--	Molecular Function: ADP binding (GO:0043531);;	K13457|9.3e-81|osa:4340191|K13457 disease resistance protein RPM1 | (RefSeq) disease resistance protein RPM1	Plant-pathogen interaction (ko04626)	[T]	Signal transduction mechanisms	NB-ARC domain	Disease resistance protein RGA5 OS=Oryza sativa subsp. japonica OX=39947 GN=RGA5 PE=1 SV=1	T	Signal transduction mechanisms	hypothetical protein DAI22_08g050300 [Oryza sativa Japonica Group]
	LOC_Os09g25090	331	168	275	32	24	47	4.15793	2.67407	4.48953	0.503979	0.405048	0.816508	1.895e-11	-2.51302	down	[T]	Signal transduction mechanisms	Molecular Function: protein serine/threonine kinase activity (GO:0004674);; Molecular Function: ATP binding (GO:0005524);; Biological Process: sodium ion transport (GO:0006814);; Biological Process: signal transduction (GO:0007165);; Biological Process: hyperosmotic salinity response (GO:0042538);;	K07198|3.9e-148|eus:EUTSA_v10004116mg|K07198 5'-AMP-activated protein kinase, catalytic alpha subunit [EC:2.7.11.11] | (RefSeq) hypothetical protein	--	[T]	Signal transduction mechanisms	Protein kinase domain	CBL-interacting protein kinase 16 OS=Oryza sativa subsp. japonica OX=39947 GN=CIPK16 PE=2 SV=1	T	Signal transduction mechanisms	CBL-interacting protein kinase 16 [Oryza sativa Japonica Group]
	LOC_Os08g41280	1888	1092	1949	632	620	484	25.3559	18.6127	34.103	10.9745	11.6042	8.99694	5.07091e-06	-1.13249	down	--	--	Cellular Component: integral component of membrane (GO:0016021);; Molecular Function: metal ion binding (GO:0046872);; Biological Process: oxidation-reduction process (GO:0055114);;	--	--	[T]	Signal transduction mechanisms	Protein of unknown function (DUF568)	Cytochrome b561 and DOMON domain-containing protein At4g12980 OS=Arabidopsis thaliana OX=3702 GN=At4g12980 PE=2 SV=1	T	Signal transduction mechanisms	cytochrome b561 and DOMON domain-containing protein At4g12980 [Oryza sativa Japonica Group]
	LOC_Os08g14990	172	122	108	47	42	34	1.1087	0.998197	0.90948	0.390716	0.376665	0.300247	0.000175757	-1.31669	down	[M]	Cell wall/membrane/envelope biogenesis	Molecular Function: protein serine/threonine kinase activity (GO:0004674);; Molecular Function: ATP binding (GO:0005524);; Cellular Component: integral component of membrane (GO:0016021);;	K20181|5.5e-94|mtr:MTR_5g026090|K20181 vacuolar protein sorting-associated protein 18 | (RefSeq) vacuolar sorting-associated-like protein	--	--	--	Leucine rich repeat	Probable LRR receptor-like serine/threonine-protein kinase At3g47570 OS=Arabidopsis thaliana OX=3702 GN=At3g47570 PE=2 SV=1	T	Signal transduction mechanisms	receptor kinase-like protein Xa21 [Oryza sativa Japonica Group]
	LOC_Os06g10880	175	126	143	47	72	43	2.12268	1.93281	2.26422	0.73217	1.22262	0.71729	0.00145442	-1.08689	down	--	--	Molecular Function: transcription factor activity, sequence-specific DNA binding (GO:0003700);; Cellular Component: nucleus (GO:0005634);; Biological Process: response to water deprivation (GO:0009414);; Biological Process: response to salt stress (GO:0009651);; Biological Process: positive regulation of abscisic acid-activated signaling pathway (GO:0009789);; Molecular Function: sequence-specifi…	K14432|5.9e-143|dosa:Os06t0211200-01|K14432 ABA responsive element binding factor | (RefSeq) Os06g0211200; Similar to Abscisic acid responsive elements-binding factor (ABA-responsive element binding protein 1) (AREB1).	Plant hormone signal transduction (ko04075)	--	--	bZIP transcription factor	bZIP transcription factor 46 OS=Oryza sativa subsp. japonica OX=39947 GN=BZIP46 PE=1 SV=1	K	Transcription	hypothetical protein DAI22_06g076800 [Oryza sativa Japonica Group]
	LOC_Os11g46880	91	72	80	21	12	12	0.93629	0.936152	1.06081	0.275449	0.164068	0.166663	3.48956e-05	-2.05112	down	[T]	Signal transduction mechanisms	Molecular Function: protein kinase activity (GO:0004672);; Molecular Function: calcium ion binding (GO:0005509);; Molecular Function: ATP binding (GO:0005524);; Cellular Component: integral component of membrane (GO:0016021);; Molecular Function: polysaccharide binding (GO:0030247);;	K23544|8.4e-49|brp:103842861|K23544 serine incorporator 1/3 | (RefSeq) serine incorporator 3	--	--	--	Protein tyrosine and serine/threonine kinase	Wall-associated receptor kinase 5 OS=Arabidopsis thaliana OX=3702 GN=WAK5 PE=2 SV=1	T	Signal transduction mechanisms	protein kinase [Oryza sativa Japonica Group]
	LOC_Os01g42030	345	193	244	58	117	57	3.78719	2.68903	3.48829	0.81039	1.79311	0.866198	8.05178e-05	-1.37885	down	[MDT]	Cell wall/membrane/envelope biogenesis;; Cell cycle control, cell division, chromosome partitioning;; Signal transduction mechanisms	Molecular Function: ATP binding (GO:0005524);;	K08900|9.1e-188|osa:4339775|K08900 mitochondrial chaperone BCS1 | (RefSeq) AAA-ATPase At3g50940	--	[O]	Posttranslational modification, protein turnover, chaperones	Domain associated at C-terminal with AAA	Protein HYPER-SENSITIVITY-RELATED 4 OS=Arabidopsis thaliana OX=3702 GN=HSR4 PE=2 SV=1	O	Posttranslational modification, protein turnover, chaperones	AAA-ATPase At3g50940 [Oryza sativa Japonica Group]
	LOC_Os08g38092	656	575	489	54	103	93	8.83794	9.83305	8.5758	0.939072	1.93228	1.72024	1.00451e-23	-2.41791	down	[T]	Signal transduction mechanisms	--	K01076|4.2e-194|dosa:Os08t0487900-01|K01076 abhydrolase domain-containing protein 17 [EC:3.1.2.22] | (RefSeq) Os08g0487900; Esterase/lipase/thioesterase domain containing protein.	--	[R]	General function prediction only	Serine aminopeptidase, S33	--	S	Function unknown	alpha/beta hydrolase domain-containing protein 17B [Oryza sativa Japonica Group]
	LOC_Os12g39120	182	115	151	56	69	43	1.9862	1.58519	2.14447	0.781903	1.04519	0.636908	0.00289712	-1.03943	down	--	--	Molecular Function: protein serine/threonine phosphatase activity (GO:0004722);; Molecular Function: metal ion binding (GO:0046872);;	K01102|7.6e-177|bdi:100829147|K01102 pyruvate dehydrogenase phosphatase [EC:3.1.3.43] | (RefSeq) probable protein phosphatase 2C 78	--	[T]	Signal transduction mechanisms	Protein phosphatase 2C	Probable protein phosphatase 2C 78 OS=Oryza sativa subsp. japonica OX=39947 GN=Os12g0580900 PE=2 SV=1	T	Signal transduction mechanisms	probable protein phosphatase 2C 78 [Oryza sativa Japonica Group]
	LOC_Os04g54474	1373	1041	1154	226	303	283	15.1027	14.4071	16.2845	3.35007	4.76827	4.425	1.01291e-30	-1.76541	down	--	--	Molecular Function: transcription factor activity, sequence-specific DNA binding (GO:0003700);; Biological Process: transcription, DNA-templated (GO:0006351);; Molecular Function: sequence-specific DNA binding (GO:0043565);;	K14431|6.0e-222|dosa:Os04t0637000-01|K14431 transcription factor TGA | (RefSeq) Os04g0637000; Similar to BZIP transcription factor bZIP52.	Plant hormone signal transduction (ko04075)	--	--	Seed dormancy control	Transcription factor TGAL6 OS=Oryza sativa subsp. japonica OX=39947 GN=TGAL6 PE=2 SV=1	K	Transcription	transcription factor TGAL6 isoform X1 [Oryza sativa Japonica Group]
	LOC_Os04g05010	1972	1617	1784	528	395	431	35.965	37.4183	42.3965	12.4341	10.0246	10.8617	2.9044e-18	-1.61055	down	[T]	Signal transduction mechanisms	--	K00611|2.7e-38|ppp:112292645|K00611 ornithine carbamoyltransferase [EC:2.1.3.3] | (RefSeq) ornithine carbamoyltransferase, chloroplastic-like isoform X1	Arginine biosynthesis (ko00220);; Biosynthesis of amino acids (ko01230)	--	--	CBS domain	--	S	Function unknown	uncharacterized protein LOC4335011 [Oryza sativa Japonica Group]
	LOC_Os08g43270	142	87	208	30	44	22	1.91731	1.49044	3.66996	0.515087	0.816955	0.412746	0.000181594	-1.84653	down	--	--	Molecular Function: chaperone binding (GO:0051087);;	--	--	[T]	Signal transduction mechanisms	BAG domain	BAG family molecular chaperone regulator 1 OS=Arabidopsis thaliana OX=3702 GN=BAG1 PE=1 SV=1	T	Signal transduction mechanisms	Os08g0546100 [Oryza sativa Japonica Group]
	LOC_Os12g38760	551	287	438	52	95	79	5.43921	3.58496	5.62459	0.659722	1.30722	1.07526	3.49158e-13	-2.11889	down	[T]	Signal transduction mechanisms	Molecular Function: acid phosphatase activity (GO:0003993);; Molecular Function: metal ion binding (GO:0046872);;	K22390|0.0e+00|dosa:Os12t0576700-01|K22390 acid phosphatase type 7 | (RefSeq) Os12g0576700; Similar to Diphosphonucleotide phosphatase 1 precursor.	--	[G]	Carbohydrate transport and metabolism	Fn3-like domain from Purple Acid Phosphatase	Probable inactive purple acid phosphatase 1 OS=Arabidopsis thaliana OX=3702 GN=PAP1 PE=2 SV=1	G	Carbohydrate transport and metabolism	probable inactive purple acid phosphatase 1 [Oryza sativa Japonica Group]
	LOC_Os01g02560	1399	1162	932	0	14	13	14.9169	15.7178	12.9501	0	0.200824	0.187123	1.84794e-09	-6.66759	down	--		Molecular Function: protein kinase activity (GO:0004672);; Molecular Function: ATP binding (GO:0005524);; Molecular Function: polysaccharide binding (GO:0030247);;	K13416|3.6e-48|adu:107481749|K13416 brassinosteroid insensitive 1-associated receptor kinase 1 [EC:2.7.10.1 2.7.11.1] | (RefSeq) BRASSINOSTEROID INSENSITIVE 1-associated receptor kinase 1-like isoform X1	MAPK signaling pathway - plant (ko04016);; Plant hormone signal transduction (ko04075);; Plant-pathogen interaction (ko04626)	--	--	Protein kinase domain	Rust resistance kinase Lr10 OS=Triticum aestivum OX=4565 GN=LRK10 PE=2 SV=1	T	Signal transduction mechanisms	rust resistance kinase Lr10 [Oryza sativa Japonica Group]
	LOC_Os05g45900	182	100	124	26	53	55	1.67381	1.16277	1.48912	0.305036	0.671677	0.693697	0.00378707	-1.21433	down	--	--	Molecular Function: hydrolase activity (GO:0016787);; Biological Process: phosphatidylinositol dephosphorylation (GO:0046856);;	K20279|6.6e-132|gmx:100780455|K20279 synaptojanin [EC:3.1.3.36] | (RefSeq) type IV inositol polyphosphate 5-phosphatase 3	Inositol phosphate metabolism (ko00562);; Phosphatidylinositol signaling system (ko04070)	[U]	Intracellular trafficking, secretion, and vesicular transport	Endonuclease/Exonuclease/phosphatase family	Type IV inositol polyphosphate 5-phosphatase 3 OS=Arabidopsis thaliana OX=3702 GN=IP5P3 PE=1 SV=1	T	Signal transduction mechanisms	putative inositol-1,4,5-trisphosphate 5-phosphatase [Oryza sativa Japonica Group]
	LOC_Os02g55330	141	84	126	31	45	48	2.30302	1.71967	2.68088	0.651836	1.01751	1.08244	0.0051542	-1.1267	down	[T]	Signal transduction mechanisms	--	K01076|1.1e-152|dosa:Os02t0796600-01|K01076 abhydrolase domain-containing protein 17 [EC:3.1.2.22] | (RefSeq) Os02g0796600; Esterase/lipase/thioesterase domain containing protein.	--	[R]	General function prediction only	Serine aminopeptidase, S33	--	S	Function unknown	hypothetical protein EE612_014230 [Oryza sativa]
	LOC_Os11g11780	91	70	76	21	34	8	1.57232	1.5378	1.71924	0.466106	0.822263	0.187981	0.00842589	-1.55406	down	[M]	Cell wall/membrane/envelope biogenesis	Molecular Function: protein serine/threonine kinase activity (GO:0004674);; Molecular Function: ATP binding (GO:0005524);;	K17302|4.5e-80|ats:109749707|K17302 coatomer subunit beta' | (RefSeq) LOC109749707; serine/threonine-protein kinase StkP-like isoform X1	--	--	--	Protein kinase domain	Putative cysteine-rich receptor-like protein kinase 12 OS=Arabidopsis thaliana OX=3702 GN=CRK12 PE=3 SV=3	T	Signal transduction mechanisms	putative cysteine-rich receptor-like protein kinase 12 isoform X2 [Oryza sativa Japonica Group]
	LOC_Os07g03000	72	60	107	19	33	16	0.514533	0.545971	1.00086	0.175254	0.327351	0.155756	0.00783201	-1.48232	down	[T]	Signal transduction mechanisms	Molecular Function: protein serine/threonine kinase activity (GO:0004674);; Molecular Function: ATP binding (GO:0005524);; Cellular Component: integral component of membrane (GO:0016021);;	K20181|2.3e-92|mtr:MTR_5g026090|K20181 vacuolar protein sorting-associated protein 18 | (RefSeq) vacuolar sorting-associated-like protein	--	--	--	Leucine rich repeat	Putative receptor-like protein kinase At3g47110 OS=Arabidopsis thaliana OX=3702 GN=At3g47110 PE=3 SV=1	T	Signal transduction mechanisms	Os07g0121200 [Oryza sativa Japonica Group]
	LOC_Os11g29520	136	87	70	0	0	0	0.684363	0.553783	0.45428	0	0	0	1.60304e-10	-8.64943	down	--	--	Molecular Function: ADP binding (GO:0043531);;	K15078|2.8e-67|tcc:18614561|K15078 structure-specific endonuclease subunit SLX1 [EC:3.6.1.-] | (RefSeq) putative disease resistance protein RGA3	--	[T]	Signal transduction mechanisms	NB-ARC domain	Disease resistance protein RGA2 OS=Solanum bulbocastanum OX=147425 GN=RGA2 PE=1 SV=1	T	Signal transduction mechanisms	NB-ARC domain containing protein, expressed [Oryza sativa Japonica Group]
	LOC_Os02g32504	392	269	459	146	129	134	4.50662	3.90727	6.87025	2.1644	2.0624	2.13356	0.000272873	-1.08739	down	[R]	General function prediction only	Cellular Component: integral component of membrane (GO:0016021);;	K10532|2.9e-185|zma:100193923|K10532 heparan-alpha-glucosaminide N-acetyltransferase [EC:2.3.1.78] | (RefSeq) pco129583b; uncharacterized protein LOC100193923	Glycosaminoglycan degradation (ko00531)	[S]	Function unknown	Protein of unknown function (DUF1624)	--	T	Signal transduction mechanisms	heparan-alpha-glucosaminide N-acetyltransferase isoform X1 [Oryza sativa Japonica Group]
