# Supplementary material for: Physiological, Cytological, and Transcriptomic Analysis of Magnesium Protoporphyrin IX Methyltransferase Mutant Reveal Complex Genetic Regulatory Network Linking Chlorophyll Synthesis and Chloroplast Development in Rice
Source: Plants (Basel). 2023 Nov 6;12(21):3785. doi: 10.3390/plants12213785 (PMC10649015; doi:10.3390/plants12213785)
Supplement: Supplementary file 1 [file plants-12-03785-s001.zip › Table S8.xlsx]

## Sheet: Sheet1
Table S8 The detail information of genes related to transcription factors.
#ID	WT-1_Count	WT-2_Count	WT-3_Count	yg18-1_Count	yg18-2_Count	yg18-3_Count	WT-1_FPKM	WT-2_FPKM	WT-3_FPKM	yg18-1_FPKM	yg18-2_FPKM	yg18-3_FPKM	FDR	log2FC	regulated	COG_class	COG_class_annotation	GO_annotation	KEGG_annotation	KEGG_pathway_annotation	KOG_class	KOG_class_annotation	Pfam_annotation	Swiss-Prot_annotation	eggNOG_class	eggNOG_class_annotation	NR_annotation
LOC_Os09g29130	86	53	113	243	123	193	1.01623	0.787571	1.73382	3.71197	2.01841	3.15315	0.000495832	1.52809	up	--	--	Molecular Function: DNA binding (GO:0003677);;	K15777|2.1e-43|mesc:110630336|K15777 4,5-DOPA dioxygenase extradiol [EC:1.13.11.-] | (RefSeq) uncharacterized protein LOC110630336	Betalain biosynthesis (ko00965)	--	--	ZF-HD protein dimerisation region	Zinc-finger homeodomain protein 1 OS=Oryza sativa subsp. japonica OX=39947 GN=ZHD1 PE=2 SV=1	K	Transcription	zinc-finger homeodomain protein 1 [Oryza sativa Japonica Group]
LOC_Os06g05350	182	134	233	244	316	312	2.26765	2.10981	3.77102	3.91741	5.48853	5.37728	0.000724048	1.01955	up	--	--	Molecular Function: single-stranded DNA binding (GO:0003697);; Biological Process: regulation of transcription, DNA-templated (GO:0006355);; Biological Process: defense response (GO:0006952);;	K14573|1.3e-21|cvr:CHLNCDRAFT_134820|K14573 nucleolar protein 4 | (RefSeq) hypothetical protein	Ribosome biogenesis in eukaryotes (ko03008)	--	--	Whirly transcription factor	Single-stranded DNA-binding protein WHY1, chloroplastic OS=Zea mays OX=4577 GN=WHY1 PE=2 SV=1	K	Transcription	single-stranded DNA-binding protein WHY1, chloroplastic [Oryza sativa Japonica Group]
LOC_Os06g43870	301	202	393	455	670	508	4.48824	3.81558	7.65414	8.79326	13.9581	10.5014	3.83e-05	1.21233	up	--	--	--	--	--	--	--	--	--	S	Function unknown	uncharacterized protein LOC4341662 [Oryza sativa Japonica Group]
LOC_Os03g20090	85	85	159	221	234	207	1.05592	1.34638	2.58732	3.55823	4.06772	3.56664	0.00038446	1.34131	up	--	--	Molecular Function: DNA binding (GO:0003677);; Cellular Component: nucleus (GO:0005634);; Biological Process: response to cold (GO:0009409);; Biological Process: positive regulation of transcription, DNA-templated (GO:0045893);; Biological Process: positive regulation of response to salt stress (GO:1901002);; Biological Process: positive regulation of response to water deprivation (GO:1902584);;	K09422|2.3e-187|dosa:Os03t0315400-01|K09422 transcription factor MYB, plant | (RefSeq) Os03g0315400; Similar to Typical P-type R2R3 Myb protein (Fragment).	--	[K]	Transcription	Myb-like DNA-binding domain	Transcription factor MYB2 OS=Oryza sativa subsp. japonica OX=39947 GN=MYB2 PE=2 SV=1	K	Transcription	transcription factor MYB2 [Oryza sativa Japonica Group]
LOC_Os01g04800	1937	802	912	2147	2636	1172	26.6418	13.9825	16.339	38.1768	50.5433	22.3088	0.00066816	1.12353	up	--	--	Molecular Function: DNA binding (GO:0003677);; Molecular Function: transcription factor activity, sequence-specific DNA binding (GO:0003700);; Cellular Component: nucleus (GO:0005634);;	K09287|8.6e-199|dosa:Os01t0141000-01|K09287 RAV-like factor | (RefSeq) Os01g0141000, AP2/EREBP129, APETALA2/ETHYLENE-RESPONSIVE_ELEMENT_BINDING_PROTEIN_129; Similar to RAV-like protein.	--	--	--	B3 DNA binding domain	AP2/ERF and B3 domain-containing protein Os01g0141000 OS=Oryza sativa subsp. japonica OX=39947 GN=Os01g0141000 PE=2 SV=1	K	Transcription	AP2/ERF and B3 domain-containing protein Os01g0141000 [Oryza sativa Japonica Group]
LOC_Os02g08150	4470	2674	3055	4686	5733	5154	65.8551	49.9677	58.6237	89.2595	117.746	105.085	3.42e-13	1.0003	up	--	--	Cellular Component: nucleus (GO:0005634);; Molecular Function: zinc ion binding (GO:0008270);;	K12135|4.3e-14|thj:104802991|K12135 zinc finger protein CONSTANS | (RefSeq) zinc finger protein CONSTANS-LIKE 2-like	Circadian rhythm - plant (ko04712)	[K]	Transcription	CCT motif	Zinc finger protein CO3 OS=Oryza sativa subsp. japonica OX=39947 GN=CO3 PE=2 SV=1	K	Transcription	zinc finger protein CONSTANS-LIKE 3 [Oryza sativa Japonica Group]
LOC_Os01g64790	226	78	106	395	323	278	3.02956	1.3255	1.85116	6.84596	6.03305	5.14262	5.71e-07	1.71594	up	--	--	Molecular Function: DNA binding (GO:0003677);; Molecular Function: transcription factor activity, sequence-specific DNA binding (GO:0003700);; Cellular Component: nucleus (GO:0005634);;	K12900|4.5e-27|lang:109341833|K12900 FUS-interacting serine-arginine-rich protein 1 | (RefSeq) serine/arginine-rich SC35-like splicing factor SCL30A	Spliceosome (ko03040)	--	--	AP2 domain	Ethylene-responsive transcription factor ERF110 OS=Arabidopsis thaliana OX=3702 GN=ERF110 PE=2 SV=2	K	Transcription	hypothetical protein OsI_04572 [Oryza sativa Indica Group]
LOC_Os12g42190	121	62	120	144	323	158	1.87203	1.20018	2.41674	2.87538	6.96916	3.37221	0.000675001	1.39766	up	--	--	Molecular Function: transcription factor activity, sequence-specific DNA binding (GO:0003700);;	--	--	--	--	TCP family transcription factor	Transcription factor PCF8 OS=Oryza sativa subsp. japonica OX=39947 GN=PCF8 PE=2 SV=1	K	Transcription	RecName: Full=Transcription factor PCF8 [Oryza sativa Japonica Group]
LOC_Os02g12790	412	214	247	498	390	571	5.05269	3.31745	3.94424	7.88822	6.65886	9.6939	1.31e-05	1.15453	up	--	--	Biological Process: regulation of transcription, DNA-templated (GO:0006355);; Molecular Function: zinc ion binding (GO:0008270);; Biological Process: response to absence of light (GO:0009646);; Biological Process: chloroplast organization (GO:0009658);; Biological Process: response to cytokinin (GO:0009735);; Biological Process: response to gibberellin (GO:0009739);; Biological Process: regulatio…	K09184|1.8e-07|vvi:104879571|K09184 GATA-binding protein, other eukaryote | (RefSeq) GATA transcription factor 8	--	[K]	Transcription	GATA zinc finger	Protein CYTOKININ-RESPONSIVE GATA TRANSCRIPTION FACTOR 1 OS=Oryza sativa subsp. japonica OX=39947 GN=CGA1 PE=2 SV=1	K	Transcription	protein CYTOKININ-RESPONSIVE GATA TRANSCRIPTION FACTOR 1-like [Oryza sativa Japonica Group]
LOC_Os01g59350	91	79	78	145	230	192	0.849076	0.969012	0.97744	1.83178	3.16157	2.38341	1e-08	1.55444	up	--	--	Molecular Function: transcription factor activity, sequence-specific DNA binding (GO:0003700);; Biological Process: transcription, DNA-templated (GO:0006351);; Molecular Function: sequence-specific DNA binding (GO:0043565);;	K14431|2.6e-195|dosa:Os01t0808100-01|K14431 transcription factor TGA | (RefSeq) Os01g0808100; Similar to BZIP transcription factor.	Plant hormone signal transduction (ko04075)	--	--	Seed dormancy control	Transcription factor TGAL1 OS=Oryza sativa subsp. japonica OX=39947 GN=TGAL1 PE=1 SV=2	K	Transcription	hypothetical protein EE612_006379 [Oryza sativa]
LOC_Os01g09100	5	18	11	85	44	85	0.112396	0.502723	0.301026	2.48409	1.38849	2.65731	3.44e-06	2.99289	up	--	--	Molecular Function: transcription factor activity, sequence-specific DNA binding (GO:0003700);; Cellular Component: nucleus (GO:0005634);; Molecular Function: sequence-specific DNA binding (GO:0043565);;	K18835|1.9e-23|sbi:8067012|K18835 WRKY transcription factor 2 | (RefSeq) probable WRKY transcription factor 3	Plant-pathogen interaction (ko04626)	--	--	WRKY DNA -binding domain	Probable WRKY transcription factor 50 OS=Arabidopsis thaliana OX=3702 GN=WRKY50 PE=2 SV=1	K	Transcription	probable WRKY transcription factor 50 [Oryza sativa Japonica Group]
LOC_Os01g74410	957	1525	499	2987	2040	2383	13.3337	26.84	9.03136	53.6325	39.4603	45.7495	0.0066356	1.68492	up	--	--	Molecular Function: transcription regulatory region sequence-specific DNA binding (GO:0000976);; Molecular Function: transcription factor activity, sequence-specific DNA binding (GO:0003700);; Cellular Component: nucleus (GO:0005634);; Biological Process: cell differentiation (GO:0030154);; Molecular Function: sequence-specific DNA binding (GO:0043565);;	K09422|2.2e-74|osa:4324302|K09422 transcription factor MYB, plant | (RefSeq) transcription factor MYB59	--	[K]	Transcription	Myb-like DNA-binding domain	Myb-related protein MYBAS2 OS=Oryza sativa subsp. japonica OX=39947 GN=MYBAS2 PE=2 SV=1	K	Transcription	putative Myb factor protein [Oryza sativa Japonica Group]
LOC_Os03g55590	1744	1535	1985	4916	3870	4304	16.3116	18.2266	24.0771	59.2466	50.2916	55.5173	1.15e-17	1.67876	up	--	--	Molecular Function: DNA binding (GO:0003677);; Cellular Component: nucleus (GO:0005634);;	K14491|9.9e-11|hbr:110633031|K14491 two-component response regulator ARR-B family | (RefSeq) two-component response regulator ARR2-like isoform X1	Plant hormone signal transduction (ko04075)	--	--	Myb-like DNA-binding domain	Transcription factor HHO6 OS=Arabidopsis thaliana OX=3702 GN=HHO6 PE=2 SV=1	K	Transcription	transcription factor HHO5 [Oryza sativa Japonica Group]
LOC_Os06g07030	370	390	288	768	714	610	5.30581	7.09561	5.38309	14.2494	14.2763	12.1105	1.3e-11	1.36695	up	--	--	Molecular Function: DNA binding (GO:0003677);; Molecular Function: transcription factor activity, sequence-specific DNA binding (GO:0003700);; Cellular Component: nucleus (GO:0005634);;	K09286|1.4e-69|dosa:Os06t0166400-01|K09286 EREBP-like factor | (RefSeq) Os06g0166400, ETHYLENE_RESPONSE_FACTOR_7, ERF7; Similar to TINY-like protein (AP2 domain containing protein RAP2.10) (Fragment).	--	--	--	AP2 domain	Ethylene-responsive transcription factor RAP2-9 OS=Arabidopsis thaliana OX=3702 GN=RAP2-9 PE=2 SV=1	K	Transcription	ethylene-responsive transcription factor RAP2-9 [Oryza sativa Japonica Group]
LOC_Os03g55164	235	167	200	557	594	706	1.51462	1.36971	1.67636	4.64942	5.34882	6.31011	1.35e-26	2.0035	up	--	--	Molecular Function: transcription factor activity, sequence-specific DNA binding (GO:0003700);; Cellular Component: nucleus (GO:0005634);; Cellular Component: integral component of membrane (GO:0016021);; Biological Process: regulation of barrier septum assembly (GO:0032955);; Molecular Function: sequence-specific DNA binding (GO:0043565);; Biological Process: cell division (GO:0051301);;	K08819|2.6e-56|thj:104822348|K08819 cyclin-dependent kinase 12/13 [EC:2.7.11.22 2.7.11.23] | (RefSeq) LOW QUALITY PROTEIN: cyclin-dependent kinase 12	--	--	--	WRKY DNA -binding domain	Probable WRKY transcription factor 58 OS=Arabidopsis thaliana OX=3702 GN=WRKY58 PE=2 SV=2	K	Transcription	WRKY11 [Oryza sativa Japonica Group]
LOC_Os06g07020	377	324	295	539	577	489	4.32784	4.72534	4.4117	8.01689	9.2464	7.7727	4.29e-11	1.06174	up	--	--	--	--	--	--	--	NYN domain	--	S	Function unknown	uncharacterized protein LOC4340243 [Oryza sativa Japonica Group]
LOC_Os05g45020	103	63	146	156	167	236	1.78589	1.38407	3.30254	3.50376	4.04359	5.69614	0.0040394	1.19866	up	--	--	Molecular Function: metal ion binding (GO:0046872);;	K23047|9.4e-43|tcc:18608745|K23047 E3 ubiquitin-protein ligase UNKL [EC:2.3.2.27] | (RefSeq) zinc finger CCCH domain-containing protein 2	--	[R]	General function prediction only	Zinc finger C-x8-C-x5-C-x3-H type (and similar)	Zinc finger CCCH domain-containing protein 37 OS=Oryza sativa subsp. japonica OX=39947 GN=Os05g0525900 PE=2 SV=1	S	Function unknown	zinc finger CCCH domain-containing protein 37 [Oryza sativa Japonica Group]
LOC_Os01g21590	6	7	4	33	51	31	0.080172	0.117744	0.059291	0.556283	0.936674	0.563623	4.15e-06	3.11822	up	--	--	--	--	--	--	--	Myb/SANT-like DNA-binding domain	--	K	Transcription	hypothetical protein [Oryza sativa Japonica Group]
LOC_Os01g32770	329	277	279	584	573	718	4.77611	5.09419	5.26955	10.9698	11.6038	14.4249	2.38e-15	1.45859	up	--	--	Biological Process: response to acid chemical (GO:0001101);; Biological Process: regulation of transcription, DNA-templated (GO:0006355);; Biological Process: biological_process (GO:0008150);; Biological Process: response to endogenous stimulus (GO:0009719);; Biological Process: response to hormone (GO:0009725);; Biological Process: response to gibberellin (GO:0009739);; Biological Process: regul…	--	--	--	--	Lateral organ boundaries (LOB) domain	LOB domain-containing protein 41 OS=Arabidopsis thaliana OX=3702 GN=LBD41 PE=2 SV=1	S	Function unknown	LOB domain-containing protein 40 [Oryza sativa Japonica Group]
LOC_Os01g01290	23	35	24	48	77	61	0.321413	0.612095	0.430665	0.870298	1.50639	1.18232	0.00195244	1.52107	up	--	--	Cellular Component: nucleosome (GO:0000786);; Molecular Function: RNA polymerase II core promoter proximal region sequence-specific DNA binding (GO:0000978);; Cellular Component: nucleus (GO:0005634);; Biological Process: regulation of transcription, DNA-templated (GO:0006355);; Molecular Function: protein heterodimerization activity (GO:0046982);;	K08066|1.1e-237|dosa:Os01t0102400-01|K08066 nuclear transcription factor Y, gamma | (RefSeq) Os01g0102400; Histone-fold domain containing protein.	--	[K]	Transcription	Core histone H2A/H2B/H3/H4	Nuclear transcription factor Y subunit C-6 OS=Oryza sativa subsp. japonica OX=39947 GN=NFYC6 PE=1 SV=1	K	Transcription	uncharacterized protein LOC4326467 isoform X1 [Oryza sativa Japonica Group]
LOC_Os08g43550	243	222	196	814	1021	588	4.72636	5.48585	4.96584	20.4942	27.7242	15.8574	4.02e-25	2.23707	up	--	--	Molecular Function: DNA binding (GO:0003677);; Cellular Component: nucleus (GO:0005634);;	K09422|4.3e-138|osa:4346246|K09422 transcription factor MYB, plant | (RefSeq) myb-related protein Zm38	--	[K]	Transcription	Myb-like DNA-binding domain	Myb-related protein Zm38 OS=Zea mays OX=4577 PE=2 SV=1	K	Transcription	myb-related protein Zm38 [Oryza sativa Japonica Group]
LOC_Os08g36220	301	222	253	63	94	86	4.30635	4.02086	4.70242	1.15618	1.86866	1.69427	3.58e-07	-1.30558	down	--	--	Cellular Component: nucleus (GO:0005634);; Biological Process: regulation of transcription, DNA-templated (GO:0006355);; Molecular Function: sequence-specific DNA binding (GO:0043565);;	K09338|3.1e-161|osa:9271357|K09338 homeobox-leucine zipper protein | (RefSeq) homeobox-leucine zipper protein HOX27 isoform X2	--	[K]	Transcription	Homeodomain	Homeobox-leucine zipper protein HOX27 OS=Oryza sativa subsp. japonica OX=39947 GN=HOX27 PE=2 SV=1	K	Transcription	homeobox-leucine zipper protein HOX27 isoform X2 [Oryza sativa Japonica Group]
LOC_Os05g49240	701	531	957	7	68	118	23.5923	22.691	41.9858	0.263084	3.16011	5.49294	0.00598941	-3.171	down	--	--	Molecular Function: DNA binding (GO:0003677);;	K15397|9.8e-13|cpep:111776416|K15397 3-ketoacyl-CoA synthase [EC:2.3.1.199] | (RefSeq) 3-ketoacyl-CoA synthase 17-like	Fatty acid elongation (ko00062);; Plant-pathogen interaction (ko04626)	[O]	Posttranslational modification, protein turnover, chaperones	Myb-like DNA-binding domain	Protein RADIALIS-like 3 OS=Arabidopsis thaliana OX=3702 GN=RL3 PE=2 SV=1	O	Posttranslational modification, protein turnover, chaperones	protein RADIALIS-like 3 [Oryza sativa Japonica Group]
LOC_Os07g48550	2083	1259	1653	350	638	454	27.4618	21.0544	28.3769	5.95444	11.7175	8.26833	5.64e-11	-1.4221	down	--	--	Molecular Function: DNA binding (GO:0003677);; Cellular Component: nucleus (GO:0005634);; Biological Process: regulation of transcription, DNA-templated (GO:0006355);;	K00521|4.1e-37|cmos:111447866|K00521 ferric-chelate reductase [EC:1.16.1.7] | (RefSeq) ferric reduction oxidase 7, chloroplastic-like	--	--	--	No apical meristem (NAM) protein	NAC domain-containing protein 87 OS=Arabidopsis thaliana OX=3702 GN=NAC087 PE=2 SV=1	K	Transcription	NAC domain-containing protein 87 [Oryza sativa Japonica Group]
LOC_Os07g47140	387	192	297	81	82	99	5.20196	3.26685	5.19585	1.398	1.53805	1.83576	7.58e-06	-1.34635	down	--	--	Cellular Component: nucleus (GO:0005634);; Molecular Function: zinc ion binding (GO:0008270);;	K12135|9.5e-07|eus:EUTSA_v10015486mg|K12135 zinc finger protein CONSTANS | (RefSeq) hypothetical protein	Circadian rhythm - plant (ko04712)	--	--	CCT motif	Zinc finger protein CONSTANS-LIKE 13 OS=Arabidopsis thaliana OX=3702 GN=COL13 PE=1 SV=1	K	Transcription	zinc finger protein CONSTANS-LIKE 13 isoform X1 [Oryza sativa Japonica Group]
LOC_Os08g39830	235	151	107	15	9	6	2.02947	1.66684	1.20469	0.168169	0.107206	0.067368	2.67e-14	-3.62415	down	--	--	Molecular Function: DNA binding (GO:0003677);; Molecular Function: transcription factor activity, sequence-specific DNA binding (GO:0003700);; Cellular Component: nucleus (GO:0005634);;	K14514|0.0e+00|dosa:Os08t0508700-01|K14514 ethylene-insensitive protein 3 | (RefSeq) Os08g0508700; Similar to EIL3.	MAPK signaling pathway - plant (ko04016);; Plant hormone signal transduction (ko04075)	--	--	Ethylene insensitive 3	ETHYLENE INSENSITIVE 3-like 3 protein OS=Arabidopsis thaliana OX=3702 GN=EIL3 PE=1 SV=1	S	Function unknown	ETHYLENE INSENSITIVE 3-like 3 protein [Oryza sativa Japonica Group]
LOC_Os05g04820	139	55	118	11	18	21	0.813328	0.406025	0.903391	0.08193	0.143032	0.16589	1.74e-05	-2.25428	down	--	--	Molecular Function: DNA binding (GO:0003677);; Cellular Component: nucleus (GO:0005634);;	K09422|9.3e-253|dosa:Os05t0140100-01|K09422 transcription factor MYB, plant | (RefSeq) Os05g0140100; Myb transcription factor domain containing protein.	--	[K]	Transcription	Myb-like DNA-binding domain	Transcription factor MYB61 OS=Arabidopsis thaliana OX=3702 GN=MYB61 PE=2 SV=1	--	--	transcription factor MYB61 [Oryza sativa Japonica Group]
LOC_Os04g43910	484	303	316	67	69	58	4.11791	3.27424	3.49797	0.726878	0.814725	0.673046	4.43e-19	-2.11475	down	--	--	Molecular Function: DNA binding (GO:0003677);; Cellular Component: nucleus (GO:0005634);; Biological Process: regulation of transcription, DNA-templated (GO:0006355);; Biological Process: auxin-activated signaling pathway (GO:0009734);;	K14486|2.4e-72|psom:113335502|K14486 auxin response factor | (RefSeq) auxin response factor 16-like isoform X1	Plant hormone signal transduction (ko04075)	--	--	Auxin response factor	Auxin response factor 10 OS=Oryza sativa subsp. indica OX=39946 GN=ARF10 PE=3 SV=2	K	Transcription	OSJNBa0019D11.3 [Oryza sativa Japonica Group]
LOC_Os08g09840	124	89	96	39	29	35	1.10972	1.00713	1.12057	0.449425	0.355407	0.425494	0.00228145	-1.19755	down	--	--	Molecular Function: transcription factor activity, sequence-specific DNA binding (GO:0003700);; Cellular Component: nucleus (GO:0005634);; Molecular Function: sequence-specific DNA binding (GO:0043565);; Molecular Function: protein dimerization activity (GO:0046983);;	K10398|7.0e-07|eus:EUTSA_v10016147mg|K10398 kinesin family member 11 | (RefSeq) hypothetical protein	--	[L]	Replication, recombination and repair	Domain of unknown function (DUF4413)	Zinc finger BED domain-containing protein RICESLEEPER 2 OS=Oryza sativa subsp. japonica OX=39947 GN=Os03g0733400 PE=2 SV=1	L	Replication, recombination and repair	zinc finger BED domain-containing protein RICESLEEPER 2-like isoform X1 [Oryza sativa Japonica Group]
LOC_Os05g50340	1310	1257	985	189	427	234	105.347	128.245	103.171	19.6003	47.8616	26.0183	1.29e-10	-1.71487	down	--	--	Molecular Function: DNA binding (GO:0003677);;	K15397|2.6e-16|cpep:111776416|K15397 3-ketoacyl-CoA synthase [EC:2.3.1.199] | (RefSeq) 3-ketoacyl-CoA synthase 17-like	Fatty acid elongation (ko00062);; Plant-pathogen interaction (ko04626)	[O]	Posttranslational modification, protein turnover, chaperones	--	Transcription factor RADIALIS OS=Antirrhinum majus OX=4151 GN=RAD PE=1 SV=1	K	Transcription	protein RADIALIS-like 3 [Oryza sativa Japonica Group]
LOC_Os01g18240	242	123	287	18	49	45	2.37171	1.52384	3.66305	0.228683	0.669714	0.600641	3.23e-06	-2.19105	down	--	--	Molecular Function: DNA binding (GO:0003677);; Cellular Component: nucleus (GO:0005634);;	K09422|3.1e-248|dosa:Os01t0285300-01|K09422 transcription factor MYB, plant | (RefSeq) Os01g0285300; Myb transcription factor domain containing protein.	--	[K]	Transcription	Myb-like DNA-binding domain	Transcription factor MYB61 OS=Arabidopsis thaliana OX=3702 GN=MYB61 PE=2 SV=1	K	Transcription	transcription factor MYB61 [Oryza sativa Japonica Group]
LOC_Os08g33750	1002	831	809	202	248	227	12.0463	12.6751	12.6633	3.12803	4.14976	3.77636	5.77e-27	-1.59374	down	--	--	Molecular Function: DNA binding (GO:0003677);; Cellular Component: nucleus (GO:0005634);;	K22218|2.1e-09|apro:F751_2022|K22218 protein-tyrosine sulfotransferase [EC:2.8.2.20] | (RefSeq) Protein-tyrosine sulfotransferase	--	--	--	MYB-CC type transfactor, LHEQLE motif	Myb family transcription factor IPN2 OS=Lotus japonicus OX=34305 GN=IPN2 PE=1 SV=1	K	Transcription	myb-related protein 2 [Oryza sativa Japonica Group]
LOC_Os08g07970	724	562	742	145	337	189	8.12907	7.97584	10.8807	2.11024	5.27693	2.9461	3.64e-05	-1.25414	down	--	--	Molecular Function: transcription factor activity, sequence-specific DNA binding (GO:0003700);; Biological Process: transcription, DNA-templated (GO:0006351);; Molecular Function: sequence-specific DNA binding (GO:0043565);;	K14431|6.8e-194|dosa:Os08t0176900-01|K14431 transcription factor TGA | (RefSeq) Os08g0176900; Similar to Transcription factor HBP-1b(C38) (Fragment).	Plant hormone signal transduction (ko04075)	--	--	Seed dormancy control	Transcription factor TGAL10 OS=Oryza sativa subsp. japonica OX=39947 GN=TGAL10 PE=2 SV=1	K	Transcription	RecName: Full=Transcription factor TGAL10; AltName: Full=bZIP transcription factor 64; Short=OsbZIP64 [Oryza sativa Japonica Group]
LOC_Os05g37730	893	600	749	247	339	217	9.35066	7.971	10.2066	3.33577	4.93935	3.13824	1.1e-07	-1.11109	down	--	--	Molecular Function: DNA binding (GO:0003677);; Cellular Component: nucleus (GO:0005634);;	K08869|5.6e-29|cre:CHLREDRAFT_165812|K08869 aarF domain-containing kinase | (RefSeq) predicted protein	--	[O]	Posttranslational modification, protein turnover, chaperones	Myb-like DNA-binding domain	Transcription factor DIVARICATA OS=Antirrhinum majus OX=4151 GN=DIVARICATA PE=2 SV=1	K	Transcription	transcription factor DIVARICATA [Oryza sativa Japonica Group]
LOC_Os01g43590	222	133	203	38	52	24	3.09624	2.34571	3.68541	0.678578	1.00575	0.444909	4.18e-07	-1.92282	down	--	--	Molecular Function: transcription factor activity, sequence-specific DNA binding (GO:0003700);; Cellular Component: nucleus (GO:0005634);; Cellular Component: host cell nucleus (GO:0042025);; Molecular Function: sequence-specific DNA binding (GO:0043565);;	K09419|5.6e-160|dosa:Os01t0625300-01|K09419 heat shock transcription factor, other eukaryote | (RefSeq) Os01g0625300, HEAT_STRESS_TRANSCRIPTION_FACTOR_C1A, HSFC1A; Similar to Heat shock transcription factor 31 (Fragment).	--	[K]	Transcription	HSF-type DNA-binding	Heat stress transcription factor C-1a OS=Oryza sativa subsp. japonica OX=39947 GN=HSFC1A PE=2 SV=2	K	Transcription	heat stress transcription factor C-1a [Oryza sativa Japonica Group]
LOC_Os03g21060	514	622	509	149	264	141	6.11003	9.39008	7.88106	2.27753	4.36646	2.31888	2.42e-05	-1.23517	down	--	--	Molecular Function: DNA binding (GO:0003677);; Cellular Component: nucleus (GO:0005634);; Biological Process: regulation of transcription, DNA-templated (GO:0006355);;	K00521|3.7e-38|cmos:111447866|K00521 ferric-chelate reductase [EC:1.16.1.7] | (RefSeq) ferric reduction oxidase 7, chloroplastic-like	--	--	--	No apical meristem (NAM) protein	NAC transcription factor NAM-B1 OS=Hordeum vulgare subsp. spontaneum OX=77009 GN=NAM-B1 PE=4 SV=1	K	Transcription	NAC transcription factor 47 [Oryza sativa Japonica Group]
LOC_Os06g04870	109	74	108	23	35	24	1.54478	1.32308	2.00037	0.423289	0.683148	0.46572	0.000639174	-1.46521	down	--	--	Cellular Component: nucleus (GO:0005634);; Biological Process: regulation of transcription, DNA-templated (GO:0006355);; Molecular Function: sequence-specific DNA binding (GO:0043565);;	K09338|5.7e-127|dosa:Os06t0140700-01|K09338 homeobox-leucine zipper protein | (RefSeq) Os06g0140700, HOX2, HOMEOBOX_GENE_2; Similar to Homeodomain leucine zipper protein (Fragment).	--	[K]	Transcription	Homeodomain	Homeobox-leucine zipper protein HOX2 OS=Oryza sativa subsp. indica OX=39946 GN=HOX2 PE=1 SV=1	K	Transcription	homeobox-leucine zipper protein HOX2 [Oryza sativa Japonica Group]
LOC_Os09g37710	3240	2475	1866	481	447	457	20.1332	19.5686	15.1427	3.84235	3.87169	3.93591	1.33e-35	-2.05742	down	--	--	Molecular Function: molecular_function (GO:0003674);; Molecular Function: transcription factor activity, sequence-specific DNA binding (GO:0003700);; Molecular Function: protein binding (GO:0005515);; Biological Process: regulation of transcription, DNA-templated (GO:0006355);; Biological Process: biological_process (GO:0008150);; Biological Process: regulation of biosynthetic process (GO:0009889…	K14494|8.2e-19|pop:18106830|K14494 DELLA protein | (RefSeq) uncharacterized protein LOC18106830	Plant hormone signal transduction (ko04075)	--	--	RWP-RK domain	Protein NLP1 OS=Oryza sativa subsp. japonica OX=39947 GN=NLP1 PE=2 SV=1	K	Transcription	protein NLP1-like isoform X2 [Oryza sativa Japonica Group]
LOC_Os02g02820	90	70	42	21	21	14	0.907066	0.897483	0.545463	0.266776	0.29268	0.18689	0.00703097	-1.45484	down	--	--	Molecular Function: protein dimerization activity (GO:0046983);;	K16190|3.2e-104|bdi:100843665|K16190 glucuronokinase [EC:2.7.1.43] | (RefSeq) transcription factor TDR	Pentose and glucuronate interconversions (ko00040);; Ascorbate and aldarate metabolism (ko00053);; Amino sugar and nucleotide sugar metabolism (ko00520)	--	--	bHLH-MYC and R2R3-MYB transcription factors N-terminal	Transcription factor TDR OS=Oryza sativa subsp. japonica OX=39947 GN=TDR PE=1 SV=1	K	Transcription	transcription factor TDR [Oryza sativa Japonica Group]
LOC_Os08g10080	2811	2292	1834	508	616	459	46.9212	48.5275	39.8649	10.9491	14.3354	10.601	1.95e-31	-1.75296	down	--	--	Molecular Function: DNA binding (GO:0003677);; Cellular Component: nucleus (GO:0005634);; Biological Process: regulation of transcription, DNA-templated (GO:0006355);;	K00521|1.4e-29|cmos:111447866|K00521 ferric-chelate reductase [EC:1.16.1.7] | (RefSeq) ferric reduction oxidase 7, chloroplastic-like	--	--	--	No apical meristem (NAM) protein	NAC domain-containing protein 21/22 OS=Arabidopsis thaliana OX=3702 GN=NAC021 PE=1 SV=2	K	Transcription	NAC domain-containing protein 21/22 isoform X1 [Oryza sativa Japonica Group]
LOC_Os10g35300	38	52	52	10	12	9	0.544236	0.990048	0.958836	0.16792	0.228347	0.162526	0.00350748	-1.8601	down	--	--	Molecular Function: DNA binding (GO:0003677);; Cellular Component: nucleus (GO:0005634);; Biological Process: regulation of transcription, DNA-templated (GO:0006355);;	K20043|2.5e-17|aip:107640400|K20043 clathrin coat assembly protein AP180 | (RefSeq) putative clathrin assembly protein At5g35200	--	--	--	Dof domain, zinc finger	Dof zinc finger protein DOF4.1 OS=Arabidopsis thaliana OX=3702 GN=DOF4.1 PE=2 SV=2	B	Chromatin structure and dynamics	hypothetical protein OsI_34176 [Oryza sativa Indica Group]
LOC_Os06g10880	175	126	143	47	72	43	2.12268	1.93281	2.26422	0.73217	1.22262	0.71729	0.00145442	-1.08689	down	--	--	Molecular Function: transcription factor activity, sequence-specific DNA binding (GO:0003700);; Cellular Component: nucleus (GO:0005634);; Biological Process: response to water deprivation (GO:0009414);; Biological Process: response to salt stress (GO:0009651);; Biological Process: positive regulation of abscisic acid-activated signaling pathway (GO:0009789);; Molecular Function: sequence-specifi…	K14432|5.9e-143|dosa:Os06t0211200-01|K14432 ABA responsive element binding factor | (RefSeq) Os06g0211200; Similar to Abscisic acid responsive elements-binding factor (ABA-responsive element binding protein 1) (AREB1).	Plant hormone signal transduction (ko04075)	--	--	bZIP transcription factor	bZIP transcription factor 46 OS=Oryza sativa subsp. japonica OX=39947 GN=BZIP46 PE=1 SV=1	K	Transcription	hypothetical protein DAI22_06g076800 [Oryza sativa Japonica Group]
LOC_Os05g51160	855	509	946	87	201	99	14.6849	11.0786	21.1773	1.8912	4.81016	2.32481	3.07e-11	-2.23396	down	--	--	Molecular Function: DNA binding (GO:0003677);; Cellular Component: nucleus (GO:0005634);;	K08869|2.1e-21|cre:CHLREDRAFT_165812|K08869 aarF domain-containing kinase | (RefSeq) predicted protein	--	--	--	Myb-like DNA-binding domain	Transcription factor KUA1 OS=Arabidopsis thaliana OX=3702 GN=KUA1 PE=1 SV=1	K	Transcription	transcription factor MYBS3-like [Oryza sativa Japonica Group]
LOC_Os04g54474	1373	1041	1154	226	303	283	15.1027	14.4071	16.2845	3.35007	4.76827	4.425	1.01e-30	-1.76541	down	--	--	Molecular Function: transcription factor activity, sequence-specific DNA binding (GO:0003700);; Biological Process: transcription, DNA-templated (GO:0006351);; Molecular Function: sequence-specific DNA binding (GO:0043565);;	K14431|6.0e-222|dosa:Os04t0637000-01|K14431 transcription factor TGA | (RefSeq) Os04g0637000; Similar to BZIP transcription factor bZIP52.	Plant hormone signal transduction (ko04075)	--	--	Seed dormancy control	Transcription factor TGAL6 OS=Oryza sativa subsp. japonica OX=39947 GN=TGAL6 PE=2 SV=1	K	Transcription	transcription factor TGAL6 isoform X1 [Oryza sativa Japonica Group]
LOC_Os12g41860	470	402	399	143	152	134	3.2731	3.54962	3.61269	1.28182	1.46749	1.28931	4.26e-10	-1.19673	down	--	--	Molecular Function: DNA binding (GO:0003677);; Cellular Component: nucleus (GO:0005634);; Molecular Function: lipid binding (GO:0008289);;	K09338|0.0e+00|dosa:Os12t0612700-01|K09338 homeobox-leucine zipper protein | (RefSeq) Os12g0612700, HOMEOBOX_GENE_33, HOX33, HOMEODOMAIN_CONTAINING_PROTEIN_3, OSHB3; Similar to HD-Zip protein (Homeodomain transcription factor) (ATHB-14) (Homeodomain-leucine zipper protein 14).	--	--	--	START domain	Homeobox-leucine zipper protein HOX33 OS=Oryza sativa subsp. indica OX=39946 GN=HOX33 PE=2 SV=2	K	Transcription	homeobox-leucine zipper protein HOX33 [Oryza sativa Japonica Group]
LOC_Os08g14880	396	93	333	30	39	14	3.17049	0.644405	3.45476	0.203137	0.284005	0.102939	7.29e-08	-2.91357	down	--	--	Cellular Component: nucleus (GO:0005634);; Biological Process: regulation of transcription, DNA-templated (GO:0006355);; Molecular Function: zinc ion binding (GO:0008270);;	K17604|2.9e-44|sita:101774527|K17604 zinc finger SWIM domain-containing protein 3 | (RefSeq) protein FAR1-RELATED SEQUENCE 5-like	--	--	--	FAR1 DNA-binding domain	--	S	Function unknown	hypothetical protein DAI22_08g083600 [Oryza sativa Japonica Group]
LOC_Os01g63460	761	589	429	78	139	71	8.3568	8.19692	6.13471	1.09578	2.12335	1.07915	2.03e-16	-2.25119	down	--	--	Molecular Function: DNA binding (GO:0003677);; Cellular Component: nucleus (GO:0005634);;	K08869|3.0e-32|cre:CHLREDRAFT_165812|K08869 aarF domain-containing kinase | (RefSeq) predicted protein	--	[O]	Posttranslational modification, protein turnover, chaperones	Myb-like DNA-binding domain	Transcription factor DIVARICATA OS=Antirrhinum majus OX=4151 GN=DIVARICATA PE=2 SV=1	K	Transcription	transcription factor DIVARICATA [Oryza sativa Japonica Group]
LOC_Os01g19970	138	82	206	38	24	33	2.32222	1.758	4.53174	0.815914	0.544678	0.759885	0.000356291	-1.80199	down	--	--	Molecular Function: DNA binding (GO:0003677);; Cellular Component: nucleus (GO:0005634);;	K09422|6.0e-148|dosa:Os01t0305900-01|K09422 transcription factor MYB, plant | (RefSeq) Os01g0305900; Similar to R2R3 Myb transcription factor MYB-IF35.	--	[K]	Transcription	Myb-like DNA-binding domain	Myb-related protein P OS=Zea mays OX=4577 GN=P PE=2 SV=1	--	--	myb-related protein P [Oryza sativa Japonica Group]
LOC_Os06g35900	300	263	303	107	133	93	3.82279	4.25369	5.03583	1.75415	2.36303	1.63507	7.38e-05	-1.02159	down	--	--	Molecular Function: transcription factor activity, sequence-specific DNA binding (GO:0003700);; Biological Process: transcription, DNA-templated (GO:0006351);; Biological Process: brassinosteroid mediated signaling pathway (GO:0009742);;	K14503|9.0e-44|nnu:104595761|K14503 brassinosteroid resistant 1/2 | (RefSeq) BES1/BZR1 homolog protein 2	Plant hormone signal transduction (ko04075)	--	--	BES1/BZR1 plant transcription factor, N-terminal	Protein BZR1 homolog 3 OS=Oryza sativa subsp. japonica OX=39947 GN=BZR3 PE=1 SV=1	K	Transcription	protein BZR1 homolog 3 [Oryza sativa Japonica Group]
