# Supplementary material for: Physiological, Cytological, and Transcriptomic Analysis of Magnesium Protoporphyrin IX Methyltransferase Mutant Reveal Complex Genetic Regulatory Network Linking Chlorophyll Synthesis and Chloroplast Development in Rice
Source: Plants (Basel). 2023 Nov 6;12(21):3785. doi: 10.3390/plants12213785 (PMC10649015; doi:10.3390/plants12213785)
Supplement: Supplementary file 1 [file plants-12-03785-s001.zip › Table S9.xlsx]

## Sheet: Sheet1
Table S9 The potential regulatory roles between transcription factors with DEGs
TF	Target	Involved in	Organ	Method	Position	Strand	Sequence	DistanceToTSS	P-value	Correlation	GO_annotation
LOC_Os05g37730	LOC_Os01g01030	Chloroplast development	-	motif	Chr1:12544-12564	-	AAGGAAAAAGATAAAGATACT	-84	1.53e-06	-	Molecular Function: copper ion binding (GO:0005507);; Molecular Function: oxidoreductase activity (GO:0016491);;
	LOC_Os01g01890		-	motif	Chr1:483579-483599	-	TTATTAGAGGATAAAAATAAA	-286	4.69e-06	-	--
	LOC_Os01g02290	Signal Pathway	-	motif	Chr1:723412-723432	-	AAAGAATTAGATAATATTGCT	-95	2.38e-06	-	Molecular Function: protein kinase activity (GO:0004672);; Molecular Function: ATP binding (GO:0005524);;
	LOC_Os01g03020		-	FunTFBS	Chr1:1155172-1155192	+	CGAGTTTAGGATAAGGTTTCG	-78	7.1e-06	0.5388	Molecular Function: aminoacyl-tRNA editing activity (GO:0002161);; Molecular Function: leucine-tRNA ligase activity (GO:0004823);; Molecular Function: ATP binding (GO:0005524);; Cellular Component: mitochondrion (GO:0005739);; Biological Process: leucyl-tRNA aminoacylation (GO:0006429);; Cellular Component: Chloroplast development stroma (GO:0009570);; Biological Process: embryo development endin…
	LOC_Os01g10070		-	motif	Chr1:5256355-5256375	-	TATTCTACGGATAAGGATGAA	-259	9.33e-06	-	Cellular Component: integral component of membrane (GO:0016021);;
	LOC_Os01g11020		-	motif	Chr1:5883943-5883963	-	AGAAGATAAGATAAGAGAGAG	-43	9.2e-06	-	--
	LOC_Os01g12270		-	motif	Chr1:6704954-6704974	-	CTTGAATAGGATAAGGTTAAA	-288	5.06e-07	-	--
	LOC_Os01g25484	Pigment Metabolism	-	motif	Chr1:14446662-14446682	+	AAGGAAAAGGATAAAATTGGA	-228	6.98e-07	-	Molecular Function: oxidoreductase activity (GO:0016491);; Molecular Function: heme binding (GO:0020037);; Molecular Function: iron-sulfur cluster binding (GO:0051536);;
	LOC_Os01g28989		-	motif	Chr1:16232079-16232099,Chr1:16232117-16232137	-,-	TATTATATGGATAAGAAGCAA,GAGGGAGAGGATAAGGTTTGG	-21,0	5.72e-06,2e-06	-	--
	LOC_Os01g38229		-	motif	Chr1:21414845-21414865	+	TAATAAAAAGATAAACTTAAG	-130	5.72e-06	-	Molecular Function: peptidyl-prolyl cis-trans isomerase activity (GO:0003755);;
	LOC_Os01g44210	Chloroplast development	-	motif	Chr1:25351872-25351892	+	GATAATCAAGATAAGATTTGT	-322	9.67e-06	-	Molecular Function: structural constituent of ribosome (GO:0003735);; Cellular Component: ribosome (GO:0005840);; Biological Process: translation (GO:0006412);;
	LOC_Os01g54540	Chloroplast development	-	motif	Chr1:31367017-31367037	-	AGCAGAGCGGATAAGAAGGGG	2	6.09e-06	-	Molecular Function: structural constituent of ribosome (GO:0003735);; Cellular Component: ribosome (GO:0005840);; Biological Process: translation (GO:0006412);;
	LOC_Os01g55670		-	motif	Chr1:32072227-32072247	-	CACAATGTGGATAAATTTGAT	-144	1.87e-06	-	--
	LOC_Os01g67570	Chloroplast development	-	motif	Chr1:39275036-39275056	+	ACAGGAGAGGATAAGGCAGGT	-40	7.71e-06	-	Molecular Function: nucleic acid binding (GO:0003676);; Cellular Component: Chloroplast development (GO:0009507);; Cellular Component: plastid chromosome (GO:0009508);;
	LOC_Os01g70410	Signal Pathway	-	motif	Chr1:40790957-40790977	-	AAATTTGATGATAAGAATGTA	-345	6.73e-06	-	Molecular Function: protein kinase activity (GO:0004672);; Molecular Function: ATP binding (GO:0005524);; Cellular Component: integral component of membrane (GO:0016021);;
	LOC_Os01g71540		-	motif	Chr1:41439008-41439028	+	GTAAAAATAGATAATTTTAAA	-267	8.93e-06	-	Cellular Component: integral component of membrane (GO:0016021);;
	LOC_Os01g71590		-	motif	Chr1:41469980-41470000	+	GTAAAAATAGATAATTTTAAA	-275	8.93e-06	-	Cellular Component: integral component of membrane (GO:0016021);;
	LOC_Os02g07160		-	motif	Chr2:3680305-3680325	+	AAAATAAAAGATAATTATATT	-350	1.29e-06	-	Molecular Function: 4-hydroxyphenylpyruvate dioxygenase activity (GO:0003868);; Biological Process: aromatic amino acid family metabolic process (GO:0009072);; Molecular Function: metal ion binding (GO:0046872);;
	LOC_Os02g17360	Chloroplast development	-	FunTFBS	Chr2:9985879-9985899	+	AGCGAACAGGATAAGGTTCTG	8	5.2e-06	0.5352	--
	LOC_Os02g37654		-	motif	Chr2:22733632-22733652	-	AACTAAATAGATAATAATATT	-380	5.12e-06	-	Biological Process: lipid metabolic process (GO:0006629);; Molecular Function: O-acyltransferase activity (GO:0008374);;
	LOC_Os02g44820		-	motif	Chr2:27138249-27138269	-	CAAGAATTGGATAAGCTCGAT	45	2.02e-06	-	--
	LOC_Os02g44990		-	motif	Chr2:27248770-27248790	-	TGGTGATAGGATAAGGATCGA	73	3.39e-06	-	Molecular Function: protein binding (GO:0005515);;
	LOC_Os02g50280	Chloroplast development	-	motif	Chr2:30698828-30698848,Chr2:30698834-30698854	+,+	TTGAATCTAGATAAGGATAAG,CTAGATAAGGATAAGGTTATG	-142,-136	1.06e-06,1.21e-06	-	--
	LOC_Os03g03990	Chloroplast development	-	motif	Chr3:1818912-1818932	+	GGAGAAGAGGATAAGGTGATG	-57	7.77e-06	-	Cellular Component: Chloroplast development thylakoid membrane (GO:0009535);; Biological Process: response to high light intensity (GO:0009644);; Cellular Component: Chloroplast development envelope (GO:0009941);; Molecular Function: protein binding, bridging (GO:0030674);; Molecular Function: identical protein binding (GO:0042802);; Biological Process: protein import into Chloroplast development…
	LOC_Os03g10650		-	motif	Chr3:5444575-5444595	+	AAAGTTATAGATAATAAAATA	-320	7.32e-06	-	Cellular Component: host cell nucleus (GO:0042025);;
	LOC_Os03g55670		-	FunTFBS	Chr3:31696881-31696901	+	CACGAAACGGATAAGGATTGG	-123	1.72e-06	0.5638	Biological Process: pollen tube guidance (GO:0010183);; Molecular Function: mediator complex binding (GO:0036033);;
	LOC_Os03g55970	Chloroplast development	-	motif	Chr3:31863867-31863887	+	AGGATAGTAGATAAACATGTA	-466	7.88e-06	-	Cellular Component: integral component of membrane (GO:0016021);;
	LOC_Os03g59640	Pigment Metabolism	-	motif	Chr3:33954757-33954777	+	AAAAATTAAGATATGATTAGG	-421	7.1e-06	-	Molecular Function: ATP binding (GO:0005524);; Cellular Component: Chloroplast development thylakoid (GO:0009534);; Cellular Component: Chloroplast development stroma (GO:0009570);; Biological Process: photosynthesis (GO:0015979);; Biological Process: chlorophyll biosynthetic process (GO:0015995);; Molecular Function: magnesium chelatase activity (GO:0016851);;
	LOC_Os03g60190	Signal Pathway	-	motif	Chr3:34234526-34234546	-	TTATTTCAGGATAATGATAAT	80	7.48e-06	-	Biological Process: oxidation-reduction process (GO:0055114);;
	LOC_Os04g05010	Chloroplast development	-	motif	Chr4:2429884-2429904	-	TCTTTATAAGATAATGATGAG	-380	6e-06	-	--
	LOC_Os04g12140		-	motif	Chr4:6683261-6683281	+	AACAAACAGGATAAGCATATG	-200	1.67e-07	-	--
	LOC_Os04g12690	Hormone regulatory pathways	-	motif	Chr4:7028159-7028179	-	CATGCAAAAGATAAGGATCAG	-44	3.69e-06	-	Molecular Function: UDP-glycosyltransferase activity (GO:0008194);;
	LOC_Os04g51300	Pigment Metabolism	-	motif	Chr4:30385184-30385204	+	ATAGATCTGGATAAGTATCTA	-308	2.45e-06	-	Molecular Function: peroxidase activity (GO:0004601);; Biological Process: response to oxidative stress (GO:0006979);; Molecular Function: heme binding (GO:0020037);;
	LOC_Os04g58410		-	FunTFBS	Chr4:34751348-34751368	-	AAAATATTAGATCATGATGAG	-130	4.35e-06	0.5224	Molecular Function: endonuclease activity (GO:0004519);; Molecular Function: ATP binding (GO:0005524);; Biological Process: mismatch repair (GO:0006298);; Molecular Function: ATPase activity (GO:0016887);; Molecular Function: mismatched DNA binding (GO:0030983);; Biological Process: negative regulation of DNA recombination (GO:0045910);;
	LOC_Os05g01520		-	motif	Chr5:311403-311423	-	CTAGAACAGGATAAGGATACG	-271	8.73e-07	-	Molecular Function: mRNA binding (GO:0003729);; Cellular Component: cytoplasm (GO:0005737);; Biological Process: mRNA destabilization (GO:0061157);;
	LOC_Os05g05950		-	motif	Chr5:2978001-2978021	+	GGAGGAGAGGATAAGGTGAGG	30	4.76e-06	-	Molecular Function: GTP binding (GO:0005525);; Molecular Function: hydrolase activity, acting on acid anhydrides (GO:0016817);;
	LOC_Os05g06920	Chloroplast development	-	FunTFBS	Chr5:3626320-3626340	+	AAAAAAAAAGATAATGTGAAA	-54	2.61e-06	0.5236	Molecular Function: calcium ion binding (GO:0005509);; Molecular Function: GTP diphosphokinase activity (GO:0008728);; Biological Process: guanosine tetraphosphate metabolic process (GO:0015969);;
	LOC_Os05g12481		-	motif	Chr5:7169607-7169627	+	TGTAGAGAGGATAAGGATGTG	-9	8.92e-07	-	--
	LOC_Os05g27780		-	motif	Chr5:16179657-16179677	+	GAAAATATGGATATGGATAGA	32	2.9e-06	-	--
	LOC_Os05g29710		-	motif	Chr5:17175731-17175751	-	GAGATAGAAGATAAGGAGGAG	29	8.29e-07	-	Cellular Component: integral component of membrane (GO:0016021);;
	LOC_Os05g44330	Chloroplast development	-	motif	Chr5:25796146-25796166	+	AAGGGATTGGATAAGTTTTTA	-131	2.45e-06	-	Cellular Component: cellular_component (GO:0005575);; Cellular Component: intracellular (GO:0005622);; Cellular Component: cell (GO:0005623);; Cellular Component: cytoplasm (GO:0005737);; Biological Process: organelle organization (GO:0006996);; Biological Process: biological_process (GO:0008150);; Cellular Component: Chloroplast development (GO:0009507);; Cellular Component: plastid (GO:0009536)…
	LOC_Os06g02120	Signal Pathway	-	motif	Chr6:634195-634215	-	AATGTTGTGGATAAATATTGT	-412	3.56e-06	-	Molecular Function: GTPase activity (GO:0003924);; Molecular Function: GTP binding (GO:0005525);; Biological Process: G-protein coupled receptor Signal Pathwaying pathway (GO:0007186);; Molecular Function: G-protein beta/gamma-subunit complex binding (GO:0031683);;
	LOC_Os06g02380	Chloroplast development	-	motif	Chr6:816465-816485	+	AGAGGAGAGGATAAGGCTGCG	49	3.22e-06	-	Molecular Function: ATP binding (GO:0005524);; Biological Process: protein folding (GO:0006457);; Biological Process: protein refolding (GO:0042026);;
	LOC_Os06g06080		-	motif	Chr6:2802767-2802787	+	AAATTTAAGGATAAAAATTTA	-216	5.2e-06	-	--
	LOC_Os06g20320	Chloroplast development	-	motif	Chr6:11676607-11676627	+	ATTATTATAGATAAATATATT	-326	9.13e-06	-	Molecular Function: peptidyl-prolyl cis-trans isomerase activity (GO:0003755);; Cellular Component: Chloroplast development stroma (GO:0009570);; Cellular Component: Chloroplast development envelope (GO:0009941);; Biological Process: protein transport (GO:0015031);; Molecular Function: ribosome binding (GO:0043022);; Biological Process: protein unfolding (GO:0043335);; Molecular Function: protein…
	LOC_Os06g23114		-	motif	Chr6:13476278-13476298	+	ACATTTTAGGATAAAAATAAT	-189	6.98e-07	-	Molecular Function: copper ion binding (GO:0005507);; Molecular Function: primary amine oxidase activity (GO:0008131);; Biological Process: amine metabolic process (GO:0009308);; Molecular Function: quinone binding (GO:0048038);;
	LOC_Os06g36890		-	motif	Chr6:21739882-21739902	+	AAAAGTGCAGATAAGTTGAAG	-44	4.8e-06	-	Molecular Function: mannosyltransferase activity (GO:0000030);; Cellular Component: endoplasmic reticulum (GO:0005783);; Biological Process: protein glycosylation (GO:0006486);; Cellular Component: integral component of membrane (GO:0016021);;
	LOC_Os06g43320	Pigment Metabolism	-	FunTFBS	Chr6:26034753-26034773	-	GGTATAACGGATAAGAATATT	-84	5.2e-06	0.5312	Molecular Function: monooxygenase activity (GO:0004497);; Molecular Function: iron ion binding (GO:0005506);; Cellular Component: integral component of membrane (GO:0016021);; Molecular Function: oxidoreductase activity, acting on paired donors, with incorporation or reduction of molecular oxygen (GO:0016705);; Molecular Function: heme binding (GO:0020037);;
	LOC_Os06g45340	Chloroplast development	-	motif	Chr6:27403747-27403767	+	GCAGAAACGGATAAGGTTCAA	1	3.47e-06	-	Molecular Function: peptidyl-prolyl cis-trans isomerase activity (GO:0003755);;
	LOC_Os06g45620		-	motif	Chr6:27621843-27621863	-	TATGGTACAGATAAGTATATA	-137	7.48e-06	-	Cellular Component: integral component of membrane (GO:0016021);;
	LOC_Os07g17560		-	motif	Chr7:10375065-10375085	+	TGAGAAGAGGATAAGATGGAG	12	4.88e-06	-	--
	LOC_Os07g38300	Chloroplast development	-	motif	Chr7:23003053-23003073,Chr7:23003386-23003406	-,-	GACGTTTTGGATAAGGTTGAG,ATTGGTGTGGATAAGGAAGCG	-307,6	7.08e-08,5.16e-06	-	Molecular Function: copper ion binding (GO:0005507);; Cellular Component: Chloroplast development stroma (GO:0009570);; Cellular Component: thylakoid (GO:0009579);; Biological Process: Chloroplast development organization (GO:0009658);; Biological Process: embryo development ending in seed dormancy (GO:0009793);; Biological Process: defense response to fungus, incompatible interaction (GO:0009817…
	LOC_Os07g41400		-	motif	Chr7:24805410-24805430,Chr7:24805476-24805496	-,+	ACATATATAGATAAAAAGAAG,ACAAATTTGGATAAAGAACTG	-124,-58	8.24e-06,4.54e-06	-	--
	LOC_Os07g43370		-	motif	Chr7:25968126-25968146	+	GAAGAAGAAGATAAACAGGGT	-446	9.26e-06	-	Molecular Function: oxidoreductase activity (GO:0016491);;
	LOC_Os07g46852		-	motif	Chr7:28004636-28004656	+	AATCATCCGGATAAGCATAAG	-202	8.43e-06	-	--
	LOC_Os07g46950		-	motif	Chr7:28060926-28060946	-	ATCGTTTTAGATAAGGATACG	-430	1.27e-06	-
	LOC_Os08g05620	Pigment Metabolism	-	motif	Chr8:3007118-3007138	+	AACAAAATGGATAAACAAATT	-103	5.46e-06	-	Molecular Function: monooxygenase activity (GO:0004497);; Molecular Function: iron ion binding (GO:0005506);; Molecular Function: oxidoreductase activity, acting on paired donors, with incorporation or reduction of molecular oxygen (GO:0016705);; Molecular Function: heme binding (GO:0020037);;
	LOC_Os08g07774	Signal Pathway	-	motif	Chr8:4352494-4352514,Chr8:4352664-4352684,Chr8:4352698-4352718	+,+,+	GAGGTTTAGGATAATAATTGT,GAGGTTTAGGATAATAATTGT,AAGGTTTAGGATAACAATTGT	-293,-123,-89	5.41e-06,5.41e-06,5.	-	Molecular Function: ADP binding (GO:0043531);;
	LOC_Os08g08360		-	motif	Chr8:4817741-4817761	+	TGGAGATAAGATAAGATTGAT	-135	2.9e-06	-	Cellular Component: integral component of membrane (GO:0016021);;
	LOC_Os08g09230	Chloroplast development	-	motif	Chr8:5351919-5351939	+	ATAAAAAAAGATAAGAAAAAA	-166	1.41e-06	-	Molecular Function: starch binding (GO:2001070);;
	LOC_Os08g14190		-	motif	Chr8:8475813-8475833	-	AAGAATCCGGATAAGAATATT	-224	7.37e-07	-	Molecular Function: sulfotransferase activity (GO:0008146);;
	LOC_Os08g14880		-	motif	Chr8:8966221-8966241	-	GTGAGAGAGGATAAGAATGAA	-56	4.73e-07	-	Cellular Component: nucleus (GO:0005634);; Biological Process: regulation of transcription, DNA-templated (GO:0006355);; Molecular Function: zinc ion binding (GO:0008270);;
	LOC_Os09g12300	Signal Pathway	-	motif	Chr9:7017098-7017118	+	ATAAATCTGGATAATAATATG	-391	1.77e-06	-	Molecular Function: protein serine/threonine kinase activity (GO:0004674);;
	LOC_Os09g30466	Chloroplast development	-	motif	Chr9:18569164-18569184	-	CAATTTTAGGATAAGACAGGG	-39	8.06e-06	-	Molecular Function: 3'-tRNA processing endoribonuclease activity (GO:0042781);;
	LOC_Os10g17260	Pigment Metabolism	-	motif	Chr10:8678812-8678832	+	AATGAAATGGATAAGTTTTTT	-478	3.27e-06	-	Molecular Function: monooxygenase activity (GO:0004497);; Molecular Function: iron ion binding (GO:0005506);; Cellular Component: integral component of membrane (GO:0016021);; Molecular Function: oxidoreductase activity, acting on paired donors, with incorporation or reduction of molecular oxygen (GO:0016705);; Molecular Function: heme binding (GO:0020037);;
	LOC_Os10g22630		-	motif	Chr10:11758025-11758045,Chr10:11758069-11758089	-,-	TTGGGAGAGGATAAGGATCGA,AGAGAAGAGGATAAGGATAAG	-24,0	2.75e-06,1.07e-08	-	--
	LOC_Os10g28200		-	motif	Chr10:14639854-14639874	+	CAAGGATATGATAATGATAAA	-152	3.47e-06	-	Molecular Function: GDP-mannose 3,5-epimerase activity (GO:0047918);; Molecular Function: NAD binding (GO:0051287);;
	LOC_Os10g32540	Chloroplast development	-	motif	Chr10:17039989-17040009	-	GGGTTTTTGGATAAGGATACT	-33	3.5e-06	-	Molecular Function: molecular_function (GO:0003674);; Molecular Function: nucleic acid binding (GO:0003676);; Molecular Function: RNA binding (GO:0003723);; Molecular Function: catalytic activity (GO:0003824);; Molecular Function: nuclease activity (GO:0004518);; Molecular Function: endonuclease activity (GO:0004519);; Molecular Function: binding (GO:0005488);; Cellular Component: cellular_compon…
	LOC_Os10g33990		-	motif	Chr10:18130287-18130307	+	TGTGAAGTGGATAAGGGTGGG	-152	5.95e-06	-	--
	LOC_Os10g41550	Chloroplast development	-	motif	Chr10:22327930-22327950	-	AAAATAATGGATAAGGCCATT	-265	5.59e-06	-	Biological Process: maltose biosynthetic process (GO:0000024);; Biological Process: starch catabolic process (GO:0005983);; Biological Process: response to cold (GO:0009409);; Cellular Component: Chloroplast development stroma (GO:0009570);; Molecular Function: beta-amylase activity (GO:0016161);; Molecular Function: amylopectin maltohydrolase activity (GO:0102229);;
	LOC_Os10g42020		-	motif	Chr10:22587368-22587388	-	TAATTAAAGGATAAAGAGCAA	-448	8.3e-06	-	--
	LOC_Os11g29500		-	motif	Chr11:17116747-17116767	+	GAAGGAGTGGATAAGGAGTGG	0	1.72e-06	-	Cellular Component: integral component of membrane (GO:0016021);;
	LOC_Os12g03200		-	motif	Chr12:1225228-1225248	+	AAAAAATTAGATAAAATTTTG	-194	3.41e-06	-	Molecular Function: antiporter activity (GO:0015297);; Cellular Component: integral component of membrane (GO:0016021);; Molecular Function: xenobiotic transporter activity (GO:0042910);;
	LOC_Os12g24310		-	motif	Chr12:13874859-13874879,Chr12:13874880-13874900	-,-	AGAGGAGAAGATAAGGATGCG,GGTGGAAAGGATAAGGATGGT	-302,-281	6.69e-07,5.3e-07	-	--
	LOC_Os12g37610		-	FunTFBS	Chr12:23099449-23099469	+	AGAGAAGAGGATAAGATGGAA	-82	2.08e-06	0.5508	Molecular Function: structural constituent of ribosome (GO:0003735);; Cellular Component: ribosome (GO:0005840);; Biological Process: translation (GO:0006412);; Molecular Function: rRNA binding (GO:0019843);;
	LOC_Os12g44060		-	motif	Chr12:27324392-27324412	+	ACTGGAACAGATAAGTATCAA	-192	6.33e-06	-	Cellular Component: membrane (GO:0016020);; Cellular Component: integral component of membrane (GO:0016021);;
LOC_Os05g04820	LOC_Os01g01940		-	motif	Chr1:510594-510608	-	CCCACCAACCAGTCA	-144	5.63e-06	-	--
	LOC_Os01g16310		-	motif	Chr1:9245431-9245445	+	CCCACCAACCAAACA	-132	9.2e-07	-	Molecular Function: hydrolase activity, hydrolyzing O-glycosyl compounds (GO:0004553);; Biological Process: carbohydrate metabolic process (GO:0005975);; Molecular Function: carbohydrate binding (GO:0030246);;
	LOC_Os01g19940		-	motif	Chr1:11316656-11316670	+	CTCACCAACCTCCTC	55	8.74e-07	-	--
	LOC_Os01g43580		-	motif	Chr1:24958220-24958234	+	TCCACCTAACACAAA	-277	5.44e-06	-	Molecular Function: microtubule motor activity (GO:0003777);; Molecular Function: ATP binding (GO:0005524);; Cellular Component: nucleus (GO:0005634);; Cellular Component: microtubule (GO:0005874);; Cellular Component: plasma membrane (GO:0005886);; Biological Process: microtubule-based movement (GO:0007018);; Molecular Function: microtubule binding (GO:0008017);; Biological Process: regulation o…
	LOC_Os01g59740		-	motif	Chr1:34559938-34559952,Chr1:34559891-34559905	-,-	CCCACCAAACACCTT,TACACCAACCAACCA	-3,30	5.11e-06,5e-06	-	Cellular Component: integral component of membrane (GO:0016021);;
	LOC_Os01g59970		-	motif	Chr1:34676446-34676460	-	CCCACCCACCCACAC	-261	8.46e-06	-	--
	LOC_Os01g61510		-	motif	Chr1:35588513-35588527	-	TCCACCAACCGCCGC	-136	5.36e-07	-	Cellular Component: integral component of plasma membrane (GO:0005887);; Molecular Function: ammonium transmembrane transporter activity (GO:0008519);;
	LOC_Os01g63230	Hormone regulatory pathways	-	motif	Chr1:36648278-36648292	-	CTCACCAACCAACCA	-260	1.66e-06	-	Biological Process: fucose metabolic process (GO:0006004);; Molecular Function: transferase activity, transferring glycosyl groups (GO:0016757);;
	LOC_Os01g67330		-	motif	Chr1:39084615-39084629	-	TTCACCCACCAAAAA	-452	5.44e-06	-	Cellular Component: Golgi membrane (GO:0000139);; Molecular Function: pyrimidine nucleotide-sugar transmembrane transporter activity (GO:0015165);; Cellular Component: integral component of membrane (GO:0016021);;
	LOC_Os02g08150		-	motif	Chr2:4314822-4314836	+	CCCACCTACCAATCC	-439	3.14e-07	-	Cellular Component: nucleus (GO:0005634);; Molecular Function: zinc ion binding (GO:0008270);;
	LOC_Os02g10780		-	motif	Chr2:5706455-5706469	+	TGCACCTACCATTTC	-167	7.84e-06	-	Biological Process: cellular response to phosphate starvation (GO:0016036);;
	LOC_Os02g16270	Signal Pathway	-	motif	Chr2:9257808-9257822	+	CTTACCAACCACAAA	-176	2.28e-06	-	Molecular Function: ADP binding (GO:0043531);;
	LOC_Os02g18450	Chloroplast development	-	motif	Chr2:10739032-10739046	-	TTCAACTACCATCCT	-405	8.6e-06	-	Molecular Function: GTPase activity (GO:0003924);; Molecular Function: GTP binding (GO:0005525);;
	LOC_Os02g34990	Signal Pathway	-	motif	Chr2:20985685-20985699	+	CGCAACAACCACCGC	-224	9.1e-06	-	Molecular Function: molecular_function (GO:0003674);; Molecular Function: binding (GO:0005488);; Cellular Component: cellular_component (GO:0005575);; Cellular Component: intracellular (GO:0005622);; Cellular Component: cell (GO:0005623);; Cellular Component: cytoplasm (GO:0005737);; Cellular Component: cytosol (GO:0005829);; Molecular Function: amino acid binding (GO:0016597);; Molecular Functio…
	LOC_Os02g36830		-	motif	Chr2:22215099-22215113	+	TATACCAACCAACAC	42	4.16e-06	-	Molecular Function: UDP-glycosyltransferase activity (GO:0008194);;
	LOC_Os02g43290	Signal Pathway	-	motif	Chr2:26092115-26092129	-	CCCACCCACCTAAAA	58	9.8e-06	-	Molecular Function: protein kinase activity (GO:0004672);; Molecular Function: ATP binding (GO:0005524);;
	LOC_Os03g02514		-	motif	Chr3:922356-922370	+	ACCACCAACCAACGC	-314	4e-06	-	Molecular Function: hydrolase activity (GO:0016787);;
	LOC_Os03g03600		-	motif	Chr3:1579321-1579335	+	CTCACCAACCACCAC	5	2.87e-08	-	Cellular Component: anchored component of plasma membrane (GO:0046658);;
	LOC_Os03g08080	Chloroplast development	-	motif	Chr3:4129672-4129686	+	CCCACCCACCACCTC	19	5.57e-08	-	Cellular Component: membrane (GO:0016020);;
	LOC_Os03g22720		-	motif	Chr3:13124844-13124858	-	TCCACCTACCTCCAC	-348	9.23e-08	-	--
	LOC_Os03g27880		-	motif	Chr3:16018748-16018762	-	ACCAACAACCACCCA	-9	6.74e-06	-	Molecular Function: zinc ion binding (GO:0008270);;
	LOC_Os03g49350		-	motif	Chr3:28091155-28091169	-	TTCACCTACCACATA	-442	7.49e-07	-	Molecular Function: oxidoreductase activity, acting on single donors with incorporation of molecular oxygen, incorporation of two atoms of oxygen (GO:0016702);; Biological Process: oxylipin biosynthetic process (GO:0031408);; Molecular Function: metal ion binding (GO:0046872);;
	LOC_Os03g56930		-	motif	Chr3:32422724-32422738	+	TATACCAACCACCAC	-465	1.15e-06	-	--
	LOC_Os03g57460		-	motif	Chr3:32760770-32760784,Chr3:32760544-32760558	-,-	CCCACCAACCACGGA,ACCACCCACCTCCTC	-135,77	8.46e-06,6.25e-06	-	--
	LOC_Os03g60340		-	FunTFBS	Chr3:34314860-34314874	+	CCCAACAACCGCACC	-58	2.28e-06	0.6609	Cellular Component: Golgi apparatus (GO:0005794);; Molecular Function: O-acetyltransferase activity (GO:0016413);;
	LOC_Os04g05010	Chloroplast development	-	motif	Chr4:2429652-2429666	-	ACCAACAACCAACCC	-148	7.02e-06	-	--
	LOC_Os04g33500	Signal Pathway	-	motif	Chr4:20262027-20262041	-	CTCACCTACCGCATC	-463	1.17e-06	-	Molecular Function: protein kinase activity (GO:0004672);; Molecular Function: ATP binding (GO:0005524);;
	LOC_Os04g35080	Signal Pathway	-	motif	Chr4:21322592-21322606,Chr4:21323104-21323118	+,+	CTCACCCACCGCAGC,ACCACCAACCACCCA	-440,58	7.69e-06,1.27e-06	-	Molecular Function: protein kinase activity (GO:0004672);; Molecular Function: ATP binding (GO:0005524);; Cellular Component: integral component of membrane (GO:0016021);;
	LOC_Os04g36800	Chloroplast development	-	motif	Chr4:22221439-22221453	+	CTCACCTACCACCGA	-94	1.17e-06	-	Molecular Function: 3-oxoacyl-[acyl-carrier-protein] synthase activity (GO:0004315);; Cellular Component: mitochondrion (GO:0005739);; Biological Process: fatty acid biosynthetic process (GO:0006633);;
	LOC_Os04g42134		-	motif	Chr4:24945390-24945404	-	CCCACCCACCCCCTC	-168	4e-06	-	Biological Process: cell cycle (GO:0007049);;
	LOC_Os04g49650		-	motif	Chr4:29607612-29607626	+	TTTACCTACCTCAAC	-438	3.29e-06	-	--
	LOC_Os04g55670		-	FunTFBS	Chr4:33140440-33140454	-	TTCACCAACCAAAGT	-177	7.02e-06	0.5597	Cellular Component: Golgi membrane (GO:0000139);; Molecular Function: galactosylgalactosylxylosylprotein 3-beta-glucuronosyltransferase activity (GO:0015018);; Biological Process: cell wall organization (GO:0071555);;
	LOC_Os05g08640		-	motif	Chr5:4737044-4737058	-	TCCACCCACCTCATT	0	4.35e-06	-	Molecular Function: transferase activity, transferring acyl groups other than amino-acyl groups (GO:0016747);;
	LOC_Os05g35290		-	motif	Chr5:20956199-20956213,Chr5:20956172-20956186,Chr5:20955995-20956009,Chr5:20955992-20956006	-,-,-,-	TTCACCAACCCCCGC,CGCACCAACCACAGC,CGCACCAACCACCAC,ACCAACCACCACCAC	-276,-249,-72,-69	9.28e-06,3.36e-06,4.	-	Cellular Component: cytoplasm (GO:0005737);; Biological Process: L-phenylalanine catabolic process (GO:0006559);; Biological Process: cinnamic acid biosynthetic process (GO:0009800);; Molecular Function: phenylalanine ammonia-lyase activity (GO:0045548);;
	LOC_Os05g45020		-	motif	Chr5:26172351-26172365	-	GCCACCCACCACACC	-2	5.23e-06	-	Molecular Function: metal ion binding (GO:0046872);;
	LOC_Os05g45170		-	motif	Chr5:26224418-26224432	-	CCCACCCACCCCCAC	-29	2.82e-06	-	--
	LOC_Os05g48900		-	motif	Chr5:28051715-28051729	+	GCCACCAACCACACT	22	6.36e-06	-	Cellular Component: plasma membrane (GO:0005886);; Biological Process: plant-type secondary cell wall biogenesis (GO:0009834);;
	LOC_Os05g49800	Chloroplast development	-	motif	Chr5:28582597-28582611	-	CGCACCAACCAACCA	4	7.02e-06	-	Molecular Function: magnesium ion binding (GO:0000287);; Molecular Function: ketol-acid reductoisomerase activity (GO:0004455);; Biological Process: isoleucine biosynthetic process (GO:0009097);; Biological Process: valine biosynthetic process (GO:0009099);; Molecular Function: protein homodimerization activity (GO:0042803);; Molecular Function: NADPH binding (GO:0070402);;
	LOC_Os06g06780		-	motif	Chr6:3195456-3195470	+	AACACCAACCACCAC	-101	3.06e-06	-	Cellular Component: integral component of membrane (GO:0016021);;
	LOC_Os06g08250	Signal Pathway	-	motif	Chr6:3996206-3996220	+	CGCACCAACCACAGC	-47	3.36e-06	-	Molecular Function: G-protein coupled receptor binding (GO:0001664);; Molecular Function: molecular_function (GO:0003674);; Molecular Function: catalytic activity (GO:0003824);; Molecular Function: ubiquitin-protein transferase activity (GO:0004842);; Molecular Function: receptor binding (GO:0005102);; Molecular Function: frizzled binding (GO:0005109);; Molecular Function: binding (GO:0005488);; …
	LOC_Os06g11980		-	motif	Chr6:6397246-6397260	-	TTTAACAACCAACCC	-25	7.84e-06	-	--
	LOC_Os06g13830		-	motif	Chr6:7675100-7675114	+	TGCACCTACCAAAAT	-322	7.84e-06	-	Molecular Function: cellulase activity (GO:0008810);; Biological Process: cellulose catabolic process (GO:0030245);;
	LOC_Os06g17390		-	motif	Chr6:10087162-10087176	-	CCCACCCACCTTCCT	-68	8.93e-06	-	Biological Process: fucose metabolic process (GO:0006004);; Molecular Function: transferase activity, transferring glycosyl groups (GO:0016757);;
	LOC_Os06g35410		-	motif	Chr6:20639797-20639811	-	TGCACCAACCAACCT	-93	6.48e-06	-	Biological Process: fucose metabolic process (GO:0006004);; Cellular Component: integral component of membrane (GO:0016021);; Molecular Function: transferase activity, transferring glycosyl groups (GO:0016757);;
	LOC_Os06g36050		-	motif	Chr6:21069902-21069916	-	GCCACCCACCACCTT	14	9.8e-06	-	Cellular Component: integral component of membrane (GO:0016021);;
	LOC_Os06g44050		-	motif	Chr6:26572428-26572442	-	ACCACCAACCTCCTC	16	2.69e-06	-	Biological Process: base-excision repair (GO:0006284);; Molecular Function: DNA-3-methyladenine glycosylase activity (GO:0008725);;
	LOC_Os06g45090		-	motif	Chr6:27271604-27271618	+	TCCACCAACCCCAGC	-348	6.13e-06	-	--
	LOC_Os07g14850		-	motif	Chr7:8496039-8496053,Chr7:8496055-8496069	+,+	CCCACCCACCAGACA,TCCACCAACCCCCTT	-136,-120	8e-06,4.73e-06	-	Cellular Component: plasma membrane (GO:0005886);; Cellular Component: integral component of membrane (GO:0016021);; Molecular Function: cellulose synthase (UDP-forming) activity (GO:0016760);; Biological Process: cellulose biosynthetic process (GO:0030244);; Molecular Function: metal ion binding (GO:0046872);; Biological Process: cell wall organization (GO:0071555);;
	LOC_Os07g16810		-	motif	Chr7:9862185-9862199	-	TCCAACCACCATAAC	-475	4.26e-06	-	Molecular Function: cysteine-type peptidase activity (GO:0008234);; Cellular Component: integral component of membrane (GO:0016021);;
	LOC_Os07g33270		-	motif	Chr7:19888511-19888525	-	TTTACCAACCAACCT	-226	4.9e-06	-	--
	LOC_Os08g06100		-	motif	Chr8:3340965-3340979	+	TTCACCAACCACCAC	-6	2.47e-08	-	Cellular Component: nucleus (GO:0005634);; Cellular Component: cytoplasm (GO:0005737);; Cellular Component: plasma membrane (GO:0005886);; Cellular Component: plasmodesma (GO:0009506);; Biological Process: lignin biosynthetic process (GO:0009809);; Molecular Function: acetylserotonin O-methyltransferase activity (GO:0017096);; Biological Process: melatonin biosynthetic process (GO:0030187);; Mole…
	LOC_Os08g06230		-	motif	Chr8:3438426-3438440	+	AGCACCTACCACTAC	-201	9.46e-06	-	Molecular Function: GTP binding (GO:0005525);;
	LOC_Os08g10550		-	motif	Chr8:6205889-6205903	+	TCCACCTACTACCAT	-43	8.76e-06	-	Molecular Function: potassium ion transmembrane transporter activity (GO:0015079);; Cellular Component: integral component of membrane (GO:0016021);;
	LOC_Os08g17870		-	motif	Chr8:10960083-10960097	+	CTCACCCACCTCCAC	41	1.66e-06	-	--
	LOC_Os08g33740		-	motif	Chr8:21077732-21077746	+	CTCACCAACCACACA	-393	7.49e-07	-	Cellular Component: integral component of membrane (GO:0016021);;
	LOC_Os09g20880	Signal Pathway	-	motif	Chr9:12569326-12569340	-	TGCAACCACCACCAC	-124	6.6e-06	-	Molecular Function: protein serine/threonine kinase activity (GO:0004674);; Molecular Function: ATP binding (GO:0005524);;
	LOC_Os09g26310		-	motif	Chr9:15897941-15897955	-	TGCACCTACCAACCA	66	6.13e-06	-	Cellular Component: Golgi membrane (GO:0000139);; Biological Process: protein glycosylation (GO:0006486);; Cellular Component: integral component of membrane (GO:0016021);; Molecular Function: transferase activity, transferring glycosyl groups (GO:0016757);;
	LOC_Os10g16974	Pigment Metabolism	-	FunTFBS	Chr10:8494290-8494304	+	TCCACCAACCACTGT	42	1.2e-06	0.5462	Molecular Function: monooxygenase activity (GO:0004497);; Molecular Function: iron ion binding (GO:0005506);; Molecular Function: oxidoreductase activity, acting on paired donors, with incorporation or reduction of molecular oxygen (GO:0016705);; Molecular Function: heme binding (GO:0020037);;
	LOC_Os10g27330		-	motif	Chr10:14424025-14424039	+	CTCACCAACCAACCA	-183	1.66e-06	-	Cellular Component: integral component of membrane (GO:0016021);; Molecular Function: transferase activity, transferring acyl groups (GO:0016746);;
	LOC_Os10g32980		-	motif	Chr10:17261702-17261716,Chr10:17261706-17261720	+,+	CCCACCCACCAAACA,CCCACCAAACACATC	-236,-232	2.55e-06,2.93e-06	-	Cellular Component: plasma membrane (GO:0005886);; Biological Process: plant-type secondary cell wall biogenesis (GO:0009834);; Cellular Component: integral component of membrane (GO:0016021);; Molecular Function: cellulose synthase (UDP-forming) activity (GO:0016760);; Biological Process: cellulose biosynthetic process (GO:0030244);; Molecular Function: metal ion binding (GO:0046872);; Biologica…
	LOC_Os10g33190		-	motif	Chr10:17393959-17393973	-	TTCACCCACCATCCC	0	1.57e-06	-	--
	LOC_Os10g35800		-	motif	Chr10:19146261-19146275	+	TCTAACCACCACCTC	-248	2.62e-06	-	--
	LOC_Os10g37720		-	motif	Chr10:20181557-20181571	-	CTCACCTACCACGCA	-101	7.69e-06	-	Molecular Function: hydrolase activity (GO:0016787);;
	LOC_Os10g41710	Chloroplast development	-	motif	Chr10:22452821-22452835	-	CCCACCCACCAAAAA	-228	2.05e-06	-	Biological Process: protein folding (GO:0006457);;
	LOC_Os10g41999		-	motif	Chr10:22578482-22578496	-	GCCACCCACCACCCA	-406	8.93e-06	-	--
	LOC_Os11g01210	Chloroplast development	-	motif	Chr11:127334-127348	+	TCCAACAACCCCCAC	-25	5.54e-06	-	Biological Process: mRNA processing (GO:0006397);;
	LOC_Os11g07670	Chloroplast development	-	FunTFBS	Chr11:3917774-3917788	-	CTCACCTACCGACCC	-5	2.11e-06	0.5823	Cellular Component: apoplast (GO:0048046);;
	LOC_Os11g07890		-	motif	Chr11:4049195-4049209	+	CCTACCTACCAAATC	-372	9.64e-07	-	Molecular Function: DNA binding (GO:0003677);; Molecular Function: cysteine-type peptidase activity (GO:0008234);;
	LOC_Os11g32320	Chloroplast development	-	motif	Chr11:19092554-19092568	-	TTCACCTACCAACTT	-297	1.57e-06	-	Cellular Component: Chloroplast development (GO:0009507);; Biological Process: cytochrome b6f complex assembly (GO:0010190);; Cellular Component: integral component of membrane (GO:0016021);;
	LOC_Os11g47120		-	motif	Chr11:28339172-28339186,Chr11:28338649-28338663,Chr11:28338645-28338659	-,-,-	CTCACCAAACACCAA,CCTACCTACCTACCT,CCTACCTACCTCTGC	-455,54,58	9.46e-06,8.16e-06,6.	-	Molecular Function: ATP binding (GO:0005524);;
	LOC_Os12g01290		-	motif	Chr12:164777-164791	-	CCCAACAACCTCTTC	-282	5.11e-06	-	Biological Process: defense response (GO:0006952);; Molecular Function: cysteine-type peptidase activity (GO:0008234);; Biological Process: negative regulation of translation (GO:0017148);; Molecular Function: rRNA N-glycosylase activity (GO:0030598);; Molecular Function: toxin activity (GO:0090729);;
	LOC_Os12g37710	Chloroplast development	-	motif	Chr12:23148096-23148110	+	CCCACCAACCAAACA	-168	9.2e-07	-	Molecular Function: calcium ion binding (GO:0005509);; Cellular Component: photosystem II oxygen evolving complex (GO:0009654);; Biological Process: photosynthesis (GO:0015979);; Cellular Component: extrinsic component of membrane (GO:0019898);;
	LOC_Os12g39630	Hormone regulatory pathways	-	motif	Chr12:24462077-24462091	+	CCCAACTACCTACCC	-76	4.73e-06	-	Molecular Function: protein serine/threonine kinase activity (GO:0004674);; Molecular Function: ATP binding (GO:0005524);;
LOC_Os04g54474	LOC_Os01g09830		-	motif	Chr1:5085752-5085762	+	TGACGTCACCC	-71	8.1e-06	-	Molecular Function: electron carrier activity (GO:0009055);; Molecular Function: protein disulfide oxidoreductase activity (GO:0015035);;
	LOC_Os01g10320		-	motif	Chr1:5430867-5430877	-	TGACGTCACCA	-253	1.13e-06	-	Cellular Component: nucleus (GO:0005634);; Molecular Function: lipid binding (GO:0008289);; Biological Process: leaf morphogenesis (GO:0009965);; Biological Process: meristem initiation (GO:0010014);; Biological Process: regulation of meristem growth (GO:0010075);; Biological Process: phloem or xylem histogenesis (GO:0010087);; Biological Process: determination of dorsal identity (GO:0048263);; B…
	LOC_Os01g61320	Chloroplast development	-	motif	Chr1:35477160-35477170	-	TGACGTCAGCG	-243	1.57e-06	-	Cellular Component: cellular_component (GO:0005575);; Cellular Component: intracellular (GO:0005622);; Cellular Component: cell (GO:0005623);; Cellular Component: cytoplasm (GO:0005737);; Biological Process: regulation of transcription, DNA-templated (GO:0006355);; Biological Process: organelle organization (GO:0006996);; Biological Process: biological_process (GO:0008150);; Cellular Component: n…
	LOC_Os02g16270	Signal Pathway	-	motif	Chr2:9257901-9257911	+	TGACGTCATGA	-87	6.76e-06	-	Molecular Function: ADP binding (GO:0043531);;
	LOC_Os02g46860	Signal Pathway	-	motif	Chr2:28588409-28588419	+	TGACGTCAGCA	-428	4.69e-07	-	Cellular Component: integral component of membrane (GO:0016021);; Biological Process: transmembrane transport (GO:0055085);;
	LOC_Os02g56940		-	motif	Chr2:34901600-34901610	+	CCACGTCAGCA	-18	7.9e-06	-
	LOC_Os02g58120		-	motif	Chr2:35570720-35570730	-	CCACGTCAGCA	-304	7.9e-06	-	--
	LOC_Os03g06440		-	motif	Chr3:3220411-3220421	+	TGACGTAATCA	-225	7.51e-06	-	Molecular Function: RNA binding (GO:0003723);; Molecular Function: helicase activity (GO:0004386);; Cellular Component: cytosol (GO:0005829);; Biological Process: virus induced gene silencing (GO:0009616);; Biological Process: posttranscriptional gene silencing by RNA (GO:0035194);; Cellular Component: P granule (GO:0043186);;
	LOC_Os03g15033	Chloroplast development	-	motif	Chr3:8212076-8212086	+	CCACGTCAGCA	-163	7.9e-06	-	Cellular Component: integral component of membrane (GO:0016021);;
	LOC_Os03g27880		-	motif	Chr3:16018877-16018887	+	CGACGTCATCG	-138	3.63e-06	-	Molecular Function: zinc ion binding (GO:0008270);;
	LOC_Os04g40530		-	motif	Chr4:24073072-24073082	+	CCACGTCATCA	-253	4.96e-06	-	Molecular Function: methyltransferase activity (GO:0008168);;
	LOC_Os05g10930		-	motif	Chr5:6085995-6086005	+	TGACGTCACCT	-88	6.32e-06	-	Molecular Function: electron carrier activity (GO:0009055);; Molecular Function: protein disulfide oxidoreductase activity (GO:0015035);;
	LOC_Os05g45320		-	motif	Chr5:26292274-26292284,Chr5:26292277-26292287	-,+	TGACGTCACCT,TGACGTCACCT	-69,-66	6.32e-06,6.32e-06	-	--
	LOC_Os06g10750		-	motif	Chr6:5613935-5613945	-	CCACGTCAGCA	-54	7.9e-06	-	Cellular Component: integral component of membrane (GO:0016021);; Molecular Function: transmembrane transporter activity (GO:0022857);;
	LOC_Os07g23980		-	motif	Chr7:13573082-13573092,Chr7:13573108-13573118	+,+	CCACGTCATCA,CCACGTCATCA	-376,-350	4.96e-06,4.96e-06	-	--
	LOC_Os07g34950	Chloroplast development	-	motif	Chr7:20936013-20936023	+	CCACGTCATCA	-68	4.96e-06	-	Cellular Component: cellular_component (GO:0005575);; Cellular Component: intracellular (GO:0005622);; Cellular Component: cell (GO:0005623);; Cellular Component: cytoplasm (GO:0005737);; Cellular Component: Chloroplast development (GO:0009507);; Cellular Component: plastid (GO:0009536);; Cellular Component: thylakoid (GO:0009579);; Cellular Component: thylakoid lumen (GO:0031977);; Cellular Comp…
	LOC_Os07g43990		-	motif	Chr7:26300892-26300902	-	TCACGTCAGCG	-265	6.76e-06	-	Cellular Component: integral component of membrane (GO:0016021);;
	LOC_Os08g23754		-	motif	Chr8:14377176-14377186	-	CCACGTCATCA	-160	4.96e-06	-	--
	LOC_Os08g39830	Hormone regulatory pathways	-	motif	Chr8:25211433-25211443	+	TGACGTCATCC	-50	2.46e-06	-	Molecular Function: DNA binding (GO:0003677);; Molecular Function: transcription factor activity, sequence-specific DNA binding (GO:0003700);; Cellular Component: nucleus (GO:0005634);;
	LOC_Os10g38580		-	motif	Chr10:20589691-20589701	-	TGACGTCACCA	-58	1.13e-06	-	Molecular Function: transferase activity (GO:0016740);;
	LOC_Os10g39930	Pigment Metabolism	-	motif	Chr10:21368015-21368025	-	CCACGTCATCA	-359	4.96e-06	-	Molecular Function: monooxygenase activity (GO:0004497);; Molecular Function: iron ion binding (GO:0005506);; Cellular Component: Chloroplast development (GO:0009507);; Cellular Component: Chloroplast development envelope (GO:0009941);; Molecular Function: zeinoxanthin epsilon hydroxylase activity (GO:0009974);; Biological Process: carotenoid biosynthetic process (GO:0016117);; Molecular Function…
	LOC_Os11g36110		-	motif	Chr11:21227185-21227195,Chr11:21227188-21227198,Chr11:21227197-21227207,Chr11:21227200-21227210	-,+,-,+	TGACGTCATCG,TGACGTCAGCG,TGACGTCATCG,TGACGTCAGCA	-4,-1,0,1	6.89e-07,1.57e-06,6.	-	Molecular Function: nucleic acid binding (GO:0003676);; Molecular Function: zinc ion binding (GO:0008270);; Biological Process: DNA integration (GO:0015074);;
	LOC_Os11g38650		-	motif	Chr11:22928161-22928171,Chr11:22928158-22928168	+,-	TGACGTCACCC,TGACGTCACCA	-125,-122	8.1e-06,1.13e-06	-	Molecular Function: UDP-glycosyltransferase activity (GO:0008194);;
	LOC_Os12g02380		-	motif	Chr12:776445-776455	+	CCACGTCAGCA	-138	7.9e-06	-	Molecular Function: translation elongation factor activity (GO:0003746);; Cellular Component: cytoplasm (GO:0005737);;
	LOC_Os12g16690		-	motif	Chr12:9565410-9565420	-	TGACGTCATCC	-344	2.46e-06	-	Molecular Function: metal ion binding (GO:0046872);;
	LOC_Os12g32280		-	motif	Chr12:19493110-19493120,Chr12:19493107-19493117,Chr12:19493023-19493033	+,-,-	TGACGTCACCG,TGACGTCAGCA,TGACGTCAGCA	-421,-418,-334	3.82e-06,4.69e-07,4.	-	Molecular Function: protein binding (GO:0005515);;
	LOC_Os12g37610		-	motif	Chr12:23099740-23099750	-	TCACGTCAGCT	-373	9.45e-06	-	Molecular Function: structural constituent of ribosome (GO:0003735);; Cellular Component: ribosome (GO:0005840);; Biological Process: translation (GO:0006412);; Molecular Function: rRNA binding (GO:0019843);;
LOC_Os01g59350	LOC_Os01g09830		-	FunTFBS	Chr1:5085747-5085761	-	GGTGACGTCACGGGA	-72	8.6e-06	0.5226	Molecular Function: electron carrier activity (GO:0009055);; Molecular Function: protein disulfide oxidoreductase activity (GO:0015035);;
	LOC_Os01g10320		-	motif	Chr1:5430868-5430882,Chr1:5430865-5430879	+,-	GGTGACGTCACGTAC,CGTGACGTCACCACC	-254,-251	4.99e-06,1.37e-06	-	Cellular Component: nucleus (GO:0005634);; Molecular Function: lipid binding (GO:0008289);; Biological Process: leaf morphogenesis (GO:0009965);; Biological Process: meristem initiation (GO:0010014);; Biological Process: regulation of meristem growth (GO:0010075);; Biological Process: phloem or xylem histogenesis (GO:0010087);; Biological Process: determination of dorsal identity (GO:0048263);; B…
	LOC_Os01g61320	Chloroplast development	-	motif	Chr1:35477158-35477172,Chr1:35477161-35477175	-,+	CCTGACGTCAGCGGT,GCTGACGTCAGGTAG	-241,-238	3.46e-06,9.73e-06	-	Cellular Component: cellular_component (GO:0005575);; Cellular Component: intracellular (GO:0005622);; Cellular Component: cell (GO:0005623);; Cellular Component: cytoplasm (GO:0005737);; Biological Process: regulation of transcription, DNA-templated (GO:0006355);; Biological Process: organelle organization (GO:0006996);; Biological Process: biological_process (GO:0008150);; Cellular Component: n…
	LOC_Os02g16270	Signal Pathway	-	FunTFBS	Chr2:9257896-9257910	-	CATGACGTCATGGCA	-88	6.44e-06	0.5921	Molecular Function: ADP binding (GO:0043531);;
	LOC_Os02g46860	Signal Pathway	-	motif	Chr2:28588407-28588421,Chr2:28588404-28588418	+,-	AATGACGTCAGCATG,GCTGACGTCATTTAT	-426,-423	1.5e-07,5.38e-06	-	Cellular Component: integral component of membrane (GO:0016021);; Biological Process: transmembrane transport (GO:0055085);;
	LOC_Os03g06440		-	motif	Chr3:3220409-3220423	+	TGTGACGTAATCAGC	-223	1.7e-06	-	Molecular Function: RNA binding (GO:0003723);; Molecular Function: helicase activity (GO:0004386);; Cellular Component: cytosol (GO:0005829);; Biological Process: virus induced gene silencing (GO:0009616);; Biological Process: posttranscriptional gene silencing by RNA (GO:0035194);; Cellular Component: P granule (GO:0043186);;
	LOC_Os03g56840		-	motif	Chr3:32388226-32388240	-	CGTGACGTCACGAGC	0	7.15e-06	-	Molecular Function: ATP binding (GO:0005524);; Molecular Function: GTP binding (GO:0005525);; Cellular Component: cytoplasm (GO:0005737);; Molecular Function: ATPase activity (GO:0016887);; Molecular Function: ribosome binding (GO:0043022);; Molecular Function: ribosomal large subunit binding (GO:0043023);;
	LOC_Os05g10930		-	motif	Chr5:6085990-6086004,Chr5:6085993-6086007	-,+	GGTGACGTCATGGGA,CATGACGTCACCTCC	-89,-86	3.24e-06,2.99e-06	-	Molecular Function: electron carrier activity (GO:0009055);; Molecular Function: protein disulfide oxidoreductase activity (GO:0015035);;
	LOC_Os05g45320		-	motif	Chr5:26292272-26292286,Chr5:26292275-26292289	-,+	GGTGACGTCACCTAC,GGTGACGTCACCTGA	-67,-64	9.13e-07,2.01e-06	-	--
	LOC_Os07g29170		-	motif	Chr7:17074798-17074812	-	CATGATGTCATCATC	-27	4.53e-06	-	--
	LOC_Os08g33100		-	motif	Chr8:20572968-20572982,Chr8:20572971-20572985	-,+	TATGACGTCATGTAT,CATGACGTCATAACT	-218,-215	2.5e-06,5.56e-06	-	Cellular Component: nucleosome (GO:0000786);; Molecular Function: DNA binding (GO:0003677);; Cellular Component: nucleus (GO:0005634);; Molecular Function: protein heterodimerization activity (GO:0046982);;
	LOC_Os08g39830	Hormone regulatory pathways	-	motif	Chr8:25211431-25211445	+	CGTGACGTCATCCCA	-48	3.02e-06	-	Molecular Function: DNA binding (GO:0003677);; Molecular Function: transcription factor activity, sequence-specific DNA binding (GO:0003700);; Cellular Component: nucleus (GO:0005634);;
	LOC_Os10g40950		-	motif	Chr10:21994078-21994092,Chr10:21994081-21994095	-,+	AATGACGTCACGTTC,CGTGACGTCATTTTT	-53,-50	3.66e-06,3.07e-06	-	Biological Process: carbohydrate transport (GO:0008643);; Cellular Component: integral component of membrane (GO:0016021);; Molecular Function: transmembrane transporter activity (GO:0022857);;
	LOC_Os11g36110		-	motif	Chr11:21227183-21227197,Chr11:21227198-21227212	-,+	GCTGACGTCATCGGA,GATGACGTCAGCACC	-2,0	1.61e-06,1.14e-07	-	Molecular Function: nucleic acid binding (GO:0003676);; Molecular Function: zinc ion binding (GO:0008270);; Biological Process: DNA integration (GO:0015074);;
	LOC_Os11g38650		-	motif	Chr11:22928159-22928173,Chr11:22928156-22928170	+,-	GGTGACGTCACCCCG,GGTGACGTCACCATC	-123,-120	5.72e-06,1.55e-07	-	Molecular Function: UDP-glycosyltransferase activity (GO:0008194);;
	LOC_Os12g32280		-	motif	Chr12:19493108-19493122,Chr12:19493105-19493119,Chr12:19493024-19493038,Chr12:19493021-19493035	+,-,+,-	GCTGACGTCACCGCG,GGTGACGTCAGCATC,GCTGACGTCACTTTT,AGTGACGTCAGCATA	-419,-416,-335,-332	6.16e-06,8.97e-09,9.	-	Molecular Function: protein binding (GO:0005515);;
LOC_Os06g35900	LOC_Os01g02860		-	motif	Chr1:1007253-1007263	+	TGCACGTGGGG	-185	6.42e-06	-	Cellular Component: SAGA complex (GO:0000124);; Molecular Function: transcription cofactor activity (GO:0003712);;
	LOC_Os02g38040	Signal Pathway	-	motif	Chr2:22978673-22978683	+	CGCACGTGTGG	-147	1.74e-07	-	Molecular Function: protein binding (GO:0005515);; Cellular Component: cellular_component (GO:0005575);; Cellular Component: intracellular (GO:0005622);; Cellular Component: cell (GO:0005623);; Cellular Component: cytoplasm (GO:0005737);; Cellular Component: plasma membrane (GO:0005886);; Cellular Component: adherens junction (GO:0005912);; Biological Process: transport (GO:0006810);; Biological …
	LOC_Os02g46600		-	motif	Chr2:28424110-28424120	+	TGCACGTGTCC	-122	8.17e-06	-	Cellular Component: integral component of membrane (GO:0016021);;
	LOC_Os02g47840	Signal Pathway	-	motif	Chr2:29265558-29265568	+	TACACGTGTGT	-61	9.03e-06	-	Molecular Function: nucleotide binding (GO:0000166);; Molecular Function: molecular_function (GO:0003674);; Molecular Function: binding (GO:0005488);; Cellular Component: cellular_component (GO:0005575);; Cellular Component: cell (GO:0005623);; Cellular Component: plasma membrane (GO:0005886);; Molecular Function: drug binding (GO:0008144);; Cellular Component: membrane (GO:0016020);; Molecular F…
	LOC_Os02g53810	Chloroplast development	-	motif	Chr2:32957371-32957381	+	TGCACGTGTTG	-38	9.25e-06	-	Molecular Function: fatty acid binding (GO:0005504);; Cellular Component: Chloroplast development stroma (GO:0009570);; Molecular Function: intramolecular lyase activity (GO:0016872);;
	LOC_Os02g57240		-	motif	Chr2:35067924-35067934	-	CGCACGTGTTG	-42	7.03e-06	-	Cellular Component: cellular_component (GO:0005575);; Cellular Component: cell (GO:0005623);; Cellular Component: plasma membrane (GO:0005886);; Cellular Component: cell-cell junction (GO:0005911);; Cellular Component: plasmodesma (GO:0009506);; Cellular Component: membrane (GO:0016020);; Cellular Component: cell junction (GO:0030054);; Cellular Component: cell part (GO:0044464);; Cellular Compon…
	LOC_Os03g59264		-	motif	Chr3:33750802-33750812	+	TGCACGTGTAC	-362	8.78e-06	-	Molecular Function: calcium ion binding (GO:0005509);; Cellular Component: endoplasmic reticulum (GO:0005783);; Biological Process: protein folding (GO:0006457);; Molecular Function: unfolded protein binding (GO:0051082);;
	LOC_Os04g52670	Hormone regulatory pathways	-	motif	Chr4:31350748-31350758	-	CGCACGTGCCG	-26	9.62e-06	-	Biological Process: response to auxin (GO:0009733);;
	LOC_Os05g11005		-	motif	Chr5:6158636-6158646	-	CGCACGTGGGA	-190	4.99e-06	-	Cellular Component: integral component of membrane (GO:0016021);;
	LOC_Os06g08120		-	motif	Chr6:3941639-3941649,Chr6:3941640-3941650	-,+	CACACGTGCGA,CGCACGTGTGG	-38,-37	8.36e-06,1.74e-07	-	Cellular Component: integral component of membrane (GO:0016021);;
	LOC_Os07g08180		-	motif	Chr7:4155958-4155968,Chr7:4155959-4155969	-,+	CGCACGTGCGT,CGCACGTGCGG	-235,-234	5.38e-06,1.51e-06	-	Molecular Function: molecular_function (GO:0003674);; Molecular Function: nucleic acid binding (GO:0003676);; Molecular Function: RNA binding (GO:0003723);; Molecular Function: catalytic activity (GO:0003824);; Molecular Function: nuclease activity (GO:0004518);; Molecular Function: endonuclease activity (GO:0004519);; Molecular Function: binding (GO:0005488);; Cellular Component: cellular_compon…
	LOC_Os08g09270	Chloroplast development	-	motif	Chr8:5384325-5384335	+	TGCACGTGTGG	-108	5.65e-07	-	Cellular Component: nucleus (GO:0005634);; Cellular Component: Chloroplast development (GO:0009507);;
	LOC_Os09g34230	Hormone regulatory pathways	-	motif	Chr9:20214283-20214293	+	CGCACGTGTCC	-83	5.78e-06	-	Molecular Function: UDP-glycosyltransferase activity (GO:0008194);;
	LOC_Os11g09680		-	motif	Chr11:5171441-5171451	+	CGCACGTGTCG	-218	2.86e-06	-	--
	LOC_Os11g30760		-	motif	Chr11:17910551-17910561	-	TGCACGTGTCC	-482	8.17e-06	-	--
	LOC_Os11g38030	Signal Pathway	-	motif	Chr11:22565643-22565653	-	CGCACGTGTGT	-241	1.35e-06	-	Biological Process: tRNA modification (GO:0006400);; Molecular Function: methylthiotransferase activity (GO:0035596);; Molecular Function: 4 iron, 4 sulfur cluster binding (GO:0051539);;
LOC_Os03g21060	LOC_Os01g70210		-	motif	Chr1:40644262-40644272	-	ACACGTATCCT	-325	8.19e-06	-	--
	LOC_Os01g72230	Signal Pathway	-	motif	Chr1:41882189-41882199	-	ACACGCAATTT	-289	5.81e-06	-	Molecular Function: GTPase activator activity (GO:0005096);; Molecular Function: metal ion binding (GO:0046872);;
	LOC_Os02g51480	Chloroplast development	-	motif	Chr2:31529385-31529395	-	ACACGCAACCT	-204	7.48e-07	-	Biological Process: reproduction (GO:0000003);; Biological Process: Group II intron splicing (GO:0000373);; Biological Process: RNA splicing, via transesterification reactions (GO:0000375);; Biological Process: RNA splicing, via transesterification reactions with bulged adenosine as nucleophile (GO:0000377);; Biological Process: developmental process involved in reproduction (GO:0003006);; Molecu…
	LOC_Os02g57670	Chloroplast development	-	motif	Chr2:35323205-35323215	+	ACACGTAACTA	-218	3.52e-06	-	Molecular Function: structural constituent of ribosome (GO:0003735);; Cellular Component: ribosome (GO:0005840);; Biological Process: translation (GO:0006412);;
	LOC_Os03g14630		-	motif	Chr3:7947566-7947576	-	ACACGCAATCT	-386	5.31e-06	-	--
	LOC_Os03g36630		-	motif	Chr3:20313062-20313072	+	ACACGCAATCT	-238	5.31e-06	-	--
	LOC_Os04g31120		-	motif	Chr4:18610382-18610392	+	ATACGCAACTT	-70	8.99e-06	-	Cellular Component: ubiquitin ligase complex (GO:0000151);; Molecular Function: protein binding (GO:0005515);; Cellular Component: cellular_component (GO:0005575);; Cellular Component: intracellular (GO:0005622);; Cellular Component: cell (GO:0005623);; Cellular Component: cullin-RING ubiquitin ligase complex (GO:0031461);; Cellular Component: Cul3-RING ubiquitin ligase complex (GO:0031463);; Cel…
	LOC_Os06g07600	Chloroplast development	-	motif	Chr6:3679081-3679091	+	ACACGTCACCG	-79	9.19e-06	-	Molecular Function: mRNA binding (GO:0003729);; Molecular Function: catalytic activity (GO:0003824);; Biological Process: response to oxidative stress (GO:0006979);; Biological Process: response to cold (GO:0009409);; Cellular Component: plasmodesma (GO:0009506);; Cellular Component: Chloroplast development (GO:0009507);; Biological Process: response to karrikin (GO:0080167);;
	LOC_Os06g46030	Hormone regulatory pathways	-	motif	Chr6:27907028-27907038	-	ACACGCAATCT	-393	5.31e-06	-	Cellular Component: cellular_component (GO:0005575);; Cellular Component: intracellular (GO:0005622);; Cellular Component: cell (GO:0005623);; Cellular Component: nucleus (GO:0005634);; Biological Process: nucleobase-containing compound metabolic process (GO:0006139);; Biological Process: transcription, DNA-templated (GO:0006351);; Biological Process: cellular aromatic compound metabolic process …
	LOC_Os07g14850		-	motif	Chr7:8495832-8495842	+	ACACGCCACTT	-347	5.06e-06	-	Cellular Component: plasma membrane (GO:0005886);; Cellular Component: integral component of membrane (GO:0016021);; Molecular Function: cellulose synthase (UDP-forming) activity (GO:0016760);; Biological Process: cellulose biosynthetic process (GO:0030244);; Molecular Function: metal ion binding (GO:0046872);; Biological Process: cell wall organization (GO:0071555);;
	LOC_Os08g29980		-	FunTFBS	Chr8:18420245-18420255	+	ACACGCAACTT	-436	9.96e-07	0.6258	Molecular Function: nucleic acid binding (GO:0003676);; Molecular Function: zinc ion binding (GO:0008270);; Biological Process: DNA integration (GO:0015074);;
	LOC_Os09g09930		-	motif	Chr9:5397305-5397315	-	TCACGTAACTT	-370	4.64e-06	-	Molecular Function: molecular_function (GO:0003674);; Molecular Function: binding (GO:0005488);; Cellular Component: cellular_component (GO:0005575);; Cellular Component: intracellular (GO:0005622);; Cellular Component: cell (GO:0005623);; Cellular Component: cytoplasm (GO:0005737);; Biological Process: transport (GO:0006810);; Biological Process: ion transport (GO:0006811);; Biological Process: …
	LOC_Os12g01930		-	motif	Chr12:558964-558974	+	ACACGTAATCT	-320	1.74e-06	-	--
	LOC_Os12g12934		-	motif	Chr12:7165342-7165352	-	ACACGCAATCT	-453	5.31e-06	-	Molecular Function: peptide:proton symporter activity (GO:0015333);; Cellular Component: integral component of membrane (GO:0016021);; Molecular Function: oligopeptide transmembrane transporter activity (GO:0035673);; Molecular Function: peptide transmembrane transporter activity (GO:1904680);;
LOC_Os01g19970	LOC_Os01g05060		-	motif	Chr1:2376795-2376804	+	ATACCTACCG	-27	4.92e-06	-	Cellular Component: mitochondrial matrix (GO:0005759);;
	LOC_Os01g71380		-	motif	Chr1:41365088-41365097	-	TTACCTACCG	-63	9.37e-07	-	Molecular Function: hydrolase activity, hydrolyzing O-glycosyl compounds (GO:0004553);; Biological Process: carbohydrate metabolic process (GO:0005975);; Cellular Component: anchored component of plasma membrane (GO:0046658);;
	LOC_Os04g08836	Pigment Metabolism	-	motif	Chr4:4897059-4897068	-	ATACCTACCA	-105	7.97e-06	-	Molecular Function: iron ion binding (GO:0005506);; Molecular Function: oxidoreductase activity, acting on paired donors, with incorporation or reduction of molecular oxygen (GO:0016705);; Molecular Function: heme binding (GO:0020037);;
	LOC_Os04g49650		-	motif	Chr4:29607613-29607622	+	TTACCTACCT	-439	1.99e-06	-
	LOC_Os06g32990	Pigment Metabolism	-	motif	Chr6:19207377-19207386	+	ATACCTACCC	-258	6.91e-06	-	Molecular Function: peroxidase activity (GO:0004601);; Cellular Component: extracellular region (GO:0005576);; Biological Process: response to oxidative stress (GO:0006979);; Molecular Function: heme binding (GO:0020037);; Biological Process: hydrogen peroxide catabolic process (GO:0042744);; Molecular Function: metal ion binding (GO:0046872);;
	LOC_Os06g37680		-	motif	Chr6:22328855-22328864	+	GTACCTACCG	51	8.8e-06	-
	LOC_Os07g35810	Signal Pathway	-	motif	Chr7:21445312-21445321	-	TTACCTACCA	-489	3.98e-06	-	Molecular Function: protein serine/threonine kinase activity (GO:0004674);; Molecular Function: ATP binding (GO:0005524);; Cellular Component: plasma membrane (GO:0005886);; Biological Process: protein phosphorylation (GO:0006468);;
	LOC_Os07g46852		-	motif	Chr7:28004907-28004916	-	TTACCTACCC	49	2.93e-06	-
	LOC_Os10g16974	Pigment Metabolism	-	motif	Chr10:8494250-8494259	-	TTACCTACCA	2	3.98e-06	-	Molecular Function: monooxygenase activity (GO:0004497);; Molecular Function: ironion binding (GO:0005506);; Molecular Function: oxidoreductase activity, acting on paired donors, with incorporation or reduction of molecular oxygen (GO:0016705);; Molecular Function: heme binding (GO:0020037);;
	LOC_Os11g07890		-	FunTFBS	Chr11:4049192-4049201	+	ATACCTACCT	-380	5.98e-06	0.741	Molecular Function: DNA binding (GO:0003677);; Molecular Function: cysteine-type peptidase activity (GO:0008234);;
